# Supplementary material for: Genomic analysis of oceanic cyanobacterial myoviruses compared with T4-like myoviruses from diverse hosts and environments
Source: Environ Microbiol. 2010 Nov;12(11):3035–56. doi: 10.1111/j.1462-2920.2010.02280.x (PMC3037559; doi:10.1111/j.1462-2920.2010.02280.x)
Supplement: Supplementary file 3 [file emi0012-3035-SD3.xlsx]

## Sheet: ORFs
T4_GC	Gene_Name	Definition	Existence of Proteomic Data?	Annotation based of PFAM similarity?	Evidence for annotation	P-SSM2	P-SSM4	P-HM1	P-HM2	P-RSM4	P-SSM7	S-PM2	SYN9	SYN33	SYN1	SYN19	S-ShM2	S-SM2	S-SSM7	S-SSM5	S-SM1	T4	44RR	AEH1	KVP40	PHG25	PHG31	RB32	RB43	RB49	RB69
2		Hypothetical-Protein				1-957|
3	gp59	loader of gp41 DNA helicase			Sequence Similarity	954-1550|	1-576|	1-561|	1-561|	1-576|			907-1506|	1-573|	1-576|		1-576|	1-594|		1-600|	1-585|	149196-148543|	143734-143075|	207736-207089|	1553-2203|	134685-134026|	143500-142841|	145319-144666|	31037-30372|	142652-142005|	147600-147073|
4	DUF1825				Sequence Similarity	1543-1875|	573-905|	715-1035|	706-1029|	573-902|	1-330|	145543-145890|	1503-1838|	570-893|	573-902|	1-321|	573-908|	775-1119|	306-599|	597-926|	582-917|
5	gp32	ssDNA binding protein			Sequence Similarity	2018-2836|	970-1893|	4246-5121|	5013-5888|	1232-2152|	401-1327|	145969-146856|	1906-2853|	970-1950|	972-1901|	433-1305|	963-1925|	1168-2094|	712-1632|	1081-2061|	923-1942|	147853-146948|	143004-142117|	206998-206090|	2260-3168|	133956-133072|	142770-141883|	144566-143658|	30368-29388|	141944-140976|	146956-146057|
6	gp53	base plate wedge component	YES		Sequence Similarity	3609-2884|	4987-4016|	5766-5149|	6572-6270|	5945-4986|	3154-2231|	147543-146881|	4789-3896|	4018-3092|	3460-2561|	2215-1556|	3307-2339|	2763-2095|	2421-1666|	4067-3141|	4081-3188|	77385-77975|	80355-79816|	123914-124480|	190646-191224|	75310-74771|	80117-79578|	75515-76105|	105936-106490|	64584-65138|	80688-81263|
7	T4-like baseplate tail tube cap				Sequence Similarity	4769-3609|
8		Hypothetical-Protein				5139-4792|												4447-4097|
9	gp4	head completion protein	YES		Sequence Similarity	5573-5136|	6097-6522|	7925-7491|	8734-8273|	7096-7515|	4162-4581|	149643-149206|	5840-6259|	5171-5590|	4462-4881|	4359-4018|	4294-4731|	4887-4444|	5386-4907|	5220-5639|	5162-5635|	77337-76885|	77510-77058|	122785-122315|	189440-188985|	71788-71336|	77272-76820|	75467-75015|	105858-105424|	64528-64055|	80626-80177|
10		Hypothetical-Protein				5607-6440|		7959-8645|				149677-150465|						4920-5744|	5398-6372|
11	gp26	baseplate hub subunit			Sequence Similarity	6495-7214|	7624-8334|	8677-9375|	9477-10175|	8413-9129|	5442-6149|	150471-151187|	7139-7861|	6437-7150|	5763-6473|	5284-6000|	5689-6408|	5787-6506|	6423-7139|	6454-7164|	6462-7172|	116428-115802|	116985-116371|	119777-119001|	187627-186779|	111179-110574|	116746-116132|	112650-112024|	65358-65915|	104809-104180|	118622-117996|
12	gp51				Sequence Similarity	7217-7390|	8340-8525|	9396-9557|	10265-10357|	9135-9317|	6242-6337|	151190-151363|			6524-6661|	6051-6182|			7142-7333|	7170-7352|	7178-7360|				186779-186612|
13		Hypothetical-Protein				7383-8972|
14		Hypothetical-Protein				8974-10524|
15		Hypothetical-Protein	YES			10525-11787|	14980-16389|	13198-14445|	13525-14775|	14702-16132|	11767-13146|	157201-158595|	14548-15951|	15683-17044|	12195-13568|	11035-12432|	13461-15251|	11542-12984|	10810-12222|	12642-14042|	12870-14255|
16		T4-like baseplate hub and tail lysozyme			Sequence Similarity	11784-14042|
17		Hypothetical-Protein				14071-14595|
18		phage tail fiber-like protein			Sequence Similarity	14595-17966|
19		Hypothetical-Protein				17968-18960|
20		phage tail fiber-like protein			Sequence Similarity	18953-20746|
21		Hypothetical-Protein				20775-22142|
22		Hypothetical-Protein				22167-22589|
23		Hypothetical-Protein				22591-24237|
24		Hypothetical-Protein				24237-25106|
25		phage tail fiber-like protein			Sequence Similarity	25115-26794|
26		Hypothetical-Protein				26801-27124|
27		Hypothetical-Protein				27121-27642|
28	PiuC					27677-28270|						189450-190145|				46986-47660|
29		Hypothetical-Protein				28293-28499|		18386-18565|	18726-18917|									21567-21749|
30		fiber			Sequence Similarity	28537-34263|									22772-23419|			23060-28990|	22249-29235|
31		phage tail fiber-like protein			Sequence Similarity	34286-36307|
32		Hypothetical-Protein				36318-39761|
33		Hypothetical-Protein				39800-40381|
34		Hypothetical-Protein				40362-40760|
35		Hypothetical-Protein				40905-42293|
36		Helicase			Sequence Similarity	42369-43559|	43468-44739|			44013-45269|	40230-41438|	192507-193754|	49819-51057|	44117-45361|	39690-40928|	49440-50681|	45762-47036|	52029-53228|	39417-40634|	42207-43442|	42275-43519|
37		Hypothetical-Protein				43556-43732|
38	Dam	DNA adenine Methylase			Sequence Similarity	43729-44697|	42208-43188|	30746-31675|	134451-135251|32111-33040|	45269-46222|	38742-39713|37981-38742|		46120-46965|	136495-137307|	38834-39610|					43442-44299|
39		Hypothetical-Protein				44721-44870|
40		orotate phosphoribosyltransferase			Sequence Similarity	44871-45515|					134287-134835|
41		Hypothetical-Protein				45512-45691|	3398-3685|	2411-2647|	3410-3640|	150662-151018|	18746-18925|		147107-147400|	147699-148037|		169313-169675|	148037-148372|	180881-181180|	134986-135210|	145976-146353|	145221-145532|
42		Hypothetical-Protein				45688-45963|
43		Hypothetical-Protein				45960-46262|	38694-38885|	162995-163270|	165259-165534|	40811-41089|	33952-34122|	193825-194010|	44447-44632|	42428-42601|		50755-50937|	45065-45238|	43520-43717|	226025-226219|	38875-39054|	40365-40544|
44		Hypothetical-Protein				46265-46510|												185198-185476|
45		Hypothetical-Protein				46507-46782|
46		Hypothetical-Protein				46773-46943|
47		Hypothetical-Protein				46940-47209|					127318-127587|				122090-122278|	160803-160567|	126580-126756|
48		PRGA-formyltransferase			Sequence Similarity	47206-47730|					127844-128419|
49		Hypothetical-Protein				47756-48055|	107007-107300|	173668-173967|	175734-176033|	121536-121853|	126196-126495|	162825-163169|	120353-120667|	116166-116480|	121857-122090|	16795-17109|	126266-126580|	185720-186037|	166515-166814|	117290-117601|	115349-115663|
50		Hypothetical-Protein				48057-48251|	163557-163760|
51		Hypothetical-Protein				48665-49213|
52		Hypothetical-Protein				49242-49451|												44954-45115|	229202-229372|
53		Hypothetical-Protein				49441-50160|
54		Hypothetical-Protein				50173-51012|											37663-38310|				36675-37319|
55		Phycoerythrobilin			Sequence Similarity	51009-51710|		3574-4197|	4145-4768|										142120-142767|
56		Hypothetical-Protein				51707-51880|
57		Hypothetical-Protein				51877-52194|
58		Hypothetical-Protein				52263-52451|
59		Hypothetical-Protein				52411-52899|
60		Hypothetical-Protein				52899-53087|
61		Hypothetical-Protein				53087-53323|	149812-150015|				151648-151845|	1729-1932|							227142-227351|
62		Hypothetical-Protein				53394-53600|													196589-196801|
63		Hypothetical-Protein				53636-53902|										188392-188622|
64		Hypothetical-Protein				53999-54880|
65		possible N6A methyltransferase			Sequence Similarity	54894-55814|
66		Hypothetical-Protein				56117-56566|		36951-36493|	38081-37638|	46294-46704|		5370-5780|						47370-47792|	43899-44378|	44314-44796|					120446-120835|
67		Hypothetical-Protein				56933-57061|
68		Hypothetical-Protein				57134-57622|	48091-48549|					17030-17464|	48133-48606|	47571-47933|		56825-57337|	47509-47985|	54389-54775|	38060-38563|	47011-47472|	46116-46478|								9958-9629|
69		Hypothetical-Protein				57628-57786|
70		WLM protease domain		YES	Sequence Similarity	58095-58592|		31915-32352|	33323-33769|									42796-43263|
71		Hypothetical-Protein				58678-59490|	151279-152205|	140504-141709|	145134-146354|	152191-153186|	153821-154750|	103025-103603|	149432-150394|	149416-150390|	145478-146374|	144572-145768|	150193-151113|	53466-54374|	42031-42996|	148060-148929|	147295-148269|
72		Hypothetical-Protein				59490-59687|
73		Hypothetical-Protein				59694-59978|													43561-43818|
74		Hypothetical-Protein				60090-60683|
75		Hypothetical-Protein				60709-60876|				47261-47440|	43276-43464|			48236-48394|
76		Hypothetical-Protein				60906-61100|	47778-48005|
77		Hypothetical-Protein				61102-61365|					43013-43276|
78		Hypothetical-Protein				61365-61610|
79		Hypothetical-Protein				61633-61848|	45929-46096|			48602-48763|
80		Hypothetical-Protein				61845-62045|
81		Hypothetical-Protein				62073-62315|							49269-49574|	47295-47567|	43109-43582|	54708-54959|	49759-50028|	55825-56091|	47459-47731|38971-39189|	47544-47795|	45798-46049|
82		Hypothetical-Protein				62315-62602|	48917-49141|	36184-35921|	37313-37065|	49711-49941|	42704-42937|								44832-45128|	46540-46782|
83		Hypothetical-Protein				62599-62823|
84		Hypothetical-Protein				62866-63075|					42408-42617|
85		Hypothetical-Protein				63151-63360|
86		Hypothetical-Protein				63638-63862|
87		Hypothetical-Protein				63859-64044|
88		Hypothetical-Protein				64041-64244|
89		Hypothetical-Protein				64245-64475|												47923-48195|
90		Hypothetical-Protein				64483-64665|
91		Hypothetical-Protein				64665-64826|													54711-54875|
92		Hypothetical-Protein				64819-65196|												48476-48781|
93		Hypothetical-Protein				65332-65697|
94		Hypothetical-Protein				66124-66279|
95		Hypothetical-Protein				66679-66930|	47443-47781|			52376-52627|	44308-44508|
96		Hypothetical-Protein				66995-67177|
97		Hypothetical-Protein				68126-68263|
98		Hypothetical-Protein				69222-69413|
99		Hypothetical-Protein				69413-69595|
100	DenV	DNA Endonuclease V			Sequence Similarity	69601-70230|246705-247238|138413-138982|182521-183069|	53962-54516|36153-36662|	155726-156340|	3633-4148|31036-31503|	136062-136577|	151842-152324|22719-23297|		42682-43266|19789-20379|41559-42077|	21674-22171|39937-40434|22628-23173|	34205-34705|			116829-117386|	229591-230073|106959-107513|	130779-131309|	35248-35736|
101		Phytanoyl-CoA-Dioxygenase			Sequence Similarity	128377-128964|70230-70871|244434-245024|120722-121306|	168033-168572|	160925-161551|91596-92183|	31503-32114|	39795-40406|		191844-192440|	39681-40265|	164868-165431|	160353-160901|	103871-104470|19294-19653|	48056-48715|165033-165680|		35681-36325|199042-199689|	37653-38267|	19682-20284|20281-20835|
102		Hypothetical-Protein				70919-71674|												59228-59995|	53953-54711|
103		Hypothetical-Protein				71652-71816|
104		2OG-Fe(II) oxygenase			Sequence Similarity	72004-72597|	147410-147976|			148093-148665|	148397-149044|	165307-165888|	144762-145331|	145003-145563|	140751-141344|	20572-21144|	145561-146151|		157071-157766|	143643-144209|	142888-143454|
105	gp25	base plate wedge subunit	YES		Sequence Similarity	72655-73056|	54728-55147|	43883-44272|	44073-44462|	57913-58332|	51596-52015|	26866-27258|	58970-59386|	52202-52621|	51262-51681|	63992-64384|	58728-59165|	61019-61420|	55270-55686|	53885-54304|	53376-53795|	115802-115404|	116374-115991|	128375-128797|	196013-196432|	110577-110194|	116135-115752|	112024-111626|	65916-66308|	104171-103785|	117996-117598|
106	gp6	baseplate wedge	YES		Sequence Similarity	73061-75004|	55147-57135|	44272-46122|	44462-46312|	58332-60359|	52015-54045|	27258-29066|	59386-61416|	52621-54645|	51681-53711|	64384-66192|	59165-61297|	61422-63533|	55686-57560|	54304-56331|	53795-55813|	81081-83063|	80715-82598|	128797-130752|	196517-198475|	75675-77558|	80477-82360|	78648-80630|	110416-112269|	67817-69721|	83820-85790|
107	gp7	baseplate wedge initiator			Sequence Similarity	75005-90592|
108	gp8	baseplate wedge			Sequence Similarity	90635-92236|	84713-86245|	59497-61011|	59710-61224|	85617-87155|	80841-82373|	38809-40713|	85105-86637|	79614-81146|	79301-80833|	76614-78497|	86537-88069|	76051-77601|	76690-78285|	80312-81844|	79820-81352|
109		Hypothetical-Protein				92243-99763|
110		Hypothetical-Protein				99763-100272|	105717-106385|			105364-106035|	101059-101745|									99276-99983|
111		Hypothetical-Protein				100269-100529|
112		Hypothetical-Protein				100526-100729|	93489-93710|	67665-67886|	67893-68111|	94621-94848|	90266-90523|	48998-49201|	93809-94045|	88438-88683|	88135-88275|	86823-87017|	95458-95694|	85167-85388|		89301-89528|	88524-88766|
113		Hypothetical-Protein				100758-100985|
114		Hypothetical-Protein				100986-102569|
115		Hypothetical-Protein				102582-102800|
116	gp13	neck protein	YES		Sequence Similarity	102806-103651|	101988-102794|	98316-99131|	102292-103107|	101859-102665|	97389-98195|	66833-67663|	99679-100485|	95450-96256|	94303-95109|	104756-105586|	102708-103514|	85962-86807|	113885-114703|	95776-96582|	95038-95844|	93624-94553|	93332-94255|	146465-147385|	211895-212818|	88262-89206|	93094-94017|	91163-92092|	123511-124434|	81907-82839|	96313-97239|
117	gp14	neck protein	YES		Sequence Similarity	103658-105070|	102796-103722|	99131-100459|	103107-104435|	102672-103604|	98197-99123|	67665-68543|	100487-101659|	96258-97178|	95111-96283|	105588-106466|	103514-104677|	86812-88257|	114703-116991|	96584-97510|	95846-96772|	94555-95325|	94262-95020|	147389-148177|	212822-213658|	89210-89971|	94024-94782|	92094-92864|	124443-125189|	82876-83616|	97241-98005|
118	gp15	proximal tail sheath stabilization	YES		Sequence Similarity	105070-105912|	103722-104753|	100459-101463|	104442-105446|	103604-104389|	99123-99911|	68543-69343|	101659-102447|	97178-98209|	96283-97068|	106466-107266|	104677-105513|	88298-89299|	117016-118098|	97510-98295|	96772-97557|	95367-96185|	95023-95841|	148962-149789|	213668-215020|	89971-90792|	94785-95603|	92906-93724|	125964-126704|	83643-84476|	98103-98879|
119		Hypothetical-Protein	YES			105913-106728|	155315-156700|	102140-102841|	106111-107004|	106025-107122|	156946-157464|		103537-104868|	99180-100343|	98044-99408|	108732-109007|	106488-106958|	91801-93927|	190797-193781|	99976-101181|	98536-100023|
120	gp16	terminase DNA packaging enzyme, small subunit			Sequence Similarity	106733-107164|	104753-105187|	101390-101878|	105439-105849|	104392-104823|	100081-100512|	69340-69759|	102450-102881|	98209-98637|	97068-97499|	107263-107688|	105510-105914|	89302-89715|	118095-118532|	98298-98729|	97560-97991|	96194-96688|	95845-96309|	149786-150304|	215750-216283|	90789-91238|	95607-96071|	93733-94227|	126704-127240|	84490-84987|	98889-99383|
121		Hypothetical-Protein				107173-109164|
122		Hypothetical-Protein				109165-110622|
123		Hypothetical-Protein				110649-110918|													164809-165081|
124	gp17	terminase DNA packaging enzyme large subunit			Sequence Similarity	110938-112581|	109004-110656|	103143-104825|	107306-108988|	110903-112546|	107047-108699|	70856-72502|	109911-111560|	105705-107354|	103468-105117|	109710-111362|	108576-109664|	93934-95583|	118784-120442|	106518-108167|	104928-106577|	96672-98504|	96309-98150|	150288-152189|	216243-218045|	91235-93073|	96071-97912|	94211-96043|	127209-129038|	84984-86807|	99367-101202|
125	gp18	tail sheath monomer	YES		Sequence Similarity	112635-114824|	110722-112971|	104886-106895|	109049-111058|	112611-114863|	108765-111014|	72817-75048|	111619-113880|	107420-109678|	105182-107434|	111672-113579|	111159-112571|	95876-98122|	120738-123158|	108231-110483|	106640-108889|	98536-100515|	98210-100201|	152199-154238|	218092-220107|	93126-95117|	97972-99963|	96075-98054|	129056-131050|	86842-88842|	101233-103215|
126	gp19	tail tube monomer	YES		Sequence Similarity	114846-115433|	113026-113616|	106915-107529|	111078-111692|	114957-115541|	111190-111777|	75087-75701|	113955-114563|	109778-110335|	107537-108115|	113625-114242|	112613-113320|	98159-98770|	123202-123885|	110580-111164|	109020-109607|	100632-101123|	100255-100743|	154288-154776|	220158-220658|	95168-95659|	100017-100505|	98171-98662|	131097-131582|	88916-89410|	103328-103819|
127	gp20	portal vertex protein of head	YES		Sequence Similarity	115462-117138|	113667-115280|	107570-109240|	111733-113415|	115583-117184|	111812-113425|	75737-77431|	114614-116215|	110381-111976|	108684-109763|	114277-115956|	113354-115003|	98804-100471|	123925-125616|	111204-112808|	109641-111242|	101207-102781|	100787-102337|	154853-156418|	220710-222245|	95701-97251|	100549-102099|	98746-100320|	131637-133211|	89469-91034|	103904-105475|
128		Hypothetical-Protein				117167-117352|
129	gp21	prohead core scaffold and protease	YES		Sequence Similarity	117349-117999|	115634-116278|	109508-110155|	113706-114353|	117549-118193|	113799-114443|	77627-78271|	116567-117211|	112246-112968|	110104-110748|	116145-116789|	115333-115977|	101011-101661|	125952-126686|	113169-113813|	111567-112211|	103448-104086|103514-104086|	102970-103602|	157102-157731|	222919-223560|	97886-98518|	102732-103364|	100987-101640|	133882-134529|	91697-92392|	106136-106777|
130	gp22	T4-like prohead core scaffold protein			Sequence Similarity	118071-119171|
131	gp23	precursor of major head subunit	YES		Sequence Similarity	119220-120632|	117402-118790|	111312-112679|	115509-116876|	119320-120717|	115574-116962|	79558-80964|	118316-119689|	114083-115456|	111856-113235|	118084-119490|	117156-118553|	102850-104253|	127872-129278|	114931-116325|	113308-114684|	104945-106510|	104458-106047|	158624-160228|	224506-226050|	99381-100970|	104220-105809|	102485-104050|	135370-136944|	93278-94864|	107641-109209|
133	gp3	head-proximal tip of tail tube tail completion + sheath stabilizer protein	YES		Sequence Similarity	121328-121861|	120848-121399|	113949-114506|	117897-118442|	121853-122401|	118618-119166|	81564-82073|	120767-121339|	117082-117651|	114619-115167|	120094-120600|	118630-119196|	104522-105097|	129999-130559|	117601-118149|	115763-116311|	75954-75424|	76066-75539|	116990-116421|	184642-184109|	70255-69728|	75828-75301|	73425-72895|	103621-103088|	62747-62157|	79250-78666|
134	UvsY				Sequence Similarity	121858-122286|	122160-122456|	114503-114916|	118439-118852|	122863-123291|	119188-119616|	82070-82543|	121484-121888|	117796-118200|	115399-115722|	120597-121070|	119402-119830|	105094-105528|	130549-130974|	118454-118882|	116528-116860|	115327-114914|		171312-170902|	238164-237751|			111559-111146|	138600-139022|	103737-103330|	117598-117104|
135		Hypothetical-Protein				122314-122538|
136		Hypothetical-Protein				122562-122717|
137		Hypothetical-Protein				122717-122866|
138	UvsW	RNA-DNA + DNA-DNA helicase			Sequence Similarity	122908-124371|	123338-124801|	115723-116385|114906-115745|	118809-120320|	123817-125289|	120145-121617|	82543-84006|	122429-123904|	118726-120198|	116254-117720|	121070-122521|	120395-121858|	105738-107219|	130947-132425|	119408-120880|	117386-118873|	112677-114440|	113277-114758|	168798-170309|	235320-236843|	107479-108966|	113039-114520|	108901-110412|	141304-139805|	101286-102788|	114756-116270|
139		Methylamine util.			Sequence Similarity	124371-124784|	124779-125219|	116327-116755|	120262-120690|	125282-125707|	121610-122053|	84006-84404|	123897-124334|	120191-120628|	117713-118132|	122543-122939|	121863-122309|	107216-107629|	133997-134404|	120873-121304|	118866-119297|
140	gp55	Sigma factor for late transcription			Sequence Similarity	124896-125375|	125309-125785|	116866-117336|	120804-121274|	125800-126273|	122143-122676|	84532-85026|	124430-124897|	120704-121204|	118219-118755|	123055-123549|	122409-122882|	107730-108266|	134507-134990|	121397-121867|	119396-119866|	40157-39600|	29981-29463|	33233-32712|	37211-37723|	30275-29757|	29622-29104|	37633-37076|	32817-33332|	28064-27531|	41536-40979|
141	gp47	recombination endonuclease subunit			Sequence Similarity	125372-126412|	125782-126813|	117986-119032|	121921-122967|	126270-127304|	122680-123714|	85238-86287|	125006-126028|	121208-122242|	119207-119782|	124058-124864|	122882-123925|	108778-109827|	135356-136399|	121864-122898|	119863-120897|	36447-35428|	28828-27761|	22328-21300|	41990-43030|	29060-27993|	28469-27402|	34760-33741|	33915-34934|	26364-25339|	39991-38972|
142		Hypothetical-Protein				126412-126690|	126813-127085|	119029-119283|	122964-123218|	127304-127576|	123714-123962|	86284-86559|	126028-126279|	122243-122503|	119782-120030|	124864-125136|	123925-124176|	109828-110097|	136399-136686|	122898-123158|	120897-121151|
143	gp46	recombination endonuclease subunit			Sequence Similarity	126668-128380|	127085-128803|	119295-121016|	123233-124954|	127573-129294|	123962-125683|	86556-88286|	126286-128007|	122500-124221|	120030-121751|	125133-126863|	124176-125897|	110084-111796|	136655-138379|	123155-124876|	121152-122873|	34984-33302|	27764-26052|			27996-26284|	27405-25693|	33297-31609|	35177-36880|	23942-22260|	38495-36807|
145		Endonuclease		YES		129122-129397|									113321-113629|
146		Peptidase			Sequence Similarity	129430-131643|	128869-131103|	121187-123412|	125126-127351|	129556-131778|	128444-130594|	88289-90511|	128213-130336|	124448-126607|	123234-125345|	126921-129056|	129537-131705|	112321-114444|	138722-140977|	125100-127283|	123100-125208|
147		Hypothetical-Protein				131640-132170|	133875-134393|	125660-126175|	129598-130098|	134627-135130|	130731-131240|				125482-125994|	133613-134125|			145006-145539|
148		Hypothetical-Protein				132196-132333|
149		Hypothetical-Protein				132357-132716|
150	CobS	porphyrin biosynthetic protein			Sequence Similarity	132801-133895|	131870-132964|	123502-124566|	127441-128505|	131968-133071|	131287-132378|	90585-91703|	131097-132167|	126675-127754|	126043-127116|	129126-130256|	132018-133076|	114571-115716|	141057-142172|	127495-128568|	125421-126506|
151		Hypothetical-Protein				133898-134578|
152		Hypothetical-Protein				134610-135272|	132969-133247|	124569-124979|	128508-128918|	133074-133367|	132382-132693|		132170-132454|	127757-128035|	127119-127400|	130419-130706|	133076-133366|	115724-116143|	142760-143683|	128571-128849|	126503-126778|
153	gp45	sliding clamp DNA polymerase accessory protein			Sequence Similarity	135259-135924|	133210-133878|	124976-125644|	128915-129583|	133374-134033|	132694-133353|	92151-92816|	132451-133119|	128032-128697|	127397-128065|	130703-131368|	133363-134016|	116140-116832|	143667-144359|	128846-129505|	126775-127434|	32603-31917|	25404-24733|	18323-17646|	46246-46911|	25644-24973|	25045-24374|	30202-29516|	29035-28394|	21222-20536|	36092-35406|
154		Hypothetical-Protein				135927-136079|
155		Phytanoyl-CoA-Dioxygenase			Sequence Similarity	177148-177714|197859-198470|136076-136660|241291-240794|				38730-39287|	19983-20564|		44826-45449|	42794-43426|		167292-167804|		38864-39415|	41084-41680|	36591-37145|	145896-146435|
156		Hypothetical-Protein				136641-137198|					50829-51419|
157	gp44	clamp loader subunit			Sequence Similarity	137212-138153|	134466-135344|	126179-127120|	130106-131047|	135136-136077|	133292-134290|	92816-93760|	133119-134060|	128712-129653|	128065-129006|	131368-132309|	135072-136013|	117828-118778|	145995-146942|	129838-130782|	127766-128707|	31866-30907|	24661-23702|	17552-16587|	46983-47939|	24910-23945|	24302-23343|	29464-28505|	28317-27319|	20470-19496|	35330-34368|
158		Hypothetical-Protein				138241-138438|	17125-17325|	127758-128030|	131032-131310|	136574-136852|	18469-18666|			18668-18838|			41216-41380|	119020-119154|	146939-147253|	131309-131452|	129193-129342|
160		Hypothetical-Protein				138979-139191|				21879-22064|	19802-20008|	93944-94144|	58590-58754|	22168-22368|	18161-18400|	132484-132705|	19224-19421|	21868-22029|		19163-19435|	18807-19007|
161	Dam	DNA adenine Methylase			Sequence Similarity	139226-140020|	135334-136161|	128194-129027|	131471-132304|	136849-137682|	135360-136187|	94556-94954|	134350-135183|	129943-130776|	129568-130395|	132635-133483|	136010-136918|			131742-132575|	129339-130172|
162		Hypothetical-Protein				140013-140189|		171613-171849|	174035-174271|	167662-167808|	168701-168847|		164641-164790|	166003-166143|	161322-161459|	169518-169799|	166451-166600|	167685-167840|	218329-218529|	163369-163515|	162205-162342|
163		Hypothetical-Protein				140192-140494|	3171-3395|	3292-3501|	2271-2480|	21520-21669|	18167-18472|								224068-224217|
164		Hypothetical-Protein				140481-140630|
165		Hypothetical-Protein				140630-141223|													20391-20978|
166		Hypothetical-Protein				141231-141719|						190123-190632|				47647-48162|
167	gp62	clamp loader subunit			Sequence Similarity	142116-142364|	136148-136552|	129205-129585|	132482-132865|	137672-138073|	136746-137150|	95235-95621|	135173-135577|	130766-131167|	130385-130789|	134122-134508|	136992-137234|	120212-120580|	148379-148762|	132565-132966|	130162-130566|	30905-30342|	23705-23127|	16586-16005|	47949-48437|	23934-23362|	23346-22768|	28503-27940|	27316-26744|	19496-18918|	34366-33803|
168	RegA	Endoribonulceases, translational repressor			Sequence Similarity	142361-142804|	136549-136968|	129582-130004|	132862-133284|	138070-138495|	137147-137575|	95618-96043|	135574-136023|	131164-131595|	130786-131211|	134505-134930|	137227-137682|	120577-121014|	148759-149220|	132963-133391|	130563-130991|	30340-29972|	23117-22761|	15995-15627|	48472-48852|	23352-22996|	22758-22402|	27938-27570|	26740-26372|	18916-18554|	33809-33432|
169	PurL	5 5-phosphoribosylformylglycinamide amidotransferase			Sequence Similarity	143050-143373|					19482-19802|				129003-129281|
170	Hsp20	heat shock protein			Sequence Similarity	143484-143942|	141693-142142|	130072-130542|	133301-133798|	142356-142805|	142052-142492|	96194-96604|	139678-140160|	138633-139088|	135646-136137|	136328-136735|	140422-140922|	121174-121608|	149335-149766|	137271-137726|	134858-135304|
171	PurM	phosphoribosylaminoimidazole synthetase			Sequence Similarity	144123-144791|	142388-143035|	156328-156987|		22944-23618|				23258-23902|				60160-60843|		20655-21335|	21205-21873|
172	PurM	phosphoribosylaminoimidazole synthetase			Sequence Similarity	144769-145764|					104246-105148|				165857-166786|
173	Nol				Sequence Similarity	145764-147479|
174		Hypothetical-Protein				147491-147724|					168914-169153|
175		Hypothetical-Protein				147690-148070|					169083-169466|
176		Hypothetical-Protein				148061-148402|	143227-143607|	130997-131422|130608-131000|	135218-135610|135607-136029|	143888-144271|	144139-144594|	96674-97141|	140585-140920|	140786-141160|	136555-136905|	136806-137312|	141341-141718|	121705-122100|	151656-151991|	139327-139800|	138668-139045|
177		Hypothetical-Protein				148392-148640|						97138-97389|				137290-137544|		122024-122305|	151957-152217|
178	gp43	DNA polymerase			Sequence Similarity	148640-151135|	143800-146280|	132091-134577|	136701-139187|	144467-146953|	144753-147278|	97389-99881|	141115-143613|	141356-143854|	137128-139626|	137541-140030|	141935-144436|	122305-124800|	152214-154718|	139996-142494|	139241-141739|	29893-27197|	21171-19996|22717-21221|	15499-12740|	49501-52053|	22956-21460|20609-19087|	20812-19637|22358-20862|	27268-24572|	25989-23284|	18471-15793|	33350-30639|
179		Hypothetical-Protein				151135-151284|												124800-124970|
180		Hypothetical-Protein				151284-151985|	136961-137593|				34322-34984|			131531-132223|	131204-131842|			38238-38867|	155519-156214|
181	UvsX RecA-like				Sequence Similarity	152020-153027|	146410-147420|	134532-135590|	139184-140200|	147093-148103|	147424-148434|	99892-100923|	143762-144772|	144003-145013|	139778-140788|	140038-141072|	144528-145598|	124970-125974|	156230-157231|	142643-143653|	141888-142898|	23561-22386|		12631-11396|	4547-5647|			21940-20759|	23204-22044|	15531-14461|	23948-22776|
182	gp41	DNA primase-helicase			Sequence Similarity	153014-154396|	148048-149226|	136132-137505|	140718-142085|	148662-150041|	149041-150411|	100883-102295|	145328-146716|	145560-146939|	141272-142729|	141041-142444|	146148-147527|	126500-127876|	157763-159148|	144206-145585|	143451-144830|	22039-20612|	18982-17573|	10385-8928|	5946-7346|	17278-15929|	18623-17217|	20412-18985|	21691-20255|	14091-12679|	22429-20987|
183		Restriction Endonuclease		YES	Sequence Similarity	154396-155040|													110353-111057|
184	MazG	Pyrophosphatase			Sequence Similarity	155057-155473|	149329-149730|	137978-138382|	142606-143010|	150034-150435|	150404-150820|	102297-102704|	146709-147110|	146932-147333|	142722-143123|	142447-142854|	147520-147921|	128165-128572|	159148-159552|	145578-145979|	144823-145224|
185		Hypothetical-Protein				155466-155708|
186	PurH	5-Aminoimidazole-4-carboxamide Ribonucleotide Formyltransferase/IMP Cyclohydrolase			Sequence Similarity	155701-156642|
187	PurH2				Sequence Similarity	156649-157239|					150817-151401|
188		Hypothetical-Protein				157263-157940|
189		Hypothetical-Protein				157940-158143|
190		Cytitidyltransferase	YES		Sequence Similarity	158143-159417|	152192-153343|	141700-142266|	146351-146902|	153173-154333|	154722-155882|	103632-104804|	150396-151544|	150377-151537|	146376-147533|	145759-146328|	151100-152278|51030-51302|	130761-131987|	160865-162247|	148916-150076|	148256-149419|
191		Hypothetical-Protein				159430-160785|
192		Hypothetical-Protein				160795-161037|
193		Hypothetical-Protein				161030-161248|
194		tRNA ligase			Sequence Similarity	161270-162073|					117319-118116|
195		lipase			Sequence Similarity	162204-162818|
196		Hypothetical-Protein				162818-163030|
197		Hypothetical-Protein				163066-163359|
198		Hypothetical-Protein				163373-163744|	157577-157939|	145756-146127|	150412-150783|	157169-157531|	158321-158683|	109091-109447|	154731-155093|	155245-155607|	150751-151113|	148742-149098|	156133-156495|	134715-135107|	170223-170594|	153435-153797|	152446-152808|
199		Hypothetical-Protein				163744-164046|
200		Hypothetical-Protein				164043-164690|
201		Hypothetical-Protein				164831-165124|	158475-158876|	147611-148027|	152301-152717|	158233-158622|	159264-159656|	110084-110578|	155616-156044|	156163-156591|	151674-152054|	149784-150218|	157354-157767|	135278-135679|	170754-171179|	154313-154702|	153354-153782|
202	gp61	DNA primase subunit			Sequence Similarity	165137-166108|	159025-159858|	147999-148991|	152689-153681|	158865-159605|	159679-160629|	110575-111564|	156110-157027|	156749-157573|	152238-153071|	150205-151194|	157776-158771|	135666-136637|	171388-172137|	154945-155685|	153802-154764|	18963-17935|	17299-16295|	8385-7351|	13805-14863|	15327-14323|	16956-15952|	16980-15952|	17601-16573|	11051-10023|	17277-16255|
203	NrdA	ribonucleotide reductase A subunit			Sequence Similarity	166105-168432|	159855-162161|	148988-151288|	153678-155978|	159590-161908|	160614-162917|	111549-113879|	157012-159315|	157558-159867|	153056-155368|	151179-153503|	158756-161053|	136634-138931|	172134-174434|	155670-157967|	154749-157058|	142680-140416|	62591-60879|	44628-43207|	146553-148778|	58976-57264|	62241-60529|	139799-137535|	41179-43434|	136801-134558|	143183-140928|
204	NrdB	ribonucleotide reductase A subunit			Sequence Similarity	168455-169609|	162142-163305|	151267-152454|	155957-157141|	161889-163055|	162898-164064|	113860-115044|	159296-160459|	159842-161008|	155619-156509|	153484-154671|	161034-162194|	138912-140105|	174415-175581|	157948-159114|	157039-158199|	139719-137955|		41446-40316|	148788-149912|			137483-136305|	43471-44646|	133966-132806|	140872-139700|
205		Hypothetical-Protein				169572-169709|
206		Hypothetical-Protein				169737-171458|
207		Hypothetical-Protein				171493-172905|
208		Hypothetical-Protein				172902-173654|
209		Hypothetical-Protein				173984-173637|
210		Hypothetical-Protein				174585-173989|
211		Hypothetical-Protein				175177-174587|		67921-68259|	68146-68484|									85547-85936|	86040-86375|
212		tryptophan halogenase			Sequence Similarity	175240-176697|							35139-36731|33626-35149|			165658-167094|	21024-22103|		168249-169352|107510-108997|	175016-176182|
213		NAD Synthetase				176711-177148|	166823-167311|	157848-158333|		165230-165685|	166033-166527|		162279-162746|	163632-163709|	158343-158816|		163368-163817|		195003-195440|	161059-161544|	159998-160459|
214		Hypothetical-Protein					39079-39735|								36888-37514|
215		Hypothetical-Protein				177761-177967|
216		Hypothetical-Protein				177989-178255|
217		Hypothetical-Protein				178261-178641|													52551-52874|
218		Hypothetical-Protein				178675-179166|	137603-138004|	162377-162772|	164623-165036|	138526-138918|	137604-138041|		135992-136267|	132249-132683|	131863-132282|	155222-155509|	137654-137953|	170239-170661|	178087-178506|	133417-133866|	131016-131465|
219		Hypothetical-Protein				179181-179795|	138222-138815|	113359-113949|	117307-117897|	139147-139749|	138325-138939|		136517-137152|	132925-133485|	132560-133129|	155735-156307|		170664-171242|	129016-129987|	134111-134683|	131709-132269|
220		Hypothetical-Protein				179828-180031|
221		Hypothetical-Protein				180018-180173|					99908-100084|
222		Hypothetical-Protein				180209-180496|
223	NifU-like protein				Sequence Similarity	180489-180779|
224		Hypothetical-Protein				180861-181085|	106532-106690|	172948-173109|	175336-175497|	109265-109477|	105828-106034|								165387-165557|
225	PetE	Plastocyanine			Sequence Similarity	181103-181447|							105500-105823|	100746-101084|	101661-101984|	162133-161810|	38339-38662|	171507-171830|	165649-165972|	102087-102410|	100439-100762|
226		Hypothetical-Protein				181568-181762|
227		Hypothetical-Protein				181734-182144|			170457-170663|
228		endonuclease		YES	Sequence Similarity	182119-182433|	108265-108678|	174523-174987|	176804-177268|	109578-110036|	106226-106693|		109442-109834|	105170-105628|	102933-103394|	159360-158899|	107948-108409|	176001-176462|	167321-167785|	106058-106525|	104393-104851|
229		Hypothetical-Protein				182441-182524|
231		Hypothetical-Protein				183047-183304|					138939-139196|								179257-179502|
232		Hypothetical-Protein				183304-183939|
233		Hypothetical-Protein				183939-184205|					105141-105476|
234		Hypothetical-Protein				184202-185209|	139849-139049|	163272-164012|	165578-166318|	140525-139746|	139212-140114|		137165-137950|	133451-134257|	133129-133908|	156307-157113|	137940-138710|	176896-177690|	179489-180367|	134637-135422|	132235-133017|
235		Hypothetical-Protein				186020-184995|	140532-139849|	164905-164009|	167211-166315|	141377-140529|	141234-139894|		138755-137871|	135136-134258|	134710-133814|	157714-157013|	139482-138493|	178747-177458|	182005-180854|	136307-135423|	133890-133018|
236		Hypothetical-Protein				186535-186065|	140828-140547|	165183-164728|	167489-167034|	141643-141212|			139006-138590|	135447-134965|	134982-134545|	158214-157759|	139751-139317|			136618-136136|	134201-133719|
237		Hypothetical-Protein				187014-186547|	141553-140984|	165780-165199|	168062-167505|	142215-141649|	141912-141400|		139518-139015|	135944-135459|	135497-134994|	158711-158217|	140257-139763|	179420-178926|	182711-182181|	137184-136630|	134698-134213|
238		Hypothetical-Protein				187149-187373|
239	TalC	Transaldolase-like protein			Sequence Similarity	187370-188017|	166066-166719|	175236-175910|	177517-178191|	164247-164924|	165093-165746|		161287-161988|	162313-162969|	157393-158049|	163903-164550|	20365-21027|	182684-183331|	226489-227142|	160088-160768|	159060-159725|
240		2OG-Fe(II) oxygenase			Sequence Similarity	188017-188592|	120256-120846|			16430-17140|		187805-188509|	40961-41566|	116484-117080|	114027-114617|	45335-46063|168402-169010|			198425-199042|	14344-14880|	33496-34107|
241	DUF680				Sequence Similarity	188757-189146|189381-189737|	173366-173725|	176040-176396|	178320-178676|	171565-171924|	142650-143006|177293-177712|		173491-173862|	170320-170697|139117-139539|	169460-169831|	167826-168380|	174969-175340|	163440-163811|164062-164436|	221055-221411|211869-212216|	170099-170473|137748-138176|	169143-169508|135418-135789|
243	PstS	Phosphate transporter subunit			Sequence Similarity	189748-190713|	163849-164814|			142870-143856|	143017-143982|			139549-140529|				164467-165429|	221414-222391|	138186-139166|	135831-136796|
244		Hypothetical-Protein				191107-191280|
245		Hypothetical-Protein				191356-191517|					103722-103883|
246	gp7					191557-191886|	2372-2728|	171846-172220|	174268-174639|	2660-2914|	103920-104249|		106434-106622|	2485-2703|				141977-142159|	223374-223829|	2718-2984|	2569-2799|
247		Hypothetical-Protein				191883-192467|					18922-19485|
248		Hypothetical-Protein				192464-192598|
249		Hypothetical-Protein				192824-193039|	167235-167471|			165947-166156|			163037-163243|	164025-164237|	159095-159304|		164046-164321|	142689-142904|	197728-197943|	161813-162025|	160727-160939|
250		Hypothetical-Protein				193039-193278|	167455-167685|	160642-160932|	163496-163789|	166098-166400|	35347-35595|	120790-121029|	163240-163479|	164227-164469|	159679-159924|	165076-165378|	164325-164567|	142901-143137|	197940-198185|	161973-162269|	160878-161171|
251		Hypothetical-Protein				193275-193424|
252		GDP-D-mannose dehydratase			Sequence Similarity	193428-194429|
253	nucleotide-sugar epimerase				Sequence Similarity	194419-195354|
254		nucleotide-sugar epimerase			Sequence Similarity	195323-196201|													202297-203202|
255		glycosyltransferase family 2			Sequence Similarity	196236-196967|
256		possible glycosyltransferase family 2			Sequence Similarity	196964-197866|
258		glycosyltransferase family 1			Sequence Similarity	198463-199605|
259		Hypothetical-Protein				199598-200236|
260		glycosyltransferase family 11			Sequence Similarity	200233-201027|												161639-162454|	209505-210362|
261		Hypothetical-Protein				201024-201887|
262		Hypothetical-Protein				201877-202497|
263		glycosyltransferase family 6			Sequence Similarity	202494-203189|
264		Hypothetical-Protein				203173-203811|
265		nucleotide sugar epimerase			Sequence Similarity	203811-204716|												143601-144620|	199892-200635|
266		glycosyltransferase family 25			Sequence Similarity	204709-205500|												162426-163289|	210843-211652|
267	Hli03	High Light Inducible Proteins			Sequence Similarity	205849-205962|206007-206114|205630-205848|	168965-169075|168625-168831|168858-168965|	166213-166320|166074-166187|165877-166074|	168520-168627|168380-168493|168183-168380|	166693-166893|166896-167060|167200-167313|	167160-167369|167556-167663|167370-167483|	124839-124958|124362-124556|	164034-164237|164248-164358|	165436-165690|165690-165842|	161190-161297|160942-161160|	169104-169313|169796-169915|	166241-166450|	167206-167409|	213076-213267|213269-213424|	162974-163081|162722-162940|	161642-161896|161896-162042|
270	Hli04	High Light Inducible Proteins			Sequence Similarity	206114-206227|					167663-167776|
271	Hli05	High Light Inducible Proteins			Sequence Similarity	206227-206370|					167776-167919|
272		Hypothetical-Protein				206370-206498|				47121-47261|	167832-168047|								43415-43564|
273		Hypothetical-Protein				206757-206954|													213502-213705|
274	Hli06	High Light Inducible Proteins			Sequence Similarity	206951-207055|
275		Hypothetical-Protein				207324-207515|					126461-126679|					119848-120069|		169004-169309|
276		ferredoxin			Sequence Similarity	207537-207830|					171129-171416|				101987-102277|			171834-172127|
277		Hypothetical-Protein				207830-208030|	52837-53082|	168032-168250|		110676-110906|	106738-107046|								218110-218325|
278		Hypothetical-Protein				208160-208282|	106690-106854|	2310-2146|	175494-175658|		165739-165909|								212827-212994|
279		Hypothetical-Protein				208307-211312|
280	PsbA	photosystem II D1 protein			Sequence Similarity	211519-212601|	170600-171697|	169321-170433|	171763-172851|	168434-169522|	169639-170721|	135326-136617|	166610-167746|	167040-168119|	162337-163416|	181746-182825|	167818-168894|	179871-180779|	215141-216325|	164719-165795|	163737-164816|
281		Hypothetical-Protein				212601-212675|
282		T4-like Endonuclease VII		YES	Sequence Similarity	212713-213078|						72490-72732|				111347-111586|		95568-95795|	120427-120651|
283		Hypothetical-Protein				213103-213189|
284		Hypothetical-Protein				213189-213425|					134699-135064|						119174-119350|	114441-114590|		118206-118442|
285		Hypothetical-Protein				213426-213707|	169910-170197|	167209-167499|	169625-169912|	4065-4352|	170788-171051|
286		Heme oxygenase			Sequence Similarity	213709-214410|		168252-168944|	170665-171357|										225388-225729|
287		possible endonuclease			Sequence Similarity	214444-214815|
288		phage tail fiber-like protein			Sequence Similarity	214874-216727|
289		Hypothetical-Protein				216732-217073|
290		phage tail fiber-like protein			Sequence Similarity	217085-220597|
291		Hypothetical-Protein				220608-221372|
292		Peptidase_S8		YES	Sequence Similarity	221369-223204|													186339-184123|
293		possible T4-like proximal tail fiber			Sequence Similarity	223225-226509|
294		possible T4-like hoc protein			Sequence Similarity	226553-227218|
295		Hypothetical-Protein				227239-227598|													93342-93746|
296		phage tail fiber-like protein			Sequence Similarity	227615-231595|
297		Hypothetical-Protein				231648-231968|
298		Hypothetical-Protein				231981-232256|
299		Hypothetical-Protein				232260-233330|
300		Hypothetical-Protein				233381-234058|
301		Hypothetical-Protein				234059-235126|
302		Hypothetical-Protein				235282-236394|													102335-103582|
303		carbamoyltransferase			Sequence Similarity	236397-238199|				36315-34651|									103587-105389|	34177-32513|
304		putative nucleotidyltransferase			Sequence Similarity	238199-238615|												153694-154116|	108994-109395|
305		putative carbohydrate kinase			Sequence Similarity	238575-239333|												151438-152169|	109382-110221|
306		phosphoheptose isomerase			Sequence Similarity	239311-239655|												159059-159388|157418-157729|	111054-111389|												28094-27708|
307		possible nucleotidyltransferase			Sequence Similarity	239636-239992|												159348-159725|	111367-111768|
308		possible nucleotide-sugar epimerase			Sequence Similarity	240797-239979|												152894-153697|	113152-112343|
310		phage tail fiber-like protein			Sequence Similarity	241322-242836|
311	NrdC	glutaredoxin			Sequence Similarity	242885-243133|	173843-174094|	176541-176801|	179307-179567|	171989-172225|	177821-178057|127082-127321|	120348-120593|139430-139678|	173926-174162|	170767-171006|	122894-123163|169922-170158|	184860-185105|	175395-175631|131706-131948|	183324-183650|186492-186728|	217856-218113|	170539-170781|	21878-22093|169566-169802|
312		Hypothetical-Protein				243057-243467|		177240-177476|	180006-180236|	172593-172829|	178090-178335|	139870-140106|	174228-174464|	171409-171642|	170239-170475|			184194-184418|	228153-228380|	171192-171425|	170216-170449|
313		Hypothetical-Protein				243439-244062|	174712-175176|	177504-177959|	180269-180724|	172836-173303|	178352-178816|	140953-141387|	174476-174937|	171655-172125|	170491-170958|	186362-186796|	175957-176421|	184384-184866|	228349-228924|	171509-171907|	170466-170936|
314		Hypothetical-Protein				244059-244430|	175173-175436|			173285-173569|		141369-141656|	174919-175191|	172224-172385|		186778-187041|	176553-176675|	184848-185201|	228906-229205|	171889-172173|	170918-171196|
316		Hypothetical-Protein				245405-245551|
317		Hypothetical-Protein				245633-245767|
318	Td	Td thymidylate synthetase			Sequence Similarity	245757-246392|	175656-176288|	178475-179134|	181222-181899|	173789-174496|	179258-180067|	142995-143630|	175412-176122|	172644-173288|	171453-172163|	188576-189262|	176925-177626|	187406-188107|	230221-230934|	172399-173100|	171441-172151|
319		Hypothetical-Protein				246415-246696|
321		Hypothetical-Protein				247267-247593|	176290-176520|	179134-179376|	181899-182138|	174496-174726|	180248-180478|	143633-143872|	176303-176533|	173279-173521|	172336-172575|	189253-189501|	177629-177859|	188134-188379|	230934-231203|	173103-173333|	172151-172381|
322	PhoH	P-Starvation inducible protein			Sequence Similarity	247599-248351|	176520-177293|	179376-180122|	182138-182884|	174726-175487|	180482-181252|	143879-144631|	176537-177301|	173525-174286|	172577-173338|	189505-190260|	177861-178628|	188388-189143|	231193-231954|	173337-174098|	172383-173144|				157783-158490|				88910-87561|
323		Hypothetical-Protein				249003-249728|248348-249037|		117333-117989|	121271-121924|				42074-42685|						210347-210853|
325		exonuclease			Sequence Similarity	249718-250407|	177293-177976|	180223-180780|	183159-183542|	175487-176164|	181252-181935|	144631-145320|	1-678|	174286-174969|	173338-174021|	190260-190937|	178628-179299|	189805-190488|	231954-232640|	174098-174775|	173144-173824|
326	gp33	late promoter transcription accessory protein			Sequence Similarity	250394-250654|	177969-178229|	180674-181024|	183436-183786|	176103-176408|	181928-182179|	145298-145546|	662-910|	174905-175210|	173957-174265|	190927-191175|	179238-179543|	190478-190735|	232543-232878|	174714-175019|	173763-174068|
327		Hypothetical-Protein				250657-251289|
328		Hypothetical-Protein				251291-251497|		128027-128197|	131307-131474|			93757-93951|				132306-132500|			110145-110369|
329		Hypothetical-Protein				251481-252398|
330		cAMP Phosphodiesterase			Sequence Similarity		1972-2370|			2226-2660|	1610-2158|			1847-2482|	1901-2320|			46824-47249|		2290-2715|	2154-2579|
331		Hypothetical-Protein					2728-3189|	2610-3095|		134169-134630|		15769-16281|				54168-54683|		44209-44673|	144545-145009|
332		Hypothetical-Protein					3682-3957|	172217-172453|	174636-174872|	2994-3356|									223847-224071|
333	gp48	baseplate tail tube cap	YES		Sequence Similarity		5967-4987|	7091-5766|	7903-6572|	6985-5945|	4040-3156|	148541-147543|	5802-4789|	5133-4018|	4223-3462|	3354-2215|	4268-3309|		4435-2423|	5110-4067|	5175-4081|
334		Hypothetical-Protein	YES				6522-7511|			7515-8309|	4581-5417|		6261-7106|	5590-6399|	4883-5728|		5074-5589|			5639-6421|	5635-6429|
335		Hypothetical-Protein					8533-11727|
336		Hypothetical-Protein					11737-14976|
337	CP12				Sequence Similarity		16416-16643|	175020-175232|	177301-177513|	16179-16427|	13162-13407|		15986-16198|	17074-17301|	13601-13828|		15307-15534|	12994-13221|	12232-12459|	14127-14354|	14353-14580|
338	CpeT	antenna proteins			Sequence Similarity		16633-17076|	19038-19442|	19862-20266|	18228-18683|	13407-13838|	163952-164479|	16158-16643|	17337-17798|	13885-14343|	19938-20477|	15524-15970|			14864-15322|	14570-15022|
339		Hypothetical-Protein					17407-17637|
340	gp5	baseplate hub + tail lysozyme	YES		Sequence Similarity		17662-19971|	14442-16205|	14775-17561|	18705-21245|	14575-17127|	158625-161570|	16785-19292|	18839-21223|	15130-17709|	12452-15373|	16070-18553|		12466-15492|	16254-18797|	15806-18358|
341		Hypothetical-Protein					20028-20240|			21245-21523|	17755-17961|		19340-19534|	21272-21469|	17765-17956|					18830-19030|	18393-18590|
342		Hypothetical-Protein					20237-20500|			21674-21889|	17958-18170|		19534-19764|	21466-21687|	17953-18171|		18790-19014|			19027-19245|	18587-18817|
343		Hypothetical-Protein					20566-20733|
344		Hypothetical-Protein	YES				20765-22087|			23661-24986|	23328-24650|		21729-23057|	24500-25822|	19914-21239|		22135-23454|			21495-22820|	22838-24163|
345		structural protein			Sequence Similarity		22091-23575|			24993-26444|	24660-26114|		23067-24572|	25829-27319|	21245-22732|		23461-24939|			22827-24275|	24170-25654|
346		fiber	YES		Sequence Similarity		23611-27567|			26471-30433|	26138-30100|		24612-28565|	27356-31333|	23971-26736|		24980-28795|			24311-28273|	25688-29650|
347		Hypothetical-Protein	YES				27572-27988|			30459-30875|	30837-31277|		28592-29509|	31360-31776|	26763-27179|		28823-29257|			28300-28716|	29677-30099|
348		Hypothetical-Protein					27988-29400|							31776-33212|
349		Hypothetical-Protein					29427-30452|			31771-32655|				33214-34260|	27446-28438|		31327-32403|29257-30183|			29611-30495|	30326-30574|
350		Hypothetical-Protein					30449-31471|							34257-35279|
351		Similar to Sericin 1 precursor					31500-32891|		90401-91570|		31952-32542|			35308-36702|	29579-30973|		32431-33924|
352		Hypothetical-Protein					32891-33646|		91573-92319|					36702-37457|	30973-31728|
353		Hypothetical-Protein					33699-34502|		92333-93100|					37402-38283|	31661-32542|		34873-35634|
354		Hypothetical-Protein					34591-36156|		93054-94793|					38219-39940|	32442-34208|		41390-43180|
355		Hypothetical-Protein					36655-37026|		178942-179310|			123962-124312|		40427-40762|	159294-159656|	164730-165143|	174481-174852|
356		Hypothetical-Protein					37060-38103|							40772-41815|
357		Hypothetical-Protein					38158-38403|			40472-40642|	33524-33739|		43854-44102|	41880-42095|	35988-36191|		44482-44709|			38333-38542|	39814-40026|
358		Hypothetical-Protein					38569-38694|
359		Hypothetical-Protein					38882-39082|			41090-41281|	34122-34325|		44629-44829|	42606-42797|	36694-36891|					39056-39250|	40546-40740|
360		Hypothetical-Protein					39735-39935|			41281-41454|			47411-47617|		37532-37708|					39247-39420|	41083-41262|
361		Hypothetical-Protein					39913-40050|
362		Hypothetical-Protein					40121-40228|							43710-43898|	37826-38017|
363		Hypothetical-Protein					40358-40528|			121104-121250|	118385-118537|		119898-120074|	115662-115847|	113772-113930|		126021-126197|	112021-112215|	222639-222836|	116824-117000|	114874-115047|
364		Hypothetical-Protein					40590-41312|
365		Hypothetical-Protein					41312-42235|
366		Hypothetical-Protein					44822-44980|
367		Hypothetical-Protein					45010-45168|	35676-35470|	36818-36633|
368		Hypothetical-Protein					45171-45377|
369		Hypothetical-Protein					45378-45602|
370		Hypothetical-Protein					45681-45926|
371		Hypothetical-Protein					46096-46344|	37480-37226|	38528-38274|	47889-48182|
372		Hypothetical-Protein					46344-46541|												44375-44548|
373		Hypothetical-Protein					46541-46753|				41845-42075|
374		Hypothetical-Protein					46750-46974|
375		Hypothetical-Protein					47066-47239|
376		Hypothetical-Protein					47249-47446|
377		Hypothetical-Protein					49141-49287|
378		Hypothetical-Protein					49288-49509|
379		Hypothetical-Protein					49602-49820|			51239-51586|	42160-42408|			48008-48235|						46321-46539|
380		Hypothetical-Protein					49823-50080|			50958-51215|									47769-48029|
381		Hypothetical-Protein					50100-50240|
382		Hypothetical-Protein					50331-50570|
383		Hypothetical-Protein					50735-50812|				45751-46014|	195305-195595|	52942-53166|	50304-50621|	46499-46756|	51622-51945|	52535-52753|			49012-49254|
384		Hypothetical-Protein					50775-50954|
385		Hypothetical-Protein					51142-51249|
386		Hypothetical-Protein					51183-51368|
387		Hypothetical-Protein				67831-68061|	51443-51676|	36419-36171|	37564-37316|
388		Hypothetical-Protein																			49458-49676|
389		Hypothetical-Protein					51929-52114|			53762-53998|	46640-46858|		54275-54490|	51453-51671|	47373-47591|		54107-54325|			50014-50154|	49681-49848|
390		Hypothetical-Protein					52114-52293|			54009-54176|	46863-47030|	1913-2116|	54504-54677|	51676-51840|	47599-47769|	53312-53659|	54331-54492|			50165-50332|
391		Hypothetical-Protein					52290-52463|	41920-42096|	42158-42334|												100084-100377|
392		Hypothetical-Protein					52594-52833|	172658-172867|	175078-175287|	107154-107378|		70612-70830|	105151-105426|	100404-100697|	101300-101581|	109386-109685|	107264-107551|		179024-179257|	101242-101532|	49841-50074|
393		Hypothetical-Protein					53079-53324|			54169-54393|	47023-47292|		54723-54971|		47750-47989|		54543-54794|			50325-50549|	53203-53349|
394		Hypothetical-Protein					53355-53492|			57606-57743|	51420-51566|	26078-26221|	58447-58593|		51084-51230|		58355-58558|			53713-53859|
395	HN	Hemagglutinin Domain			Sequence Similarity		53489-53962|	137502-137975|	142082-142555|	3425-3898|									194504-194992|
396		Hypothetical-Protein					54624-54737|
397	gp7	baseplate wedge initiator			Sequence Similarity		57144-79082|														74390-75613|
398	gp9	baseplate wedge tail fiber connector			Sequence Similarity		79112-80341|			80201-81433|	75449-76672|		79678-80898|	74129-75367|	72872-74092|		81991-82935|		184098-183364|	74878-76104|	75617-79780|
399		Hypothetical-Protein	YES				80345-84676|			81437-85579|	76678-80805|		80905-85065|	75380-79579|			82945-86499|			76111-80271|	81352-88524|
400		VrlC protein	YES				86245-93492|	61012-67665|	61225-67893|	87155-94621|	82379-89983|		86637-93812|	81146-88438|	80833-88041|		88075-95331|	77608-85167|		81844-89301|	88756-88983|
401		Hypothetical-Protein					93713-93943|			94848-95063|	90513-90758|		94035-94256|	88673-88879|	88272-88490|					89528-89740|	89065-95031|
402		YadA domain, structural protein	YES		Sequence Similarity		94008-101981|			95142-101852|	90840-97382|		94334-99673|	88955-95443|	88573-94296|		96015-102701|			89821-95769|	97998-98534|
403		Hypothetical-Protein	YES				105184-105717|			104835-105371|	100519-101058|			98648-99178|	97506-98042|					98741-99274|	100916-101419|
404	PTOX	Plastoquinol Terminal Oxidase			Sequence Similarity		107316-107816|	173106-173609|		108106-108609|			105935-106441|	101238-101741|				172140-172643|	165972-166475|	102407-102910|
405		Hypothetical-Protein					107910-108260|			4458-4754|
406		Hypothetical-Protein					108678-109007|														111272-111583|
407		Hypothetical-Protein					115312-115650|			117215-117565|	113459-113815|		116251-116583|	112008-112340|	109797-110120|		115029-115358|			112838-113185|	112259-113278|
408	gp22	scaffoldprohead core protein			Sequence Similarity		116367-117368|	110216-111268|	114414-115466|	118242-119288|	114493-115542|	78328-79506|	117237-118274|	113024-114049|	110777-111817|	116849-118033|	115977-117107|	101730-102806|	126747-127835|	113862-114899|		104117-104926|	103612-104436|	157763-158557|	223593-224435|	98531-99361|	103374-104198|	101657-102466|	134560-135348|	92424-93218|	106811-107623|
409		Hypothetical-Protein					118941-120128|
410		Hypothetical-Protein					121541-122077|	152539-152937|	157226-157612|	122398-122799|									217427-217813|		127434-127769|
411	SpeD				Sequence Similarity		122489-122794|					141923-142255|				187301-187627|		117496-117831|		129507-129848|	34104-34724|116833-117405|
412		2OG-Fe(II) oxygenase			Sequence Similarity		122791-123357|			123291-123836|36340-36897|	119589-120164|22137-22715|	18216-18818|	121885-122436|	118173-118745|	115695-116273|	57988-58635|	119803-120402|	36881-37501|		34202-34759|118882-119427|
413	PcyA	Ferredoxin Oxidorreductase			Sequence Similarity		131100-131789|			109951-110679|	13843-14559|										131392-131712|
414		Plasmid Stability			Sequence Similarity		138010-138225|	162777-162995|	165041-165259|	138923-139150|			136251-136514|	132686-132928|	132294-132557|	155433-155732|	107558-107815|	169293-169553|		133872-134114|
415		Hypothetical-Protein					138879-139052|			108990-109226|	126676-126933|									104114-104341|	122977-123075|
416		Rnf-Nqr			Sequence Similarity		142171-142383|			129263-129502|	151474-151644|		127976-128209|	124190-124435|				48778-49014|		124845-125078|	138999-139244|
417		Hypothetical-Protein					143555-143803|	131855-132094|	136465-136704|	144225-144470|	144551-144799|		140889-141122|	141129-141359|	136886-137131|		141624-141938|			139754-139999|
418		Hypothetical-Protein					149223-149336|
419		Hypothetical-Protein					150028-151200|		143644-145134|	151002-152177|							148693-150090|
420		Hypothetical-Protein					153340-154314|
421		Hypothetical-Protein					154314-154526|
422		Hypothetical-Protein					154526-155116|			154958-155947|	156278-156949|								190430-190795|	151670-152329|
423		Hypothetical-Protein							148410-148631|												151581-151790|
424		Hypothetical-Protein					156736-156930|	144665-144850|	149323-149508|	156302-156499|	157498-157686|	107846-108040|	153895-154098|	154418-154621|	149861-150064|	147602-147802|	155267-155461|	133900-134103|	169389-169583|	152573-152779|	151870-152442|
425		S-layer domain protein	YES		Sequence Similarity		157001-157573|			156589-157161|	157730-158314|								169629-170192|	152859-153431|	152805-153353|
426		Hypothetical-Protein	YES				157936-158475|				158683-159264|		155090-155614|	155604-156161|	151110-151667|		156492-157352|			153801-154313|
427		Hypothetical-Protein					163268-163420|
428		Hypothetical-Protein					164884-165057|													116417-116623|
429		Hypothetical-Protein					165114-165314|	157041-157244|	160464-160667|	163301-163507|											158488-158658|
430		Hypothetical-Protein					165354-165527|			163532-163708|	164656-164835|		160840-161004|	161572-161733|	156860-157099|	187758-187925|	162578-162742|	186834-187001|	220543-220707|	159473-159634|
431		Hypothetical-Protein					165572-165688|
432		Hypothetical-Protein					165802-165978|	113001-113189|	116970-117137|					162084-162242|					150443-150619|	159860-160024|	159868-160020|
433		Hypothetical-Protein					166720-166884|			165100-165264|	165909-166070|		162149-162301|	163061-163288|	158213-158365|		163244-163384|			160956-161123|
434		Hypothetical-Protein					167695-167922|
436	Hli04	High Light Inducible Proteins			Sequence Similarity		169077-169211|	166320-166454|	168549-168749|	166982-167200|
437		Hypothetical-Protein					169211-169384|	166454-166633|	168897-169073|		168288-168461|
438		carboxylesterase			Sequence Similarity		169596-169913|	166838-167212|	169254-169628|	167313-167447|								43947-44222|	213897-214259|		162436-162633|
439		Hypothetical-Protein					170222-170416|			167855-168049|										163560-163751|	165155-166210|
440	PsbD	photosystem II D2 protein			Sequence Similarity		171756-172832|	170490-171566|	172912-173988|			137820-138881|	167922-168977|	168444-169499|	163582-164637|	183142-184197|	169268-170323|	181385-182440|		166122-167177|	168587-168850|
441		Hypothetical-Protein					172881-173120|			171044-171301|	176935-177168|			169790-170044|	169037-169276|					169591-169854|	169802-170152|
442		Hypothetical-Protein					174094-174441|	176776-177120|	179542-179886|	172225-172572|				171006-171344|				183650-184009|		170781-171131|
443		Hypothetical-Protein					174466-174705|														171157-171444|
444		Hypothetical-Protein					175433-175669|			173524-173796|	179037-179360|		175188-175415|		171170-171460|		176633-176932|			172128-172406|
446		Hypothetical-Protein						554-718|	554-709|
447		taurine catabolism dioxygenase			Sequence Similarity			1096-2166|	1090-2148|
448		Hypothetical-Protein
449		Hypothetical-Protein						3092-3289|
451	gp2				Sequence Similarity			7555-7091|	8349-7903|			149203-148541|				4016-3354|			4926-4432|			76885-76061|	77058-76252|	122325-121327|		71336-70482|	76820-76014|	75015-74188|	105402-104548|	64043-63222|	80174-79353|
452		peptidase M15B and M15C			Sequence Similarity			9557-11437|
453		Hypothetical-Protein						11438-13198|	12191-13525|
454		Hypothetical-Protein						16042-17223|
455	gp5	baseplate hub + tail lysozyme			Sequence Similarity			17223-18092|	17561-18433|													77959-79686|	79810-78008|	125696-127510|		74681-73008|	79572-77770|	76089-77816|	106487-108256|	65150-66952|	81263-82996|
456		Hypothetical-Protein						18115-18351|	18455-18688|
457		acyl carrier protein ACP			Sequence Similarity			18565-19041|	18917-19411|
458		YadA Domain						19474-21069|	20298-21899|
459		Hypothetical-Protein						21082-22092|	21906-22958|
460		fiber			Sequence Similarity			22109-26824|	22975-27654|
461		Hypothetical-Protein						26834-27736|
462		Hypothetical-Protein						27752-28222|	28467-29036|
463		Hypothetical-Protein						28224-28943|	29038-29757|
464		Hypothetical-Protein						28940-29611|	29754-30419|
465		Hypothetical-Protein						29608-29931|	30416-30742|
466		Hypothetical-Protein						29967-30230|	30780-31043|	108646-108993|									52240-52548|
467		Hypothetical-Protein						30252-30749|		42229-42729|										40412-40912|
468		Hypothetical-Protein						31675-31842|	33040-33243|
469		Hypothetical-Protein						31832-32032|
471		Hypothetical-Protein						32336-32881|	33759-34271|
472		Hypothetical-Protein						32901-33155|	34262-34528|
473		Hypothetical-Protein						33188-33328|
474		Hypothetical-Protein						33394-33600|	34587-34793|
475		Hypothetical-Protein						33833-34090|	35007-35261|
476		Hypothetical-Protein						34083-34310|	35155-35454|
477		Hypothetical-Protein						34456-34572|	35624-35752|
478		Hypothetical-Protein						34592-34843|	35772-36023|
479		Hypothetical-Protein						34872-35036|	36052-36213|
480		Hypothetical-Protein						35023-35205|
481		Hypothetical-Protein						35470-35198|	36633-36370|	49399-49644|									48014-48271|
482		Hypothetical-Protein						35921-35745|	37065-36889|
483		Hypothetical-Protein
484		Hypothetical-Protein						38014-37481|	39062-38529|
485		Hypothetical-Protein						38181-38005|	39229-39053|	50502-50684|	44767-44949|
486		Hypothetical-Protein						38194-38307|
487		Hypothetical-Protein						38335-38634|	39383-39682|
488		Hypothetical-Protein						38631-38732|
489		Hypothetical-Protein						38787-38954|	39847-40014|					48860-49039|
490		Hypothetical-Protein						38954-39238|	40014-40298|
491		Hypothetical-Protein						39238-39375|
492		Hypothetical-Protein						39377-39559|	40299-40502|
493		Hypothetical-Protein						39559-39756|
494		Hypothetical-Protein						39749-39892|													41593-42192|
495		Hypothetical-Protein						39852-40460|		41627-42232|						55661-56272|				39810-40415|
496		Hypothetical-Protein						40550-40747|	40800-40994|	49201-49371|
497		Hypothetical-Protein						40757-40936|	40994-41173|
498		Hypothetical-Protein						40948-41151|	41186-41389|
499		Hypothetical-Protein						41175-41390|
500		4'-P-pantetheinyl transferase			Sequence Similarity			41410-41868|	41648-42106|
501		Hypothetical-Protein						42105-42332|	42343-42570|
502		Hypothetical-Protein						42316-42492|
503		Hypothetical-Protein						42501-42719|	42750-42971|
504		putative RTX toxin			Sequence Similarity			42757-43266|	42968-43477|
505	PAAR				Sequence Similarity			43220-43558|	43431-43766|
506		Hypothetical-Protein						43626-43850|	43837-44043|	57691-57891|
507	gp7	baseplate wedge initiator			Sequence Similarity			46129-59469|	46318-59682|
508		YadA Domain						68260-68481|	68485-68706|
509		Hypothetical-Protein						68481-70160|	68706-70391|
510		Hypothetical-Protein						70179-70385|	70405-70611|
511	gp7	baseplate wedge initiator			Sequence Similarity			70324-77601|	70550-77821|
512		virion structural protein			Sequence Similarity			77625-78158|	77846-78379|			52936-53442|				91871-92383|
513		YapH protein						78174-89204|	78395-89428|
514		Hypothetical-Protein						89216-90175|	89432-90394|
515		Hypothetical-Protein						90207-91184|								102590-103474|
516		Hypothetical-Protein						91187-91579|								103479-103844|
517		Hypothetical-Protein						92210-92395|	96275-96463|
518		Hypothetical-Protein						92373-92708|	96441-96776|
519		Peptidase_S8		YES	Sequence Similarity			92816-98314|	96807-102290|
520		Hypothetical-Protein						101883-102140|	105854-106111|
521		Hypothetical-Protein						102825-103013|	106988-107176|
522		Hypothetical-Protein						102979-103146|	107142-107309|
523		Hypothetical-Protein						109261-109533|	113435-113731|
524		Hypothetical-Protein						112705-112881|
525		Hypothetical-Protein
526		Hypothetical-Protein
527		Hypothetical-Protein						121016-121168|
528		Hypothetical-Protein						127117-127761|
529		Hypothetical-Protein						128996-129205|	132273-132482|
530		Hypothetical-Protein						131409-131870|	136016-136480|
531		Hypothetical-Protein						135587-136135|	140197-140721|
532		Hypothetical-Protein						138363-139010|	142976-143635|
533		Hypothetical-Protein						139047-140504|			152352-153749|					143073-144572|				146580-147923|
534	NrdB	ribonucleotide reductase A subunit			Sequence Similarity			142290-143597|	146930-148246|			106558-106833|				146325-146603|
535		Hypothetical-Protein						143618-143764|	148252-148413|
536	TlmH				Sequence Similarity			143939-144643|	148600-149301|
537		virion structural protein			Sequence Similarity			144887-145750|	149545-150408|			108134-109084|				147878-148735|
538		Hypothetical-Protein						146124-146828|	150780-151484|
539		Hypothetical-Protein						146825-147598|	151481-152254|
540		glycine dehydrogenase			Sequence Similarity			152985-155723|	157660-160410|
541		Hypothetical-Protein						157274-157450|	160697-160873|
542		Hypothetical-Protein						157493-157618|	160916-161041|		164876-164998|
544		Hypothetical-Protein						158257-158493|	161680-161925|
545		Hypothetical-Protein						158486-159028|
546		D/B -b-hydroxylase DiO			Sequence Similarity			159037-159537|	161912-162400|
547		Hypothetical-Protein						159575-159745|	162378-162614|
548		Hypothetical-Protein						159742-160503|	162611-163357|
549		Hypothetical-Protein						160485-160676|	163339-163530|
551		Hypothetical-Protein						161567-162343|	163813-164589|
554		Hypothetical-Protein						166737-166838|
555		Similar to membrane protein						167532-167906|	169945-170319|
556		Hypothetical-Protein						167908-168021|	170321-170434|
557		Hypothetical-Protein					163417-163581|	168941-169117|	171354-171530|	3895-4062|									52838-53035|
558		Hypothetical-Protein
559		Hypothetical-Protein						172450-172605|	174869-175024|
560		Hypothetical-Protein						173967-174227|
561		Hypothetical-Protein						174224-174328|
562		Hypothetical-Protein						174321-174596|	176599-176868|										167131-167409|
563		Hypothetical-Protein						176365-176544|
564		Hypothetical-Protein						177134-177250|	179900-180016|
565		Hypothetical-Protein						177941-178300|	180706-181065|
566		Hypothetical-Protein						178336-178575|
567		Hypothetical-Protein							2464-2718|		127584-127847|
568		endodeoxyribonuclease			Sequence Similarity				2798-3409|
569		Hypothetical-Protein							4849-4953|
570		Hypothetical-Protein							4925-5023|
571		Hypothetical-Protein							6106-5957|
573		peptidase M15B and M15C			Sequence Similarity				10357-12189|
574		Hypothetical-Protein							19368-19865|										35155-35679|
575		Kelch repeat-containing protein			Sequence Similarity				27671-28591|
577		Hypothetical-Protein						33601-33888|	34793-35071|
578		Hypothetical-Protein
579		Hypothetical-Protein							36219-36338|
580		Hypothetical-Protein							39242-39370|
581		Hypothetical-Protein							39679-39795|
582		Hypothetical-Protein							40493-40708|
583		Hypothetical-Protein							41558-41644|
584		Hypothetical-Protein							42554-42727|
585		Hypothetical-Protein							94888-95793|
586		Hypothetical-Protein							95790-96236|
587		Hypothetical-Protein							124954-125154|
588		restriction endonuclease			Sequence Similarity				133853-134473|						38206-38856|
590		Hypothetical-Protein							161186-161338|
591		Hypothetical-Protein							161341-161601|
592		Hypothetical-Protein
593		Hypothetical-Protein
594		Hypothetical-Protein				207114-207227|			169141-169257|
595		Hypothetical-Protein							171588-171722|
596		Hypothetical-Protein							176033-176221|	150435-150662|	1331-1540|
597		Hypothetical-Protein							176384-176512|
598		Hypothetical-Protein							176496-176606|
599		Hypothetical-Protein							178730-178870|
601		Hypothetical-Protein								899-1075|
602		Hypothetical-Protein								1100-1192|
603		Hypothetical-Protein								1173-1289|										1022-1138|
604		Hypothetical-Protein								4349-4465|
605		Hypothetical-Protein								4738-4989|									166807-167058|
606		Hypothetical-Protein								9310-11904|										7345-9783|	10117-12873|
607		lysozyme murein	YES		Sequence Similarity					11904-14705|										9784-12645|			155396-155890|	226193-226690|		146449-146943|	155159-155653|
608		Hypothetical-Protein								17167-17871|
609		Hypothetical-Protein								17884-18228|
610		Hypothetical-Protein								22125-22268|											36088-36678|
611		2OG-Fe(II) oxygenase			Sequence Similarity					22345-22944|	21511-22134|									19680-20282|
612		Hypothetical-Protein								30876-31769|										28717-29610|
613		Hypothetical-Protein								32657-33511|										30509-31369|
614		Hypothetical-Protein								33541-34704|											39219-39749|38633-39232|
615		Ferrochelatase			Sequence Similarity					36870-37460|	136184-136756|	194317-194925|	43263-43805|				134013-134558|	37510-38241|		34732-35322|
616		Hypothetical-Protein								37494-37874|										35357-35737|
617		Hypothetical-Protein								37853-38215|										35734-36078|
618		TPR domain protein			Sequence Similarity															36080-36610|
619		leprecan-like 1 isoform 2			Sequence Similarity					39277-39798|										37138-37656|
620		Hypothetical-Protein
621		Hypothetical-Protein								40681-40842|
622		Hypothetical-Protein								42807-43937|										40989-42128|
623		Hypothetical-Protein								46701-46910|
624		Hypothetical-Protein								46907-47068|											45466-45705|
625		Hypothetical-Protein								47454-47663|	43478-43738|		48750-48929|	46962-47201|	42982-43218|		50321-50602|			45989-46240|
626		Hypothetical-Protein								47724-47885|
627		Hypothetical-Protein								48175-48306|
628		Hypothetical-Protein								48303-48521|
629		Hypothetical-Protein								48763-48948|
630		Hypothetical-Protein								48948-49130|
631		Hypothetical-Protein								49623-49724|
632		Hypothetical-Protein								49938-50111|
633		Hypothetical-Protein								50108-50287|
634		Hypothetical-Protein								50342-50500|
635		Hypothetical-Protein								50755-50943|			47948-48133|	45450-45641|	41516-41689|		50164-50355|			45099-45290|
636		Hypothetical-Protein								51586-51741|									46709-46981|		47472-47864|
637		Hypothetical-Protein								52065-52376|	45252-45581|	20738-21067|	53773-54096|	49084-49476|	45707-46162|	60345-60671|		57199-57546|	51122-51457|	48296-48628|	48211-48429|
638		Hypothetical-Protein								52627-52848|				50005-50223|						48769-48999|
639		Hypothetical-Protein								52942-53136|
640		Hypothetical-Protein								53321-53548|	46151-46411|		53455-53667|	51032-51262|	46982-47185|		53099-53318|				50058-52649|
641		Hypothetical-Protein	YES							54383-57022|					47973-50525|					50539-53127|	52649-53200|
642		Hypothetical-Protein	YES							57022-57603|	50248-50829|		57923-58444|				57885-58406|			53129-53710|
643		structural protein			Sequence Similarity					60366-80177|	54052-75426|
645		Hypothetical-Protein								107359-107874|										101513-102028|
646		Hypothetical-Protein								107935-108102|									144359-144526|		104221-104457|
647		Hypothetical-Protein								109478-109618|			109246-109440|	105031-105231|	102797-103006|		107815-108021|	175868-176074|		105895-106131|	115150-115347|
648		Hypothetical-Protein
649		Hypothetical-Protein								121335-121532|			120158-120349|			16596-16793|		185524-185718|		117089-117283|	125205-125348|
650		Hypothetical-Protein								131775-131918|	130591-130734|	94944-95087|	130894-131025|		125342-125485|	133473-133616|		55145-55288|		127280-127423|
651		Hypothetical-Protein								134030-134182|									155416-155562|
652		Hypothetical-Protein								142160-142300|											141736-141891|
653		Hypothetical-Protein					146277-146435|			146950-147096|	147275-147424|		143610-143765|	143809-144006|	139581-139781|					142491-142646|
654		Hypothetical-Protein								154335-154958|
656		Hypothetical-Protein								155944-156267|
657		Hypothetical-Protein								157535-158233|
658		Hypothetical-Protein								158635-158805|										154793-154885|	158108-158410|
659		Hypothetical-Protein								162994-163215|	164003-164245|			160947-161249|	156418-156837|					159053-159355|
660		Hypothetical-Protein								163752-163895|									220754-220897|	159708-159851|
661		Hypothetical-Protein								163898-164014|											159707-159871|
662		Hypothetical-Protein								164909-165103|		81040-81204|	161988-162152|	162966-163127|	158049-158216|	119572-119736|	163035-163199|			160750-160959|	160510-160653|
663		Hypothetical-Protein								165737-165874|			162794-162961|		158868-159020|					161596-161736|
664		Hypothetical-Protein								167447-167629|
665		Hypothetical-Protein								168046-168228|
666		Hypothetical-Protein								169549-169647|
667	gp220	precursor of major head subunit			Sequence Similarity					169680-171044|
668		Hypothetical-Protein								171458-171568|
669		Hypothetical-Protein									6330-9011|
670		WLM domain			Sequence Similarity						9011-11770|
671		Hypothetical-Protein									17127-17717|
672		Hypothetical-Protein									20587-20730|
673		Hypothetical-Protein									20765-21046|								24-284|
674		Hypothetical-Protein									21098-21286|
675		Hypothetical-Protein									21219-21518|
676		Hypothetical-Protein									30103-30807|
677		Hypothetical-Protein									31295-31921|
678		Hypothetical-Protein									32547-33440|
679		Hypothetical-Protein									33442-33519|
680		Hypothetical-Protein									33783-33962|
681		Hypothetical-Protein									34944-35051|										41237-41380|
682		Hypothetical-Protein									35171-35350|		47610-47735|	43604-43726|	37683-37829|					39362-39541|
683		Hypothetical-Protein									35582-36784|
684		Hypothetical-Protein									36781-37401|	138914-139426|	3185-3688|			184315-184863|			180854-180357|
685		Restriction endonuclease		YES	Sequence Similarity						37440-37976|						47039-47536|
686		Hypothetical-Protein									39830-40108|
687		Hypothetical-Protein									40160-40282|
688		Hypothetical-Protein									41452-41679|				41904-42122|
689		Hypothetical-Protein									41681-41848|
690		Hypothetical-Protein									42598-42717|
691		Hypothetical-Protein									43832-43945|										47250-47429|
692		Hypothetical-Protein									43984-44226|		52169-52327|	48709-48870|	45242-45523|	59833-60024|	51323-51508|	56701-56874|
693		Hypothetical-Protein				57875-58045|												54990-55148|			46723-46962|
694		Hypothetical-Protein									44986-45180|		51953-52156|	48473-48679|	45085-45291|		51934-52140|			47780-48046|
695		Hypothetical-Protein									45583-45729|
696		Hypothetical-Protein									46025-46144|
697		Hypothetical-Protein									46498-46599|
698		Hypothetical-Protein									47282-50230|		54961-57912|
699		Hypothetical-Protein									89983-90279|
700		Hypothetical-Protein									101738-103636|
701		Hypothetical-Protein									105473-105757|
702		Hypothetical-Protein									106031-106129|
703		Hypothetical-Protein									111014-111148|
704		Hypothetical-Protein									117059-117181|
705		Hypothetical-Protein
706		Hypothetical-Protein
707		Hypothetical-Protein
708		Hypothetical-Protein									122082-122180|
709		Hypothetical-Protein									125680-125877|
710		Hypothetical-Protein									125997-126158|
711		Hypothetical-Protein									126933-127085|										40737-41027|
712		Hypothetical-Protein									135067-135363|		134057-134353|	129638-129946|	129278-129571|					131449-131745|
713		Hypothetical-Protein									138046-138309|
714		Hypothetical-Protein									151361-151477|
715		Hypothetical-Protein									155884-156285|		151546-153135|		147538-149076|
716		Hypothetical-Protein									164245-164544|
717		Hypothetical-Protein									166567-166707|										161168-161443|
718		Hypothetical-Protein									166704-166982|		163476-163763|	164415-164741|	159894-160205|		164513-164881|			162226-162543|
719		Hypothetical-Protein				206581-206700|					168124-168243|
720		Hypothetical-Protein									169457-169540|
721		Hypothetical-Protein									171688-173184|								218858-220393|
722		Hypothetical-Protein									173272-173547|
723		Hypothetical-Protein									173576-176935|
724		Hypothetical-Protein
725		Hypothetical-Protein							8795-9445|							4388-5278|
726		Hypothetical-Protein										151356-154859|
727		Hypothetical-Protein										154952-157201|
728		base plate lysozyme			Sequence Similarity							161570-162664|				15373-16452|
729		Hypothetical-Protein										163191-163322|
730		Hypothetical-Protein										163687-163959|				19673-19945|		22428-22697|
732		putative ATPase			Sequence Similarity							164777-164920|
733		Hypothetical-Protein										164980-165138|
734		Hypothetical-Protein										165928-177267|				21183-33236|
735	gp12	short tail fiber		YES	Sequence Similarity							177271-178620|				33243-34946|
736		virion structural protein			Sequence Similarity							178622-179509|				34948-35832|
737		Hypothetical-Protein										179513-181216|				35844-37694|
738		virion structural protein			Sequence Similarity							181213-182895|
739		Hypothetical-Protein										182896-184644|
740	gp12	short tail fiber		YES	Sequence Similarity							184683-187796|				42153-45326|
741		Hypothetical-Protein										188506-189450|				46036-46983|
742		Hypothetical-Protein										190616-190969|				48134-48487|
743		Hypothetical-Protein										190969-191856|				48487-49359|					22502-22714|
744		Hypothetical-Protein										194028-194315|	21351-21587|	24158-24376|	19497-19793|		19950-20210|	46126-46467|
745		Hypothetical-Protein										194897-195151|				51214-51465|
746		Hypothetical-Protein										195163-195336|				51480-51653|
747		Hypothetical-Protein										195718-196280 + (1-4)|
748	Dam	DNA adenine Methylase			Sequence Similarity							1-888|
749		Hypothetical-Protein										925-1059|				52036-52179|
750		Hypothetical-Protein										1049-1258|
751		Hypothetical-Protein										1255-1560|			18655-19011|	53016-53246|
753		Hypothetical-Protein										2113-2292|
754		Hypothetical-Protein										2289-2852|									20843-21205|
755		Hypothetical-Protein										2856-3251|								20299-20655|
756		Hypothetical-Protein										3248-3556|
757		Hypothetical-Protein										3550-3678|
758		Hypothetical-Protein										3675-4079|
759		Hypothetical-Protein										4201-4605|
760		Hypothetical-Protein										4710-5090|
761		Hypothetical-Protein										5160-5330|
762		Hypothetical-Protein										5786-5980|
763		Hypothetical-Protein										5977-6138|
764		Hypothetical-Protein										6135-6491|
765		Hypothetical-Protein										6488-6688|
766		Hypothetical-Protein										6685-6894|
767		Hypothetical-Protein										6891-7085|
768		Hypothetical-Protein										7089-7295|
769		Hypothetical-Protein										7285-7461|
770		Hypothetical-Protein										7463-7702|
771		Hypothetical-Protein										7689-7871|
772		Hypothetical-Protein										7843-8109|
773		Hypothetical-Protein										8106-8399|
774		Hypothetical-Protein										8658-8885|
775		Hypothetical-Protein										8882-9094|
776		Hypothetical-Protein										9101-9292|
777		Hypothetical-Protein										9289-9471|
778		Hypothetical-Protein										9468-9599|
779		Hypothetical-Protein										9592-9864|
780		Hypothetical-Protein										9900-10190|
781		Hypothetical-Protein										10200-10610|
782		Hypothetical-Protein										10620-11009|
783		Hypothetical-Protein										11178-11348|
784		Hypothetical-Protein										11428-11613|
785		Hypothetical-Protein										11635-11892|
786		Hypothetical-Protein										11880-12167|
787		Hypothetical-Protein										12160-12390|
788		Hypothetical-Protein										12383-12598|
789		Hypothetical-Protein										12595-12849|
790		Hypothetical-Protein										12849-13358|
791		Hypothetical-Protein										13342-14142|
792		Hypothetical-Protein										14139-14348|
793		Hypothetical-Protein										14341-14538|
794		Hypothetical-Protein										14531-15187|
795		Hypothetical-Protein										15190-15450|
796		Hypothetical-Protein										15447-15596|
797		Hypothetical-Protein										15593-15739|
798		Hypothetical-Protein										16310-16513|
799		Hypothetical-Protein										16586-16810|
800		Hypothetical-Protein										17526-17795|
801		Hypothetical-Protein										17792-18019|				57604-57822|
802		Hypothetical-Protein										18016-18219|				57819-58028|
803		Hypothetical-Protein										18791-18982|
804		Hypothetical-Protein										18963-19196|
805		Hypothetical-Protein										19637-19888|				59044-59304|
806		Hypothetical-Protein										19942-20106|
807		Hypothetical-Protein										20282-20401|
808		Hypothetical-Protein										20700-20455|
810		Hypothetical-Protein										21106-21279|	52436-52654|					56095-56325|
811		Hypothetical-Protein										21276-21476|
812		Hypothetical-Protein										21928-21656|
813		Hypothetical-Protein										22340-22774|
814		Hypothetical-Protein										22828-22974|
815		Hypothetical-Protein										23974-23768|
816		Hypothetical-Protein										24001-24102|
817		Hypothetical-Protein										24080-24259|
818		Hypothetical-Protein										24347-24547|
819		Hypothetical-Protein										24617-24802|
820		Hypothetical-Protein										24828-25028|				61691-62023|
821		Hypothetical-Protein										25268-25597|				62424-62678|
822		Hypothetical-Protein										25524-25787|				62620-62844|
823		Hypothetical-Protein										25715-26038|
824		Hypothetical-Protein										26205-26669|				63289-63828|
825		Hypothetical-Protein										26638-26832|
826		Hypothetical-Protein										29072-38218|				66199-76023|
827		virion structural protein			Sequence Similarity							38219-38746|				76023-76553|
828		Virulence Associated protein										40758-49001|				78553-86826|
829		virion structural protein			Sequence Similarity							49179-52934|
830		Hypothetical-Protein										53491-63507|
831		virion structural protein			Sequence Similarity							63517-64437|
832		virion structural protein			Sequence Similarity							64439-65422|
833		virion structural protein			Sequence Similarity							65424-66563|
834		Hypothetical-Protein										66595-66780|
835		Hypothetical-Protein										69759-70301|	102891-103436|				105938-106483|
836		Hypothetical-Protein										70404-70634|				109178-109399|
837		Hypothetical-Protein										77454-77630|				115978-116148|					22090-22344|
838		Hypothetical-Protein										85023-85241|	48951-49223|	23823-24161|	42122-42358|	123546-123824|	49207-49476|	45268-45564|
839		possible cytosine-specific methyl transferase			Sequence Similarity							94176-94355|
840		Hypothetical-Protein										102664-102840|
841		Hypothetical-Protein										104801-106561|
842		Hypothetical-Protein										106808-107533|
843		Hypothetical-Protein										107542-107817|
844		Hypothetical-Protein										109420-110133|				149071-149784|
846		Hypothetical-Protein										115200-115547|				154869-155201|
847		Hypothetical-Protein										115534-116229|					9844-13461|
848		putative lysin			Sequence Similarity							116499-116717|
849		Hypothetical-Protein										117110-116940|
850		Hypothetical-Protein										117270-117115|				162439-162206|
851		Hypothetical-Protein										117438-117800|
852		Hypothetical-Protein										117831-118229|
853		Hypothetical-Protein										118547-118191|
856		Hypothetical-Protein										119248-119397|
857		Hypothetical-Protein										119510-119809|
858		Hypothetical-Protein										119815-120099|
859		PhDYefM tox-ant domain		YES	Sequence Similarity							120590-120793|				164543-164746|
860		Hypothetical-Protein										121035-121319|				165371-165658|
861		putative S-layer protein			Sequence Similarity							123116-123955|
862		Hypothetical-Protein										124642-124842|
863		virion structural protein			Sequence Similarity							128316-125029|				173583-170257|
864		Hypothetical-Protein										131550-128374|
865		virion structural protein			Sequence Similarity							135094-131561|				181381-177713|
866		endonuclease			Sequence Similarity							136684-137112|
867		Hypothetical-Protein										137109-137738|
868		Hypothetical-Protein										139675-139854|				185102-185272|
870		rnh RNaseH			Sequence Similarity							140093-140956|				185502-186365|						150704-149787|	145220-144297|	209214-208294|	41-973|	136155-135241|	144986-144063|	146827-145910|	32495-31560|	144776-143829|	149232-148360|
871		Hypothetical-Protein										141653-141916|				187038-187301|
872		Hypothetical-Protein										142446-142616|
873		Hypothetical-Protein										142609-142722|
874		Hypothetical-Protein										142758-142913|
875		Hypothetical-Protein			Sequence Similarity								2850-3185|								3213-3010|
876		Hypothetical-Protein											3906-3724|	3150-2914|	2583-2383|	159690-159490|	2361-2152|	105528-105710|	178826-179020|
877		baseplate hub assembly catalyst			Sequence Similarity								7912-8052|
878		Hypothetical-Protein			Sequence Similarity								8049-11384|
879		Hypothetical-Protein			Sequence Similarity								11388-14543|
880		Hypothetical-Protein											16579-16794|								19219-19431|
881		Hypothetical-Protein											20478-20684|		19301-19504|	163019-163213|					19477-19617|
883		Hypothetical-Protein											20991-21152|								22341-22505|
884		Hypothetical-Protein											21146-21367|	147330-147491|	19162-19320|	53625-53774|		45561-45725|		21301-21459|
885		Hypothetical-Protein											21535-21702|
886		Hypothetical-Protein			Sequence Similarity								29516-30466|
887		Hypothetical-Protein			Sequence Similarity								30466-30972|
888		Hypothetical-Protein			Sequence Similarity								31004-31804|
889		Hypothetical-Protein			Sequence Similarity								31810-32988|
890		Hypothetical-Protein			Sequence Similarity								33115-33609|
891		Hypothetical-Protein			Sequence Similarity								36715-37503|
892		Hypothetical-Protein			Sequence Similarity								37500-37721|
893		Hypothetical-Protein			Sequence Similarity								37855-38367|
894		Hypothetical-Protein			Sequence Similarity								38342-39133|
895		Hypothetical-Protein			Sequence Similarity								39130-39684|
896		Hypothetical-Protein			Sequence Similarity								40258-40968|
897		Hypothetical-Protein			Sequence Similarity								44144-44332|
898		Hypothetical-Protein			Sequence Similarity								44329-44442|
899		Hypothetical-Protein			Sequence Similarity								45516-46127|
900		Hypothetical-Protein											47031-47219|	46064-46270|	42698-42940|		48988-49194|				44897-45085|
901		Hypothetical-Protein											47223-47414|	46276-46464|							41340-41528|
903		Hypothetical-Protein											47713-47880|		38014-38172|					39519-39686|
904		Hypothetical-Protein			Sequence Similarity								48596-48748|
906		Hypothetical-Protein			Sequence Similarity								49562-49738|
907		Hypothetical-Protein			Sequence Similarity								51075-51368|
908		Hypothetical-Protein			Sequence Similarity								51361-51663|
909		Hypothetical-Protein			Sequence Similarity								51743-51871|
910		Hypothetical-Protein			Sequence Similarity								52327-52452|
911		Hypothetical-Protein			Sequence Similarity								52658-52864|
912		Hypothetical-Protein			Sequence Similarity								52743-52961|
913		Hypothetical-Protein			Sequence Similarity								53138-53296|
914		Hypothetical-Protein			Sequence Similarity								53297-53458|
915		Hypothetical-Protein			Sequence Similarity								53658-53780|
916		Hypothetical-Protein			Sequence Similarity								58815-58979|
917		structural protein			Sequence Similarity								61423-79653|
918		Hypothetical-Protein											104949-105164|		101098-101313|		107049-107267|				100759-100929|
919		Hypothetical-Protein											105820-105948|	101033-101251|				175435-175554|			101416-102456|
920	gnd	6PGDH			Sequence Similarity								106619-107656|	101915-102952|		161800-160763|	38664-39686|	172955-173992|		103077-104117|	102456-103892|
921	zwf	G6PDH			Sequence Similarity								107653-109098|	102952-104391|				173992-175431|		104338-105780|	104106-104282|
922		Hypothetical-Protein											109095-109274|	104682-104864|	102648-102800|	160175-160014|		175544-175702|			115656-115790|
923		Hypothetical-Protein											120660-120794|				129143-129394|	186268-186492|			116308-116469|
924		Hypothetical-Protein											121336-121500|	117648-117809|	115164-115331|
925		Hypothetical-Protein			Sequence Similarity								124894-125028|
926		Hypothetical-Protein			Sequence Similarity								130406-130885|
927		Hypothetical-Protein											140111-140311|		136076-136297|		140861-141082|				138472-138702|
928	DUF1583				Sequence Similarity								140368-140598|		136359-136586|		141145-141375|
930		Hypothetical-Protein											147369-147488|		143268-143576|		148290-148478|
931		Hypothetical-Protein											147481-147687|		143576-143782|	142854-143051|	148478-148684|
932		Hypothetical-Protein			Sequence Similarity								147688-149418|
933		Hypothetical-Protein											153132-153860|		149073-149336|
934		virion structural protein											154137-154721|	154661-155245|	150127-150747|		155500-156126|
935		Hypothetical-Protein			Sequence Similarity								160422-160559|
936		Hypothetical-Protein											160603-160803|	161333-161533|
937		Hypothetical-Protein											161073-161237|		157142-157309|	187970-188137|	162785-162952|	186961-187239|
939		Hypothetical-Protein			Sequence Similarity								163789-163947|
940		putative thioredoxin			Sequence Similarity								164352-164648|					186015-186323|
941		Hypothetical-Protein											164848-165504|				36954-37670|
942		Hypothetical-Protein											165544-166131|	166235-166825|	161550-162122|	162333-163022|	167039-167608|	168134-168706|			163043-163519|
943		Hypothetical-Protein											166128-166478|					168703-169101|		164107-164505|
944		Hypothetical-Protein											167834-167965|		163485-163625|						15107-15784|
945		Hypothetical-Protein											169010-169663|	18030-18698|	14428-15105|	52348-53019|	40361-41035|	169465-170217|	150661-151332|	15555-16232|
946		Hypothetical-Protein			Sequence Similarity								169680-173204|
947		Hypothetical-Protein			Sequence Similarity								173179-173334|
948		Hypothetical-Protein											176122-176301|		172163-172342|	188212-188388|	41005-41223|
949		Hypothetical-Protein												2679-2870|
950		Hypothetical-Protein												7201-7338|
951		Hypothetical-Protein												7395-12041|
952		Hypothetical-Protein												12048-15686|							19043-19222|
953		Hypothetical-Protein												17876-18043|						15401-15568|	40092-40355|
955		Hypothetical-Protein												42162-42425|	36250-36504|					38604-38870|	44309-44449|
956		Hypothetical-Protein												45623-45781|						45290-45430|	44446-44643|
957		Hypothetical-Protein												45778-45975|	43570-43785|					45427-45624|	45082-45258|
958		Hypothetical-Protein												46461-46637|						45627-45803|	45242-45463|
959		Hypothetical-Protein												46621-46959|						45796-46026|
962		Hypothetical-Protein												49546-49737|
963		Hypothetical-Protein												49737-49871|							47948-48211|
964		Hypothetical-Protein												49868-50005|						48629-48766|
965		Hypothetical-Protein												50699-50824|
966		Hypothetical-Protein												50851-51048|
967		Hypothetical-Protein												51231-51332|
968		Hypothetical-Protein												51833-52093|							55821-74363|
969		Hypothetical-Protein	YES											54654-74105|						56339-74854|
970		Hypothetical-Protein												101738-101911|						102907-103080|
971		Hypothetical-Protein												104388-104630|
972		Hypothetical-Protein												104868-105056|				171344-171484|
974		R.RsaI endonuclease			Sequence Similarity									136007-136522|
975		Hypothetical-Protein												137380-138474|
976		Hypothetical-Protein												138494-138619|
977		Hypothetical-Protein												147488-147706|
978		Hypothetical-Protein												148037-148243|						146353-146565|
979		Hypothetical-Protein												148263-149399|
980	gp185				Sequence Similarity									151539-153338|
981		Hypothetical-Protein												153335-154381|
983		Hypothetical-Protein
984		Hypothetical-Protein												161906-162070|
985		Hypothetical-Protein												164767-164871|							162036-162182|
986		Hypothetical-Protein												165836-165982|							164883-165113|
987		Hypothetical-Protein												168187-168405|		182909-183130|	168978-169205|	167495-167683|		165865-166083|	166207-166446|
988		Hypothetical-Protein												169496-169744|			170462-170734|	182437-182661|		167194-167433|
990		Hypothetical-Protein												172382-172663|
991		Hypothetical-Protein													4360-4247|
992		Hypothetical-Protein													6654-7028|
993		Hypothetical-Protein													7157-9442|
994		Hypothetical-Protein													9442-12198|
995		Hypothetical-Protein													18405-18602|
996		Hypothetical-Protein													18923-19165|
998		Hypothetical-Protein													27179-27439|
999		Hypothetical-Protein													28447-29553|
1000	gp38	distal long tail fiber assembly catalyst			Sequence Similarity										34742-35551|
1001		Hypothetical-Protein													35557-35907|		43935-44414|
1002		Hypothetical-Protein
1003		Hypothetical-Protein
1004		Hypothetical-Protein													40928-41092|
1005		Hypothetical-Protein													41089-41280|	55476-55661|
1006		Hypothetical-Protein													41348-41413|
1007		Hypothetical-Protein				63353-63568|									41689-41904|		19015-19227|
1008		Hypothetical-Protein													42355-42642|	55207-55479|		48192-48479|
1009		Hypothetical-Protein													43828-44118|
1010		Hypothetical-Protein													44115-44249|	54959-55102|	50033-50167|
1011		Hypothetical-Protein													44246-44449|		49473-49673|	53225-53434|
1012		Hypothetical-Protein													44398-44625|
1013		Hypothetical-Protein													44735-45013|	61564-61785|	51441-51863|
1014		Hypothetical-Protein													45579-45710|
1015		Hypothetical-Protein													46233-46463|
1016		Hypothetical-Protein													50531-51082|
1017		structural protein			Sequence Similarity										53719-72849|
1018		Hypothetical-Protein													74096-79261|
1019		Hypothetical-Protein													99396-99734|
1020		Hypothetical-Protein													99738-101012|
1021		Hypothetical-Protein													102320-102595|	160539-160237|	39696-40001|
1022	gp20'	portal vertex protein of head			Sequence Similarity										108158-108490|
1024	gp47	recombination endonuclease subunit			Sequence Similarity										118752-119183|
1025		Hypothetical-Protein													122360-122491|
1026		Hypothetical-Protein													122488-122787|	17229-17624|	126850-127278|
1027		Hypothetical-Protein													135612-135514|
1028	gp179	terminase DNA packaging enzyme large subunit			Sequence Similarity										143120-143461|
1029		Hypothetical-Protein													143784-144188|
1030		Hypothetical-Protein													144200-145402|
1031	gp186				Sequence Similarity										149353-149826|
1032		ribonucleotide reductase subunit B			Sequence Similarity										155349-155462|
1034		Hypothetical-Protein
1035		phosphoribosylaminoimidazole-succinocarboxamide synthase			Sequence Similarity										164727-165425|	18162-18860|	127792-128490|
1036		Hypothetical-Protein													165422-165694|	18857-19129|	128873-129142|
1037		Hypothetical-Protein													165660-165857|	19095-19283|					166479-168587|
1038		PA14 Domain	YES		Sequence Similarity										166824-169037|			15101-19375|		167465-169591|
1039		Hypothetical-Protein														326-451|
1040		Hypothetical-Protein														1344-1508|
1041		Hypothetical-Protein														6175-8781|
1042		Hypothetical-Protein														8870-11035|
1043		Hypothetical-Protein														17087-17206|	126749-126853|
1044		Hypothetical-Protein														17624-18025|
1045		Hypothetical-Protein														18022-18171|	127658-127801|
1046		Hypothetical-Protein														20486-20566|
1047		virion structural protein			Sequence Similarity											37694-40348|
1048		Hypothetical-Protein														40348-42117|
1049		Hypothetical-Protein														50937-51212|
1050		Hypothetical-Protein														52142-52351|
1051		Hypothetical-Protein														53884-54042|
1052		Hypothetical-Protein														54014-54175|
1053		Hypothetical-Protein
1054		Hypothetical-Protein														55143-55220|
1055		Hypothetical-Protein														56327-56524|
1057		Hypothetical-Protein														56596-56847|
1058		Hypothetical-Protein														57386-57607|
1059		Hypothetical-Protein														58695-58829|
1060		Hypothetical-Protein														58826-58981|
1061		Hypothetical-Protein														59356-59520|
1062		Hypothetical-Protein														59593-59802|
1063		Hypothetical-Protein														60021-60272|
1065		Hypothetical-Protein														62106-62306|
1066		Hypothetical-Protein
1067		Hypothetical-Protein														62832-63227|
1068		Hypothetical-Protein														63818-63964|
1069		virion structural protein			Sequence Similarity											87004-91860|
1070		Hypothetical-Protein														92430-102572|
1071		Hypothetical-Protein														104503-104703|
1072		Hypothetical-Protein														107688-107930|
1073		Hypothetical-Protein														107932-108723|
1074		Hypothetical-Protein														109010-109123|
1077		Hypothetical-Protein														130249-130422|
1078		Hypothetical-Protein														134980-136158|
1079		Hypothetical-Protein														136103-136228|
1080		Hypothetical-Protein														146578-147483|
1081		Hypothetical-Protein														147492-147578|
1082		Hypothetical-Protein														154610-154900|
1083		Hypothetical-Protein														158880-158758|
1084		Hypothetical-Protein														159914-159687|
1085		Hypothetical-Protein														163293-163475|
1086		Hypothetical-Protein														163661-163885|
1087		Hypothetical-Protein														167109-167198|
1088		Hypothetical-Protein														169916-170035|
1089		Hypothetical-Protein														177700-173627|
1090		Hypothetical-Protein														181363-181488|
1091		Hypothetical-Protein
1092		Hypothetical-Protein														185288-185515|
1093		Hypothetical-Protein															1929-2168|
1094		Hypothetical-Protein															4731-5039|
1095		base plate hub assembly catalyst gp51			Sequence Similarity												6411-6593|
1096		Hypothetical-Protein															6593-9844|
1097		Hypothetical-Protein															15933-16031|
1098		Hypothetical-Protein															18602-18793|
1099		Hypothetical-Protein															19408-19620|
1100		Hypothetical-Protein															19657-19953|
1101		Hypothetical-Protein															30185-31327|
1102		Hypothetical-Protein															33937-34845|
1103		Hypothetical-Protein															35634-36275|
1104		Hypothetical-Protein															36277-36957|		36325-37026|
1105		Hypothetical-Protein															40047-40163|
1106		Hypothetical-Protein															40160-40330|
1107		Hypothetical-Protein															43208-43933|
1108		Hypothetical-Protein															45426-45728|
1109		Hypothetical-Protein															47945-48046|
1110		Hypothetical-Protein															48684-48905|
1111		Hypothetical-Protein															50634-51026|
1112		Hypothetical-Protein															52146-52292|
1113		Hypothetical-Protein															52317-52538|
1114		Hypothetical-Protein															52716-52880|
1115		Hypothetical-Protein															52881-52988|
1116		Hypothetical-Protein															53773-53931|
1117		Hypothetical-Protein
1118		Hypothetical-Protein															54052-54126|
1119		Hypothetical-Protein															54784-57885|
1120		Hypothetical-Protein															58583-58750|
1121		structural protein			Sequence Similarity												61318-79914|
1122	gp7	baseplate wedge initiator			Sequence Similarity												79939-81660|
1123		Hypothetical-Protein															81693-82094|
1124		Hypothetical-Protein
1125		Hypothetical-Protein
1126		Hypothetical-Protein															95698-95940|
1127		Hypothetical-Protein															108406-108579|	175666-175905|
1128	gp17	terminase large subunit			Sequence Similarity												109753-110229|
1129	gp18	tail sheath			Sequence Similarity												110293-111300|
1130		Hypothetical-Protein															119335-119451|
1131		Hypothetical-Protein															122330-122452|
1132		Hypothetical-Protein															127275-127661|
1133		Hypothetical-Protein															128487-128876|
1134		Hypothetical-Protein															129391-129492|
1135		Hypothetical-Protein															134491-135075|
1136		Hypothetical-Protein															140337-140224|
1137		Hypothetical-Protein															152275-153168|
1138		Hypothetical-Protein															153116-154342|
1139		Hypothetical-Protein															154386-155231|
1140		Hypothetical-Protein															162221-162475|
1141		Hypothetical-Protein															163870-164046|
1142		Hypothetical-Protein															164945-165073|
1143		antioxidant protein			Sequence Similarity												165683-166189|		196841-197479|
1144		Hypothetical-Protein															170355-170516|
1145		Hypothetical-Protein															170765-171430|
1146		Hypothetical-Protein															171468-173054|
1147		Hypothetical-Protein															172996-174216|
1148		Hypothetical-Protein															174224-174484|
1149		Hypothetical-Protein															175702-175944|
1150		Hypothetical-Protein																584-778|
1152		T4-like baseplate tail tube cap			Sequence Similarity													4081-2765|
1153		Hypothetical-Protein																6518-6691|
1154		putative bacteriophage-related transmembrane protein			Sequence Similarity													6678-8978|
1155		transglycosylase domain-containing protein			Sequence Similarity													8982-11519|
1156		T4-like baseplate hub and tail lysozyme			Sequence Similarity													13221-15068|
1157		Hypothetical-Protein																19388-20035|
1158		Hypothetical-Protein																20880-21518|20038-20880|
1159		Hypothetical-Protein																21715-21825|
1160		Hypothetical-Protein																22016-22303|
1161		Hypothetical-Protein																22316-22423|
1162		Hypothetical-Protein																22788-22958|
1163		Hypothetical-Protein																28997-31534|
1164		predicted proteinNematostella vectensis			Sequence Similarity													31575-33458|
1165		Hypothetical-Protein																33485-34045|
1166		phage tail fiber-like protein			Sequence Similarity													34045-36804|
1167		Hypothetical-Protein																39463-39828|
1168		Hypothetical-Protein																40065-42665|
1175		Hypothetical-Protein																42711-42809|
1176		Hypothetical-Protein																43366-43497|
1177		Hypothetical-Protein																43717-43890|
1178		Hypothetical-Protein																45108-45308|			1942-2151|
1179		Hypothetical-Protein																45722-45952|
1180		Hypothetical-Protein																45981-46133|
1181		Hypothetical-Protein																46526-46690|
1183		Hypothetical-Protein																47789-47920|
1184		Hypothetical-Protein																49081-49266|
1185		Hypothetical-Protein																49271-49495|
1186		Hypothetical-Protein																49522-50103|
1187		restriction enzyme, type II R/M system 1			Sequence Similarity													50147-50674|
1188		Hypothetical-Protein																50782-51921|
1189		Hypothetical-Protein																54720-54908|
1190		Hypothetical-Protein																55323-55571|
1191	gp64				Sequence Similarity													55575-55760|
1192		Hypothetical-Protein																56391-56576|
1193		Hypothetical-Protein																56573-56704|
1194		Hypothetical-Protein																56864-57106|
1195		Hypothetical-Protein																57616-57777|
1196		Hypothetical-Protein																57841-57942|
1197		Hypothetical-Protein																57997-58101|
1198		Hypothetical-Protein																58212-58355|
1199		Hypothetical-Protein																58298-58477|
1200	gp90				Sequence Similarity													58504-58719|
1201		Hypothetical-Protein																58941-59159|
1202		Hypothetical-Protein																59814-60101|
1203		Hypothetical-Protein																60767-60991|
1204	gp7	baseplate wedge initiator			Sequence Similarity													63546-76016|	57561-66584|
1205		Hypothetical-Protein																85375-85557|
1206		phage tail fiber-like protein			Sequence Similarity													89712-91376|
1207		Hypothetical-Protein																91376-91804|
1209		Hypothetical-Protein																100501-100701|
1210		Hypothetical-Protein																100735-101004|
1211		Hypothetical-Protein																104331-104522|
1212		Hypothetical-Protein																108266-108781|
1213	gp5	baseplate hub + tail lysozyme			Sequence Similarity													111811-111948|
1214		Hypothetical-Protein																117386-117499|
1215		Hypothetical-Protein																118775-118957|
1216		putative cytoplasmic protein			Sequence Similarity													119154-120212|	147240-148382|
1217		Hypothetical-Protein																125971-126513|
1218		Hypothetical-Protein																127954-128172|
1219		Hypothetical-Protein																128572-129090|
1220		Hypothetical-Protein																129103-129294|
1221		Hypothetical-Protein																129411-130730|
1222	gp186				Sequence Similarity													131995-133404|
1223		Hypothetical-Protein																133404-133877|
1224		Hypothetical-Protein																134149-134700|
1228		Hypothetical-Protein																135088-135276|
1229		Hypothetical-Protein																140140-140301|
1230		sodium:alanine symporter			Sequence Similarity													140298-140462|
1231		Hypothetical-Protein																140490-140945|
1232		Hypothetical-Protein																141036-141242|
1233		Hypothetical-Protein																141248-141340|
1234		Hypothetical-Protein																141429-141677|
1235		Hypothetical-Protein																142309-142479|
1236		Hypothetical-Protein																143388-143582|
1237		UDP-glucose 4-epimerase			Sequence Similarity													144653-145744|	200671-201726|
1238		putative transferase			Sequence Similarity													145731-146537|	203195-204172|
1239		Hypothetical-Protein																146534-147076|
1240		Hypothetical-Protein																147078-147791|
1241		Hypothetical-Protein																147784-148410|
1242		zinc-containing alcohol dehydrogenase superfamily protein			Sequence Similarity													148407-149417|
1243		transketolase, central region			Sequence Similarity													149421-150629|
1244		Hypothetical-Protein																150629-151441|
1245		Hypothetical-Protein																152124-152909|
1246		dN-sugar pyrophosphorylase																154113-155681|
1247		Hypothetical-Protein																155650-156762|
1248		class II aldolase/adducin family protein			Sequence Similarity													156747-157421|
1249		Hypothetical-Protein																157726-158172|
1250		capsular polysaccharide biosynthesis protein			Sequence Similarity													158169-159059|
1251		Hypothetical-Protein																159728-159991|
1252		glycosyltransferase family 11			Sequence Similarity													159988-160836|
1253		Hypothetical-Protein																160833-161642|	208682-209518|		136702-138057|
1254	PhoA	Alkaline phosphatase			Sequence Similarity													165443-166705|			138178-138411|
1255		Hypothetical-Protein																166705-166917|
1256		Hypothetical-Protein																166914-167126|
1257		Hypothetical-Protein																167937-168083|
1258		Hypothetical-Protein																172725-172958|
1259		Hypothetical-Protein																176462-176656|	167775-167975|
1260		Hypothetical-Protein																176653-176895|	167972-168244|
1261		Hypothetical-Protein																179631-179446|
1262		Hypothetical-Protein																179932-179783|
1263		Hypothetical-Protein																181173-181382|
1264		Hypothetical-Protein
1265		Hypothetical-Protein																187258-187482|
1266		Hypothetical-Protein																189143-189808|
1267		Hypothetical-Protein																	727-575|
1268		Hypothetical-Protein																	7326-9023|
1269		putative transmembrane protein			Sequence Similarity														9023-10810|
1270		Hypothetical-Protein																	15492-16067|
1271		Hypothetical-Protein																	16068-16904|
1272		Hypothetical-Protein																	16904-18550|
1273		Hypothetical-Protein																	18547-18864|
1274		Hypothetical-Protein																	18861-19493|
1275		Hypothetical-Protein																	19661-20014|
1276		Hypothetical-Protein																	20011-20313|
1277		Hypothetical-Protein																	21009-21227|
1278		Hypothetical-Protein																	21309-21497|
1279		Hypothetical-Protein																	21490-22191|
1280		Hypothetical-Protein																	29213-29437|
1281		Hypothetical-Protein																	29441-30208|
1282		Hypothetical-Protein																	30192-30779|
1283		Hypothetical-Protein																	30767-31696|
1284		Hypothetical-Protein																	33273-31693|
1285		Hypothetical-Protein																	33343-33507|
1286		HNH endonuclease			Sequence Similarity														33641-35158|
1287		Hypothetical-Protein																	37028-37735|
1288		Hypothetical-Protein																	37841-38017|
1289		Hypothetical-Protein																	38604-38903|
1290		Hypothetical-Protein																	39221-39349|
1291		Hypothetical-Protein																	40688-40936|
1292		Hypothetical-Protein																	40971-41087|
1293		Hypothetical-Protein																	41682-41873|
1294		Hypothetical-Protein																	41940-42041|
1295		Hypothetical-Protein																	43225-43422|
1296		Hypothetical-Protein																	44548-44751|
1297		Hypothetical-Protein																	45207-45440|
1298		Hypothetical-Protein																	45440-45631|
1299		Hypothetical-Protein																	45633-45869|
1300		Hypothetical-Protein																	45869-46108|
1301		Hypothetical-Protein																	46105-46278|
1302		Hypothetical-Protein																	46348-46539|
1303		Hypothetical-Protein																	46539-46712|
1304		Hypothetical-Protein																	46974-47138|
1305		Hypothetical-Protein																	47142-47357|
1306		Hypothetical-Protein																	48342-48593|
1307		Hypothetical-Protein																	48593-48739|
1308		Hypothetical-Protein																	48739-49080|
1309		Hypothetical-Protein																	49234-49353|
1310		Hypothetical-Protein																	49344-49478|
1311		Hypothetical-Protein																	49484-49648|
1312		Hypothetical-Protein																	49639-49785|
1313		Hypothetical-Protein																	49826-49954|
1314		Hypothetical-Protein																	50061-50309|
1315		Hypothetical-Protein																	50309-50455|
1316		Hypothetical-Protein																	50445-50639|
1317		Hypothetical-Protein																	50809-50907|
1318		Hypothetical-Protein																	50940-51125|
1319		Hypothetical-Protein																	51539-51751|
1320		Hypothetical-Protein																	51837-52022|
1321		Hypothetical-Protein
1322		Hypothetical-Protein																	53011-53541|
1323		Hypothetical-Protein																	53559-53726|
1324		Hypothetical-Protein																	53728-53880|
1325		Hypothetical-Protein																	54897-55049|
1326		Hypothetical-Protein																	55097-55270|
1327		virion structural protein			Sequence Similarity														66614-67636|
1328	gp7	baseplate wedge initiator			Sequence Similarity														67650-76655|
1329		Hypothetical-Protein																	78292-85809|
1330		Hypothetical-Protein																	85809-86018|
1331		structural protein			Sequence Similarity														86375-87049|
1332		Hypothetical-Protein																	87095-88102|
1333		Hypothetical-Protein																	88246-92835|
1334		phage tail protei			Sequence Similarity														92881-93339|
1335		phage tail fiber-like protein			Sequence Similarity														93784-98217|
1336		Hypothetical-Protein																	98269-99054|
1337		Hypothetical-Protein																	99069-99863|
1338		Hypothetical-Protein																	99874-100662|
1339		Hypothetical-Protein																	100415-100744|
1340		Hypothetical-Protein																	100808-101611|
1341		Hypothetical-Protein																	101657-102316|
1342		Hypothetical-Protein																	105389-105856|
1343	Nol				Sequence Similarity														105853-106962|
1344		Hypothetical-Protein																	111765-112379|
1347		Hypothetical-Protein																	113847-113149|
1348		Hypothetical-Protein																	118529-118780|
1349		Hypothetical-Protein																	125648-125950|
1350		carbamoyltransferase			Sequence Similarity														132422-133996|
1351		Hypothetical-Protein																	138402-138644|
1352		Hypothetical-Protein																	145536-145766|
1353		Hypothetical-Protein																	145769-146005|
1354		Hypothetical-Protein																	149817-150395|
1355		Hypothetical-Protein																	151441-151572|
1356		Hypothetical-Protein																	154715-154879|
1357		Hypothetical-Protein																	154872-155336|
1358		Hypothetical-Protein																	159569-160828|
1359		Hypothetical-Protein																	162287-163120|
1360		Hypothetical-Protein																	163128-164246|
1361		Hypothetical-Protein																	164206-164802|
1362		Hypothetical-Protein																	165078-165329|
1363		Hypothetical-Protein																	170576-170764|
1364		Hypothetical-Protein
1365		phage tail fiber-like protein			Sequence Similarity														175613-177757|
1366		Hypothetical-Protein																	177757-178065|
1367		Hypothetical-Protein																	178508-178774|
1368		Hypothetical-Protein																	182179-182090|
1369		Hypothetical-Protein																	183362-182760|
1370		Hypothetical-Protein																	188897-186336|
1371	gp114				Sequence Similarity														188952-190433|
1372		predicted protein			Sequence Similarity														193830-194522|
1373		Hypothetical-Protein																	195433-195600|
1374		Hypothetical-Protein																	195572-196171|
1375		Os02g0828500			Sequence Similarity														196168-196626|
1376		Hypothetical-Protein																	197479-197679|
1377		Hypothetical-Protein																	198178-198420|
1378		Hypothetical-Protein																	199686-199895|
1379		Hypothetical-Protein																	201710-202297|
1380		putative methyltransferase			Sequence Similarity														204169-204981|
1381	NAD+ synthetase				Sequence Similarity														204978-205739|
1382		predicted protein			Sequence Similarity														205747-206898|
1383		glycosyltransferase family 11			Sequence Similarity														206946-207755|
1384		glycosyltransferase family 11			Sequence Similarity														207755-208681|
1385		Hypothetical-Protein																	212293-212826|
1386		Hypothetical-Protein																	214442-214981|
1387		Hypothetical-Protein																	214917-215123|
1388		Hypothetical-Protein																	216443-216535|
1389		Hypothetical-Protein																	216659-216739|
1390		Hypothetical-Protein																	216772-217395|
1391		Hypothetical-Protein																	218519-218791|
1392		Hypothetical-Protein
1393		Hypothetical-Protein
1394		Hypothetical-Protein																	222891-223040|
1395		Hypothetical-Protein
1396		Hypothetical-Protein																	223130-223408|
1397		Hypothetical-Protein																	224879-225025|
1398		Heme oxygenase			Sequence Similarity														225033-225197|
1399		Hypothetical-Protein																	225251-225388|
1400		Hypothetical-Protein																	225726-226028|
1401		Hypothetical-Protein																	226216-226395|
1402		Hypothetical-Protein																	226344-226508|
1403		Hypothetical-Protein																	227348-227743|
1404		glutaredoxin-related proteinVibrio sp. MED222			Sequence Similarity														227747-227995|
1405		Hypothetical-Protein																	227982-228143|
1406		Hypothetical-Protein																	229365-229610|
1407		Hypothetical-Protein																	230075-230224|
1408		Hypothetical-Protein																		2123-2293|
1409		Hypothetical-Protein																		31400-32566|
1410		Hypothetical-Protein																		39665-39859|
1411		Hypothetical-Protein																		44796-45020|
1412		Hypothetical-Protein																		46784-46927|
1413		Hypothetical-Protein																		48043-48213|	48848-48961|
1414		Hypothetical-Protein																		49326-49439|
1415		Hypothetical-Protein																		49384-49527|	49083-49283|
1416		Hypothetical-Protein																		49571-49780|
1417		Hypothetical-Protein																		116607-116744|
1419	gp185				Sequence Similarity															150078-151667|	151332-151544|
1420		Hypothetical-Protein																		152326-152535|
1421		Hypothetical-Protein																		163003-163260|	162657-163046|
1422		peptidase domain			Sequence Similarity															163766-164152|	2913-2806|
1423		Hypothetical-Protein
1424		Hypothetical-Protein																			7361-10117|
1425		Hypothetical-Protein
1426		Hypothetical-Protein	YES																		30099-30329|
1427		Hypothetical-Protein																			30574-31521|
1428		Hypothetical-Protein	YES																		31547-31744|
1429		Hypothetical-Protein																			31841-32893|
1430		Hypothetical-Protein																			32905-33471|
1431		Hypothetical-Protein																			34721-35245|
1432		leprecan protein			Sequence Similarity																35736-36107|
1433		Hypothetical-Protein																			37316-38017|
1434		Hypothetical-Protein																			38010-38636|
1435		Hypothetical-Protein																			43522-44034|
1436		Hypothetical-Protein																			44233-44331|
1437		Hypothetical-Protein
1438		Hypothetical-Protein																			44697-44894|
1439		Hypothetical-Protein																			46034-46135|
1440		Hypothetical-Protein																			46481-46630|
1441		Hypothetical-Protein																			46992-47228|
1442		Hypothetical-Protein																			48368-48529|
1443		Hypothetical-Protein																			103953-104066|
1444		Hypothetical-Protein																			114681-114794|
1445		Hypothetical-Protein
1446		Hypothetical-Protein																			114809-114904|
1447		Hypothetical-Protein																			128733-129185|
1448		Phage conserved protein			Sequence Similarity																134901-134764|
1449		heat shock protein			Sequence Similarity																145741-145899|
1450		Hypothetical-Protein
1451		Hypothetical-Protein
1452		Hypothetical-Protein																			146446-147279|
1453		Hypothetical-Protein	YES																		149421-150842|
1454		Hypothetical-Protein	YES																		150844-151332|
1455		Hypothetical-Protein	YES																		158780-158989|
1456		Hypothetical-Protein																			161501-161611|
1457		Hypothetical-Protein																			168786-168953|
1458		Hypothetical-Protein
1459		protector from prophage-induced early lysis			Sequence Similarity																	2189-12|	2118-1|			2115-1|	2118-1|	2178-1|		2109-1|	2214-1|
1460		Hypothetical-Protein																				2403-2200|						2392-2189|			2427-2227|
1461	gp60	topoisomerase II, large subunit, C-terminal region			Sequence Similarity																	2990-2458|
1462		Hypothetical-Protein																				3351-2971|
1463	MobA	homing endonuclease pseudogene			Sequence Similarity																	3767-3654|
1464	gp60	topoisomerase II, large subunit, C-terminal region			Sequence Similarity																	5328-3778|	6069-4246|	5239-3398|	24184-25977|	5702-3879|	6070-4247|	4264-2447|	7185-5293|	5028-3205|	5483-3663|
1465		Hypothetical-Protein																				5595-5398|						4594-4334|	91304-91041|
1466		Hypothetical-Protein																				5839-5702|						5150-4974|		5301-5128|	6151-5972|
1467		RNA metabolism moderator			Sequence Similarity																	6267-5842|						5566-5153|			6564-6154|
1468	modifier of suppressor T4 tRNAs				Sequence Similarity																	6482-6267|						5781-5566|			6791-6564|
1469	MotB	Translational Activator			Sequence Similarity																	7141-6653|						6450-5953|			8318-7863|
1470		Hypothetical-Protein																				7650-7291|									8872-8474|
1471	motB.2	Translational Activator			Sequence Similarity																	8161-7661|						7569-7069|	8045-7614|		7373-6849|
1472	DexA	exonuclease A			Sequence Similarity																	8908-8225|	12079-11414|	6869-6189|	15593-16285|	10095-9430|	11739-11074|	8316-7633|	13150-12476|	5971-5303|	9615-8938|
1473		Hypothetical-Protein																				9150-8908|						8558-8316|
1474		Hypothetical-Protein																				9388-9143|						8796-8551|
1475	Dda	DNA helicase			Sequence Similarity																	10729-9410|	13570-12251|	173358-171994|	90730-91965|	11586-10267|	13230-11911|	10137-8818|	15107-13776|	7786-6395|	10938-9625|
1476		Hypothetical-Protein																				11037-10726|						10445-10134|			11213-10935|
1477	Srd anti-sigma factor				Sequence Similarity																	11785-11039|						11193-10447|		8855-8100|	11995-11249|
1478	ModA	homing endonuclease			Sequence Similarity																	12510-11908|						11921-11319|
1479	ModB	homing endonuclease			Sequence Similarity																	13130-12507|						12541-11918|		9420-8917|	12751-12149|
1480		Hypothetical-Protein																				13380-13198|						12791-12609|
1481		Hypothetical-Protein																				13859-13389|						13270-12800|
1482		Hypothetical-Protein																				14016-13852|						13415-13263|
1483	Srh transcription modulator				Sequence Similarity																	14216-14013|						13627-13424|
1484	Mrh	transcription modulator under heat shock			Sequence Similarity																	14676-14191|						14178-13693|
1485		Hypothetical-Protein																				15026-14685|						14528-14187|
1486		Hypothetical-Protein																				15232-15026|						14740-14528|			14878-14717|
1487		small outer capsid			Sequence Similarity																	15573-15331|						15096-14839|			15216-14980|
1488	SegF	homing endonuclease			Sequence Similarity																	16280-15606|
1489	gp56				Sequence Similarity																	16785-16270|	14856-14338|			12734-12219|	14516-13998|	15683-15165|	16106-15573|	10008-9490|	15972-15451|
1490	Dam	DNA adenine Methylase			Sequence Similarity																	17625-16846|							153259-154110|	40734-39922|
1491		Hypothetical-Protein																				19130-18966|	17534-17340|	8894-8427|	13248-13724|	15831-15643|	17182-16997|	17147-16983|	18252-17752|	11588-11412|	17595-17317|
1492		Hypothetical-Protein																				19758-19132|						18127-17507|			18640-18002|
1493		Sp spackle periplasmic protein			Sequence Similarity																	20051-19758|						18420-18127|			18947-18654|
1494		Hypothetical-Protein																				20369-20112|						18742-18482|			19962-19750|
1495		discriminator of mRNA degradation			Sequence Similarity																	20553-20371|						18926-18744|		60001-59798|	20155-19964|
1496	gp40	head vertex assembly chaperone			Sequence Similarity																	22393-22049|						20766-20422|			22783-22439|
1497	SegA	homing endonuclease			Sequence Similarity																	24235-23570|
1498		b-gt beta glucosyl transferase			Sequence Similarity																	25455-24400|
1499	gp42				Sequence Similarity																	26219-25479|	19986-19291|			19067-18393|	19627-18932|	23598-22858|			26213-25497|
1500	Imm				Sequence Similarity																	26624-26373|						24003-23752|			19259-19011|
1501		Hypothetical-Protein																				27013-26636|						24391-24011|			19689-19321|
1502		RNA polymerase binding protein			Sequence Similarity																	33048-32659|	25815-25462|			26051-25698|	25456-25103|	30647-30258|		22012-21635|	36551-36135|
1503		Hypothetical-Protein																				33246-33058|						30848-30657|	36874-37065|		36752-36564|
1504		Hypothetical-Protein																				35187-34981|						33509-33294|			38731-38492|
1505		Hypothetical-Protein																				35431-35168|						33744-33481|			38975-38718|
1506		Hypothetical-Protein																				36584-36444|						34897-34757|
1507		alpha-glucosyl-transferase			Sequence Similarity																	37826-36624|						36139-34937|
1508	MobB	homing endonuclease			Sequence Similarity																	38679-37885|
1509		Hypothetical-Protein																				38922-38731|						36379-36206|			40234-40061|
1510		Hypothetical-Protein																				39110-38907|						36586-36383|			40480-40274|
1511		Hypothetical-Protein																				39396-39079|	29271-28879|	32498-32106|		29565-29221|	28912-28520|	36872-36555|			40778-40455|
1512		Hypothetical-Protein																				39616-39398|						37092-36874|			40989-40780|
1513		Hypothetical-Protein																				40456-40193|						37937-37716|			42102-41875|
1514		Hypothetical-Protein																				40785-40459|						38260-37934|	164138-164449|	29861-29574|	42434-42099|
1515		Hypothetical-Protein																				41038-40799|						38514-38314|			43006-42725|
1516		Hypothetical-Protein																				41170-41039|						38646-38515|			43137-43003|
1517		Hypothetical-Protein																				41471-41178|						38947-38654|			43438-43145|
1518		Hypothetical-Protein																				41646-41464|						39122-38940|			43912-43691|
1519	NrdH	glutaredoxin			Sequence Similarity																	42113-41805|	36266-35991|	35824-35540|		33678-33403|	35921-35646|	39589-39281|	163859-164137|	30300-30031|	44361-44089|
1520		Hypothetical-Protein																				42328-42116|						39804-39592|			44862-44647|
1521	NrdG	ribonucleoside triphosphate reductase activase			Sequence Similarity																	42916-42446|		36956-36477|	10510-10986|			40390-39920|	161654-162100|	33122-32619|	45447-44977|
1522	MobC	homing endonuclease			Sequence Similarity																	43538-42906|
1523	NrdD	anaerobic NTP reductase large subunit			Sequence Similarity																	46385-43535|	40479-38653|	39107-36993|	7586-9421|	37928-36102|	40132-38306|	42204-40387|	155409-157532|	36387-34525|	47261-45444|
1524		I-TevII homing endonuclease			Sequence Similarity																	45612-44836|
1525	gp49	EndoVII			Sequence Similarity																	46855-46382|	40949-40476|	47579-47094|	77035-76580|	38398-37925|	40602-40129|	42674-42201|	154424-154906|	39607-39134|	47731-47258|
1526	gp49'	internal start product in EndoVII			Sequence Similarity																	46699-46382|
1527		inhibitor of host Lon protease			Sequence Similarity																	47382-46897|						43415-42930|			48373-47960|
1528		Hypothetical-Protein																				47521-47366|						43566-43399|			48703-48536|
1529		Hypothetical-Protein																				47826-47506|
1530		Hypothetical-Protein																				48131-47823|
1531	NrdC	glutaredoxin			Sequence Similarity																	48391-48128|		36093-35821|	149914-150213|			44186-43923|	154117-154389|	39913-39632|	49307-49029|
1532		Hypothetical-Protein																				48635-48393|						44430-44188|
1533		Hypothetical-Protein																				48936-48622|						44731-44417|			50003-49698|
1534		Hypothetical-Protein																				49859-48933|						45654-44728|			50947-50003|
1535		Hypothetical-Protein																				50915-49914|						46738-45707|
1536		Hypothetical-Protein																				51995-50973|						47788-46766|
1537		Hypothetical-Protein																				52893-52066|						48687-47797|			53023-52028|
1538		Hypothetical-Protein																				53302-52901|						49012-48695|			49698-49285|
1539		Hypothetical-Protein																				53885-53358|						49685-49158|			53613-53086|
1540		Hypothetical-Protein																				54248-53946|						50060-49746|
1541		Hypothetical-Protein																				55320-54343|	159384-158407|		151145-152149|	150292-149318|	159146-158169|	51815-50847|			54936-53998|
1542		Hypothetical-Protein																				56445-55435|	47521-46547|	83498-82545|	88930-89970|	44573-43599|	47174-46200|	52943-51930|	77542-76556|		56319-55330|
1543	MobD	homing endonuclease			Sequence Similarity																	57208-56429|
1544		Hypothetical-Protein																				57828-57283|						54465-53932|			57329-56799|
1545		Hypothetical-Protein																				57932-57828|						54596-54492|
1546		Hypothetical-Protein																				58165-58049|						54830-54657|			58068-57889|
1547		Hypothetical-Protein																				58349-58155|						55014-54820|
1548		Hypothetical-Protein																				58534-58352|						55220-55017|
1549		Hypothetical-Protein																				58722-58534|						55408-55220|
1550		Hypothetical-Protein																				59205-58819|	51762-51382|	106109-105723|		47961-47581|	51413-51033|	55890-55504|	81947-81714|	48401-48003|
1551		RI lysis inhibition regulator			Sequence Similarity																	59495-59202|						56180-55887|	82242-81958|	48690-48388|	58442-58170|
1552		Hypothetical-Protein																				59720-59508|						56405-56193|			58697-58485|
1553	Tk	Tk thymidine kinase			Sequence Similarity																	60344-59763|	57119-56544|	101310-100711|	105296-105880|	52560-51988|	56769-56194|	57029-56448|	83353-82772|	49355-48759|	59306-58725|
1554		Hypothetical-Protein																				60534-60346|						57219-57031|
1555		Hypothetical-Protein																				60716-60531|						57401-57216|			59498-59316|
1556		Hypothetical-Protein																				60925-60713|						57983-57771|
1557	Tk.4				Sequence Similarity																	61389-60922|	58583-58095|	189027-188419|	56672-57184|	54034-53549|	58233-57745|	58447-57980|	84106-83708|	50495-50040|	59959-59495|
1558		Vs valyl-tRNA synthetase modifier			Sequence Similarity																	61733-61386|						58791-58444|			60299-59952|
1559		Vs.1			Sequence Similarity																	62271-61726|	59887-59336|	186897-186373|	150234-150860|	55438-54905|	59537-58986|	59329-58784|	86532-85897|	51468-50878|	60838-60296|
1560	RegB	Endoribonulceases, translational repressor			Sequence Similarity																	62740-62279|	60333-59884|			56027-55593|	59983-59534|	59798-59337|		51978-51556|	61305-60847|
1561		Hypothetical-Protein																				63078-62800|						60136-59858|
1562		Hypothetical-Protein																				63344-63078|						60402-60136|			61849-61583|
1563		Hypothetical-Protein																				63557-63381|
1564		Hypothetical-Protein																				63919-63557|	66307-65939|	36480-36103|			65956-65588|	60978-60616|	51743-52105|	54035-53619|	62425-62063|
1565		Hypothetical-Protein																				64256-63927|						61315-60986|			62740-62432|
1566		Hypothetical-Protein																				64912-64253|						61881-61312|			63240-62737|
1567	DenV	DNA Endonuclease V			Sequence Similarity																	65355-64939|	16196-15738|		111167-111583|	14239-13778|	15856-15398|		11394-10909|		64863-64450|
1568		IpII internal head protein			Sequence Similarity																	65718-65416|
1569		IpIII internal head protein			Sequence Similarity																	66415-65834|
1570		soluble lysozyme			Sequence Similarity																	66997-66503|						63067-62573|			65673-65200|
1571		NudE nudix hydrolase			Sequence Similarity																	67490-67035|						63545-63105|	99118-98705|		66181-65723|
1572		Hypothetical-Protein																				67960-67652|
1573		Hypothetical-Protein																				68319-67957|						63908-63612|			70396-70037|
1574		Hypothetical-Protein																				68693-68301|						64282-63890|			70749-70375|
1575		Hypothetical-Protein																				69270-68662|						64859-64251|			71341-70739|
1576		Hypothetical-Protein																				69905-69312|	35531-34944|				35185-34598|	65494-64901|	159374-159667|		71984-71391|
1577		Hypothetical-Protein																				70303-69968|
1578		Hypothetical-Protein																				70623-70360|						66376-66113|			73188-72925|
1579	SegB	homing endonuclease			Sequence Similarity																	71918-71253|						68227-67562|
1580		Hypothetical-Protein																				72915-72628|						69727-69431|			75831-75541|
1581		Hypothetical-Protein																				73328-72918|						70137-69727|			76190-75828|
1582		Hypothetical-Protein																				73514-73329|						70323-70138|			76377-76192|
1583		head protein			Sequence Similarity																	73878-73591|									76748-76449|
1584		Hypothetical-Protein																				74410-73952|	74613-74185|	115527-115033|	182961-182506|	68812-68375|	74375-73947|	71890-71435|	102080-101457|	61189-60725|	77642-77187|
1585	gp57	chaperone for tail fiber			Sequence Similarity																	74649-74407|						72120-71890|			77872-77642|
1586	gp1	dNMP kinase			Sequence Similarity																	75374-74649|	75537-74863|	116413-115724|	183875-183237|	69725-69042|	75299-74625|	72845-72120|	103085-102423|	62141-61485|	78611-77877|
1587	RepEB oriE	replication initiation protein			Sequence Similarity																	78118-77981|
1588	RepEA oriE	replication initiation protein			Sequence Similarity																	79237-79085|
1589		Hypothetical-Protein																				79721-80215|	78004-77510|	127519-128070|	193767-194252|	73004-72498|	77766-77272|	77827-78345|		66961-67527|	83000-83515|
1590	SegC	homing endonuclease			Sequence Similarity																	80196-80618|
1591		Hypothetical-Protein																				80621-80791|
1592		Hypothetical-Protein																				80779-81072|	80425-80718|	128072-128365|	194252-194548|	75385-75678|	80187-80480|	78346-78639|		67527-67820|	83518-83811|
1593	gp7	baseplate wedge initiator			Sequence Similarity																	83060-86158|	82630-85689|		198475-201972|	77585-80641|	82392-85451|	80627-83725|	112348-115431|	69718-72804|	85787-88885|
1594	gp8	baseplate wedge	YES		Sequence Similarity																	86151-87155|	85682-86668|	134246-135232|	201965-202996|	80634-81620|	85444-86430|	83718-84722|	115431-116423|	72797-73792|	88878-89882|
1595	gp9	baseplate wedge tail fiber connector	YES		Sequence Similarity																	87219-88085|	86678-87535|	135306-136232|	203025-204008|	81630-82487|	86440-87297|	84786-85652|	116434-117297|	75380-76234|	89945-90808|
1596	gp10	baseplate wedge subunit and tail pin			Sequence Similarity																	88085-89893|	87535-89349|			82487-84301|	87297-89111|	85652-87457|	117294-119111|	76231-78033|	90808-92622|
1597	gp11	base plate wedge component			Sequence Similarity																	89893-90552|	89349-90011|	138389-139363|		84301-84963|	89111-89773|	87457-88116|	119111-119773|	78035-78679|	92622-93281|
1598	gp12	short tail fiber			Sequence Similarity																	90549-92132|		139360-140670|	208485-209906|			88113-89663|	119783-121174|	78691-80091|	93278-94828|
1599		Wac fibritin neck whiskers			Sequence Similarity																	92129-93592|	91408-93171|		210205-211884|	86357-88117|	91170-92933|	89673-91130|	121187-123475|	80091-81860|	94838-96280|
1600	gp17'A	terminase DNA packaging enzyme large subunit			Sequence Similarity																	96933-98504|
1601	gp17'B	terminase DNA packaging enzyme large subunit			Sequence Similarity																	96987-98504|
1602	gp17	terminase DNA packaging enzyme large subunit			Sequence Similarity																	97254-98504|
1603	gp67	prohead core protein, precursor to internal peptides			Sequence Similarity																	102781-103023|
1604	gp68	prohead core protein			Sequence Similarity																	103023-103448|	102548-102970|			97462-97884|	102310-102732|	100562-100987|		91278-91685|	105711-106136|
1605	SegD	homing endonuclease			Sequence Similarity																	107232-106561|			85768-85073|	21415-20612|
1606	gp24	precursor of head vertex subunit			Sequence Similarity																	107323-108606|	107302-108534|	160315-161493|	36306-37202|	101478-102710|	107064-108296|	104134-105417|	137038-138360|	95605-96846|	109633-110916|
1607		RnlB 2nd RNA ligase			Sequence Similarity																	109640-108636|		167613-166804|	77433-78440|			106451-105447|	148641-149684|		111948-110950|
1608		Hypothetical-Protein																				109928-109650|						106739-106461|			112319-112068|
1609		Hypothetical-Protein																				110085-109915|						106941-106726|		98607-98332|	112510-112316|
1610		Hoc head outer capsid protein			Sequence Similarity																	111317-110187|	112448-111906|			106683-106150|	112210-111668|	108160-107030|			114027-112612|
1611		minor capsid protein Inh			Sequence Similarity																	112007-111327|	113222-112488|	165871-165173|		107427-106726|	112984-112250|	108850-108170|	141376-142296|	101215-100487|	114705-114037|
1612	SegE	homing endonuclease			Sequence Similarity																	112057-112674|
1613		Hypothetical-Protein																				114663-114496|			237166-236996|	109410-109246|		110891-110724|		103308-103132|	116751-116584|
1614		Hypothetical-Protein																				114914-114690|						111162-110920|			117104-116877|
1615	gp26'	internal in-frame translation initiation			Sequence Similarity																	116089-115802|
1616	gp51				Sequence Similarity																	116479-117228|	117032-117778|			111228-111977|	116793-117539|	112701-113450|	64622-65365|	104880-105650|	118670-119425|
1617	gp27				Sequence Similarity																	117228-118403|	117778-118893|			111977-113092|	117539-118654|	113450-114625|	60255-59152|	105628-106737|	119422-120594|
1618	gp28				Sequence Similarity																	118348-118881|	118890-119417|			113089-113616|	118651-119178|	114570-115103|		106737-107255|	120605-121075|
1619	gp29	base plate hub			Sequence Similarity																	118878-120650|						115100-116872|			121072-122844|
1620	gp48	baseplate tail tube cap			Sequence Similarity																	120659-121753|	121124-122152|			115310-116338|	120885-121913|	116881-117975|	62637-63722|	108985-110043|	122853-123962|
1621	gp54	baseplate tail tube initiator			Sequence Similarity																	121753-122715|	122154-123011|	121278-120283|	188385-187639|	116341-117198|	121915-122772|	117975-118940|	63731-64594|	110043-110975|	123962-124924|
1622		Hypothetical-Protein																				123032-122742|						119259-118969|			125250-124957|
1623		Hypothetical-Protein																				123268-123065|
1624		Hypothetical-Protein																				123450-123265|
1625		Alt RNA polymerase			Sequence Similarity																	125502-123454|	124967-123039|			119188-117227|	124728-122800|	121377-119320|123474-121381|		114442-112391|	127396-125309|
1626		Hypothetical-Protein																				125748-125560|						123715-123527|			127640-127452|
1627	gp30	DNA ligase			Sequence Similarity																	127208-125745|	129824-128319|	177191-175704|	30286-31629|	122027-120513|	129587-128082|	125172-123712|	56159-57682|	125622-124126|	129133-127640|
1628		Hypothetical-Protein																				127474-127205|						125438-125169|			129399-129130|
1629		Hypothetical-Protein																				128310-127474|	130525-129821|	179419-178715|	137744-137172|29201-29797|	122730-122029|	130288-129584|	126277-125438|	55552-56181|		130224-129409|
1630		Hypothetical-Protein																				128765-128307|	65922-65473|	180324-179860|	41039-41503|	62493-62071|	65571-65122|	126732-126274|	54155-54595|	126088-125609|	130680-130267|
1631		Hypothetical-Protein																				128629-128402|
1632		Hypothetical-Protein																				128964-128758|						126931-126725|			130888-130673|
1633		Hypothetical-Protein																				129158-128961|						127125-126928|
1634		Hypothetical-Protein																				129445-129158|						127412-127125|			131174-130893|
1635		Hypothetical-Protein																				129852-129487|						127818-127453|			131586-131221|
1636		Hypothetical-Protein																				130253-129921|						128219-127887|			132033-131662|
1637		Hypothetical-Protein																				130540-130364|
1638		lysis inhibition accessory protein			Sequence Similarity																	131033-130785|		182203-181919|				128875-128627|			132854-132606|
1639	gp31	head assembly cochaperone with GroEL			Sequence Similarity																	131516-131181|	131935-131597|	182624-182214|	75794-76132|	123338-123027|	131699-131361|	129358-129023|	49567-49911|	126648-126325|	133311-132979|
1640		Hypothetical-Protein																				131881-131573|	132521-131997|	183067-182738|	75014-75289|	123954-123559|	132285-131761|	129723-129415|		127004-126690|	133665-133369|
1641		Hypothetical-Protein																				132118-131882|						129960-129724|
1642		dCMP deaminase			Sequence Similarity																	132699-132118|	133978-133460|	183893-183345|	69137-69589|	125036-124518|	133742-133224|	130541-129960|	49038-49562|	127503-126997|	134251-133742|
1643		Hypothetical-Protein																				133034-132696|						130876-130538|
1644		Hypothetical-Protein																				133261-133031|						131109-130873|			134502-134251|
1645		Hypothetical-Protein																				133609-133334|						131968-131693|			134825-134550|
1646		Hypothetical-Protein																				133812-133612|									135229-135038|
1647		Hypothetical-Protein																				134032-133805|
1648	PseT	Polynucleotide 5'-kinase and 3'-phosphatase			Sequence Similarity																	134907-134002|	135204-134317|	185796-184879|	55200-56117|	126281-125382|	134969-134082|	132941-132033|	47362-48249|	128606-127728|	136128-135229|
1649		Hypothetical-Protein																				135135-134908|						133485-133255|			136891-136673|
1650		Hypothetical-Protein																				135431-135132|		187483-187193|				133781-133482|	47039-47365|	129058-128606|	137178-136888|
1651	PseT.3	Polynucleotide 5'-kinase and 3'-phosphatase			Sequence Similarity																	135781-135428|						134131-133778|	46830-47042|	129321-129055|	137531-137175|
1652		Inhibitor of host transcriptionalc			Sequence Similarity																	136275-135772|	136256-135720|			127215-126784|	136021-135485|	134625-134122|			138013-137519|
1653		RnlA RNA ligase			Sequence Similarity																	137464-136340|	137485-136334|	202359-201190|	52418-53563|	128555-127404|	137250-136099|	135814-134690|	45607-46719|	130592-129423|	139206-138082|
1654	DenA	DNA Endonuclease II			Sequence Similarity																	137951-137517|	137898-137482|	202759-202322|		128968-128552|	137663-137247|	136301-135867|	45213-45620|	130989-130528|	139673-139263|
1655		I-TevIII homing endonuclease (defective)			Sequence Similarity																	138886-138593|
1656		Hypothetical-Protein																				139967-139716|
1657	MobE	homing endonuclease			Sequence Similarity																	140416-139991|
1658		Hypothetical-Protein																				142997-142671|		203040-202756|	66001-66285|	129267-128965|		140077-139790|
1659		Hypothetical-Protein																				143214-142951|						140333-140070|			143525-143271|
1660	Td	Td thymidylate synthetase			Sequence Similarity																	145112-143235|	139030-138191|	204315-203482|	18183-19085|	130107-129268|	138795-137956|	141217-140357|	40281-41138|		144386-143526|
1661		I-TevI homing endonuclease			Sequence Similarity																	144431-143694|
1662	Frd	dihydrofolate reductase			Sequence Similarity																	145690-145109|		206039-205521|	3219-3764|			142215-141631|	39698-40279|	139006-138437|	144970-144383|
1663		Hypothetical-Protein																				146004-145762|						142714-142472|	95339-95061|		145222-144974|
1664		Hypothetical-Protein																				146529-146143|						143239-142853|			145678-145286|
1665		Hypothetical-Protein																				146802-146575|						143513-143286|			72282-72055|
1666	SegG	homing endonuclease			Sequence Similarity																	148541-147909|
1667	gp33	late promoter transcription accessory protein			Sequence Similarity																	149531-149193|	144000-143743|			134947-134693|	143766-143509|	145654-145316|	31285-31034|	142964-142695|	148061-147723|
1668	DsbA	dsDNA binding protein, late transcription			Sequence Similarity																	149778-149509|	144287-144000|	208257-207970|	1056-1328|	135231-134947|	144053-143766|	145901-145632|	31550-31287|	143217-142942|	148326-148039|
1669	gp34	long tail fiber, proximal subunit			Sequence Similarity																	150809-154678|	145295-148963|	209310-213020|	244795-241025|	136228-139893|	145061-148729|	146932-150801|	165929-169588|	145039-148779|	149353-153186|
1670	gp35	hinge long tail fiber proximal connector			Sequence Similarity																	154687-155805|	148973-150106|			139903-141045|	148739-149872|	150810-151925|	169595-171181|	148813-149952|	153195-154319|
1671	gp36	hinge long tail fiber proximal connector			Sequence Similarity																	155868-156533|								150156-151646|	154379-155035|
1672	gp37	long tail fiber, distal subunit			Sequence Similarity																	156542-159622|
1673	gp38 distal long tail fiber assembly catalyst	distal long tail fiber assembly catalyst			Sequence Similarity																	159649-160200|
1674		T holin lysis mediator			Sequence Similarity																	160221-160877|	155962-156627|			147066-147674|	155725-156390|	156595-157251|	176646-177236|	154972-155628|	159194-159865|
1675		AsiA			Sequence Similarity																	161150-160878|	157213-156941|	227316-227023|	159768-160067|	148252-147977|	156976-156704|	157524-157252|			160138-159866|
1676		Hypothetical-Protein																				161315-161163|						157689-157537|
1677	MrcBC				Sequence Similarity																	161590-161312|						157964-157686|
1678		Hypothetical-Protein																				161805-161674|									160938-160720|
1679		Hypothetical-Protein																				162172-161876|						158546-158250|			161203-160922|
1680		Hypothetical-Protein																				162630-162172|						159013-158546|			161664-161203|
1681		Hypothetical-Protein																				162833-162627|						159491-159162|			161990-161661|
1682	MotA	Translational Activator			Sequence Similarity																	163602-162967|	165122-164469|			154850-154194|	164883-164230|	160137-159502|			162633-162001|
1683		Hypothetical-Protein																				163879-163730|
1684	gp52	DNA topoisomerase subunit			Sequence Similarity																	165204-163876|	168732-167065|	230022-228706|	152195-153481|	157648-156014|	168298-166634|	161740-160412|	5293-4130|	161768-160404|	164144-162819|
1685		Hypothetical-Protein																				165349-165209|						161885-161745|			164289-164149|
1686		Ac acridine resistance protein			Sequence Similarity																	165497-165342|
1687	Stp				Sequence Similarity																	165585-165505|						162121-162041|
1688	Ndd	Nucleoid disruption protein			Sequence Similarity																	166040-165585|						162633-162121|			164934-164488|
1689		Hypothetical-Protein																				166316-166101|						162853-162638|			165211-165011|
1690		Hypothetical-Protein																				166435-166325|						162972-162862|
1691		Hypothetical-Protein																				166554-166432|						163166-162969|
1692		Hypothetical-Protein																				166628-166548|
1693		Hypothetical-Protein																				166764-166636|						163287-163174|
1694		Hypothetical-Protein																				166913-166815|
1695		Hypothetical-Protein																				166996-166910|
1696	DenB	DNA Endonuclease IV			Sequence Similarity																	167660-167103|						164415-163858|			166270-165794|
1697		Hypothetical-Protein																				167937-167743|						164908-164714|
1698		RIIA-RIIB membrane-associated			Sequence Similarity														224509-224895|			168903-167965|	173566-172433|	233111-231795|	83889-84926|	161446-160505|	172937-171804|	165879-164941|	3150-1|	163813-162821|	167551-166616|
1699		Hypothetical-Protein																					2388-2125|			2394-2128|	2391-2125|
1700		Hypothetical-Protein																					2670-2404|			2656-2378|	2673-2407|
1701		Hypothetical-Protein																					3338-3072|				3342-3076|
1702		Hypothetical-Protein																					3801-3340|				3806-3345|
1703		Hypothetical-Protein																					4125-3874|			3779-3528|	4129-3878|
1704		Hypothetical-Protein																					7299-6130|				7287-6124|
1705		Hypothetical-Protein																					7717-7301|				7705-7289|
1706		Hypothetical-Protein																					8096-7719|			6220-5840|	8084-7707|
1707		Hypothetical-Protein																					8629-8084|			6537-6208|	8617-8072|
1708		Hypothetical-Protein																					8865-8626|			6764-6534|	8841-8614|
1709		Hypothetical-Protein																					9080-8862|			6978-6754|	9068-8850|
1710		Hypothetical-Protein																					9403-9077|			7301-6981|	9391-9065|
1711		cef modifier of supressor tRNAs			Sequence Similarity																		9618-9403|			7516-7301|	9606-9391|
1712		Hypothetical-Protein																					9956-9684|
1713		Hypothetical-Protein																					10544-10068|	203518-203015|		8560-8081|	10204-9728|
1714		Hypothetical-Protein																					10918-10529|			8934-8545|	10578-10189|
1715		Hypothetical-Protein																					11160-10915|			9179-8931|	10820-10575|
1716		Hypothetical-Protein																					11417-11157|			9433-9176|	11077-10817|
1717		Hypothetical-Protein																					13884-13573|			11900-11589|	13544-13233|
1718		Hypothetical-Protein																					14080-13901|			12095-11904|	13740-13561|
1719		Hypothetical-Protein																					14338-14195|				13998-13855|
1720		Hypothetical-Protein																					15581-14916|			13621-12938|	15241-14576|
1721		Hypothetical-Protein																					15748-15578|			13788-13618|	15408-15238|
1722	gp40	head vertex assembly chaperone			Sequence Similarity																		19254-18913|			18299-17973|	18895-18554|
1723		Hypothetical-Protein																					26062-25874|			26294-26112|	25703-25515|
1724		Hypothetical-Protein																					29485-29261|			29779-29555|	29126-28902|		33329-33556|	27547-27314|
1725		Hypothetical-Protein																					31711-30272|	34735-33296|		32000-30561|	31362-29923|		164446-165873|	29574-28105|
1726		Hypothetical-Protein																					32271-31708|	162684-162127|		32572-31997|	31922-31359|		149823-150257|	97434-96847|
1727		Hypothetical-Protein																					32525-32271|			32894-32640|	32176-31922|
1728		Hypothetical-Protein																					32992-32525|				32643-32176|
1729		Hypothetical-Protein																					33348-32992|				32999-32643|
1730		Hypothetical-Protein																					33711-33349|				33362-33000|
1731		Hypothetical-Protein																					34046-33708|			33297-32959|	33697-33359|
1732		Hypothetical-Protein																					34902-34114|				34556-33765|
1733		Hypothetical-Protein																					35891-35541|				35546-35196|
1734		Hypothetical-Protein																					36571-36263|			33982-33671|	36226-35918|
1735		Hypothetical-Protein																					36879-36568|			34338-33979|	36534-36223|
1736		Hypothetical-Protein																					37039-36941|
1737		Hypothetical-Protein																					37975-37073|			35443-34538|	37630-36728|				68914-67958|
1738		Hypothetical-Protein																					38238-38020|			35698-35483|	37893-37675|
1739		Hypothetical-Protein																					38572-38252|				38226-37906|				70040-69825|
1740		Hypothetical-Protein																					41386-40979|			38825-38427|	41039-40632|
1741		Hypothetical-Protein																					41621-41352|			39049-38822|	41274-41005|
1742		Hypothetical-Protein																					41824-41618|			39241-39056|	41477-41271|
1743		Hypothetical-Protein																					42084-41809|			39476-39216|	41737-41462|
1744		Hypothetical-Protein																					42260-42081|				41913-41734|
1745	nicotinamide phosphoribosyl transferase				Sequence Similarity																		43753-42299|	81007-79562|	138214-139707|	41003-39522|	43406-41952|		151543-152973|
1746		Hypothetical-Protein																					44406-43756|			41662-41006|	44059-43409|
1747		Hypothetical-Protein																					44549-44403|			41805-41659|	44202-44056|
1748		Hypothetical-Protein																					45324-44623|			42550-41879|	44977-44276|
1749		Hypothetical-Protein																					45599-45303|			42840-42547|	45252-44956|
1750		Hypothetical-Protein																					45919-45599|				45572-45252|
1751		Hypothetical-Protein																					46230-45919|				45883-45572|
1752		Hypothetical-Protein																					46472-46227|			43290-43039|	46125-45880|
1753		Hypothetical-Protein																					48034-47531|			44706-44584|	47687-47184|
1754		Hypothetical-Protein																					48378-48034|				48031-47687|
1755	NMN adenylyl tranferase				Sequence Similarity																		49509-48451|	193920-192865|	94507-95532|	45792-44734|	49162-48104|		80392-79334|
1756		Hypothetical-Protein																					49756-49514|			46027-45794|	49409-49164|
1757		Hypothetical-Protein																					50121-49753|			46396-46028|	49774-49406|
1758		Hypothetical-Protein																					50546-50163|			46828-46436|	50199-49816|
1759		Hypothetical-Protein																					51065-50748|			47222-46938|	50717-50400|
1760		Hypothetical-Protein																					51267-51067|				50919-50719|
1761		lysis inhibition regulator			Sequence Similarity																		52027-51743|			48343-47942|	51678-51394|
1762		Hypothetical-Protein																					52495-52181|				52145-51831|
1763		Hypothetical-Protein																					52691-52479|
1764		Hypothetical-Protein																					53881-52691|			49599-48373|	53531-52341|
1765		Hypothetical-Protein																					54111-53881|				53761-53531|
1766		Hypothetical-Protein																					54309-54121|				53959-53771|
1767		Hypothetical-Protein																					54992-54384|			50418-49810|	54642-54034|
1768		Hypothetical-Protein																					55215-54997|				54865-54647|
1769		Hypothetical-Protein																					56192-55269|	54740-53793|		51630-50707|	55842-54919|		81482-80589|
1770		Hypothetical-Protein																					56471-56208|			51914-51651|	56121-55858|
1771		Hypothetical-Protein																					57592-57119|	3345-2857|		53027-52560|	57242-56769|
1772		Hypothetical-Protein																					57914-57582|			53355-53020|	57564-57232|
1773		Hypothetical-Protein																					58108-57911|			53559-53359|	57758-57561|
1774		Hypothetical-Protein																					59020-58580|			54471-54031|	58670-58230|
1775		Hypothetical-Protein																					59271-59044|				58921-58694|
1776		Hypothetical-Protein																					60659-60432|			56354-56124|	60309-60082|
1777		Hypothetical-Protein																					63615-62644|			60027-59029|	63264-62293|
1778		Hypothetical-Protein																					64113-63652|			60688-60254|	63762-63301|
1779		Hypothetical-Protein																					64332-64159|			60913-60737|	63981-63808|
1780		Hypothetical-Protein																					64873-64418|			61450-60995|	64522-64067|
1781		Hypothetical-Protein																					65141-64938|				64790-64587|
1782		Hypothetical-Protein																					65361-65152|				65010-64801|
1783		Hypothetical-Protein																					67981-67622|				67634-67275|
1784		Hypothetical-Protein																					68820-68581|				68473-68234|
1785		Hypothetical-Protein																					69728-69174|
1786		Hypothetical-Protein																					71352-70912|			65836-65630|	71113-70673|
1787		Hypothetical-Protein																					71598-71353|			66083-65838|	71359-71114|
1788		Hypothetical-Protein																					72014-71595|				71775-71356|
1789		Hypothetical-Protein																					72239-72027|			66880-66668|	72000-71788|
1790		Hypothetical-Protein																					72564-72304|			67207-66941|	72325-72065|
1791		Hypothetical-Protein																					73061-72564|			67698-67207|	72822-72325|	69434-68919|			75536-75021|
1792		Hypothetical-Protein																					73334-73068|				73095-72829|
1793		Hypothetical-Protein																					73806-73585|			68269-68063|	73567-73346|
1794		Hypothetical-Protein																					74089-73835|				73851-73597|
1795	gp57A	chaperone for tail			Sequence Similarity																		74849-74613|			69045-68812|	74611-74375|			61452-61192|
1796	gp12	short tail fiber			Sequence Similarity																		90011-91411|			84963-86360|	89773-91173|
1797		prohead core protein			Sequence Similarity																		102338-102547|
1798		Hypothetical-Protein																					106126-106413|			101049-101189|	105888-106175|
1799		Hypothetical-Protein																					106424-107290|			101196-101468|	106186-107052|
1800		Hypothetical-Protein																					108951-108583|			103143-102772|	108713-108345|
1801	Srd				Sequence Similarity																		109472-108948|			103667-103140|	109234-108710|		148109-148636|
1802		Hypothetical-Protein																					109848-109540|			104137-103736|	109610-109302|		147761-148099|
1803		Hypothetical-Protein																					110315-109848|	75856-75404|		104613-104071|	110077-109610|
1804		Hypothetical-Protein																					110554-110315|			104858-104613|	110316-110077|
1805		Hypothetical-Protein																					110898-110560|			105201-104863|	110660-110322|		146851-147138|		20469-20152|
1806		Hypothetical-Protein																					111719-110958|			106021-105263|	111481-110720|
1807		Hypothetical-Protein																					114768-114998|	170296-170553|		108977-109210|	114530-114760|	110438-110668|	139795-139565|	102832-103068|	116296-116526|
1808		Hypothetical-Protein																					115209-115033|
1809		Hypothetical-Protein																					115682-115212|		237754-237341|	109885-109412|	115444-114974|
1810	gp29	base plate hub			Sequence Similarity																		119427-121127|			113616-115313|	119188-120888|			107252-108985|
1811		Alt RNA polymerase ADP-ribosylase			Sequence Similarity																		126916-124997|	173735-175675|			126677-124758|
1812		Hypothetical-Protein																					127907-126948|			120124-119219|	127668-126709|
1813		Hypothetical-Protein																					128216-127950|				127979-127716|
1814		Hypothetical-Protein																					131304-130594|				131067-130357|
1815		Hypothetical-Protein																					131566-131375|				131330-131139|
1816		Hypothetical-Protein																					133091-132531|			124125-123964|	132855-132295|
1817		Hypothetical-Protein																					133402-133088|			124507-124190|	133166-132852|
1818					Sequence Similarity																		134208-133978|				133972-133742|
1819		Hypothetical-Protein																					135449-135201|			126513-126274|	135214-134966|
1820		Hypothetical-Protein																					135763-135446|			126827-126510|	135528-135211|
1821		frd dihydrofolate reductase			Sequence Similarity																		139581-139027|			130655-130104|	139346-138792|
1822		Hypothetical-Protein																					139811-139578|
1823		Hypothetical-Protein																					140913-139813|			131925-130840|	140678-139578|
1824		Hypothetical-Protein																					141082-140924|				140847-140689|
1825		Hypothetical-Protein																					141324-141085|				141089-140850|
1826		Hypothetical-Protein																					141757-141368|			132435-132022|	141522-141133|	53401-52940|			56789-56316|
1827		Hypothetical-Protein																					142002-141754|				141767-141519|
1828	gp36	hinge long tail fiber proximal connector			Sequence Similarity																		150395-154657|				150161-154420|
1829		protein glimmer prediction			Sequence Similarity																		154694-155386|			145724-146437|	154457-155149|
1830		Hypothetical-Protein																					156931-156671|			147967-147704|	156694-156434|
1831		Hypothetical-Protein																					157570-157292|				157333-157055|
1832		Hypothetical-Protein																					157881-157690|				157644-157453|
1833		Hypothetical-Protein																					158265-157933|			149213-148893|	158027-157695|
1834		Hypothetical-Protein																					159873-159484|				159635-159246|
1835		Hypothetical-Protein																					160320-159883|				160082-159645|
1836		Hypothetical-Protein																					162809-160422|			151887-150841|	162570-160183|
1837		Hypothetical-Protein																					164402-162879|				164163-162640|
1838		Hypothetical-Protein																					165464-165213|				165299-165066|
1839		Hypothetical-Protein																					165769-165461|				165604-165296|
1840		Hypothetical-Protein																					166357-165779|		35038-35850|	155904-155326|	166192-165614|		3933-3391|
1841		Hypothetical-Protein																					166667-166398|				166499-166257|
1842		Hypothetical-Protein																					167064-166798|
1843		host nucleoid disrupting protein			Sequence Similarity																		169179-168742|			158128-157658|	168745-168308|
1844		Hypothetical-Protein																					169453-169193|				169019-168759|
1845		Hypothetical-Protein																					169710-169453|				169276-169019|
1846		Hypothetical-Protein																					169984-169769|
1847		Hypothetical-Protein																					170214-169981|			158520-158284|	169585-169334|
1848		Hypothetical-Protein																					170900-170214|			159203-158520|	170271-169585|				67581-66895|
1849		Hypothetical-Protein																					171191-170967|				170562-170338|
1850		Hypothetical-Protein																					171394-171188|				170765-170559|
1851		Hypothetical-Protein																					172100-171447|			160162-159512|	171471-170818|
1852		Hypothetical-Protein																					172387-172097|			160461-160162|	171758-171468|
1853		membrane integrity protector			Sequence Similarity																			2199-1|
1854		Hypothetical-Protein																						2558-2271|
1855		Hypothetical-Protein																						2869-2558|
1856		Hypothetical-Protein																						5805-5305|
1857		Hypothetical-Protein																						6011-5808|
1858		Hypothetical-Protein																						6186-6013|
1859		deoxyuridine 5'-triphosphate nucleotidohydrolase			Sequence Similarity																			7351-6866|	14863-15360|
1861	gp40	head vertex assembly chaperone			Sequence Similarity																			10627-10310|					22006-21701|	14405-14088|
1862		Hypothetical-Protein																						11316-10591|
1863		RpbA RNA polymerase binding protein			Sequence Similarity																			18656-18360|
1864		Hypothetical-Protein																						18992-18816|
1865	gp46	recombination endonuclease subunit			Sequence Similarity																			21300-18982|
1866		Hypothetical-Protein																						23085-22534|
1867		Hypothetical-Protein																						26073-23179|
1868		Hypothetical-Protein																						29346-26137|
1869		Hypothetical-Protein																						31739-29418|
1870		Hypothetical-Protein																						32037-31750|
1871		Hypothetical-Protein																						32725-32495|
1872		Hypothetical-Protein																						34967-34719|
1873		Hypothetical-Protein																						35543-35043|	78665-79213|
1874		Hypothetical-Protein																						39406-39173|
1875		Hypothetical-Protein																						39804-39409|
1876		Hypothetical-Protein																						39959-39873|
1877		Hypothetical-Protein																						40219-39956|
1878	NrdA-B	aerobic NDP reductase subunit			Sequence Similarity																			42460-41489|
1879	MobE	homing endonuclease			Sequence Similarity																			43160-42447|
1880		Hypothetical-Protein																						45207-44725|
1881		Hypothetical-Protein																						45680-45210|
1882		Hypothetical-Protein																						46600-45737|
1883		Hypothetical-Protein																						47029-46661|
1884		Hypothetical-Protein																						48189-47620|
1885		Hypothetical-Protein																						48710-48189|
1886		Hypothetical-Protein																						49269-48712|
1887		Hypothetical-Protein																						49439-49266|
1888		Hypothetical-Protein																						49671-49489|
1889		Hypothetical-Protein																						50201-49740|
1890		Hypothetical-Protein																						50482-50240|
1891		Hypothetical-Protein																						50896-50537|
1892		Hypothetical-Protein																						51134-50907|
1893		Hypothetical-Protein																						51517-51134|
1894		Hypothetical-Protein																						52187-51588|
1895		Hypothetical-Protein																						52410-52168|
1896		Hypothetical-Protein																						53346-52465|
1897		Hypothetical-Protein																						53751-53458|
1898		Hypothetical-Protein																						55084-54740|
1899		Hypothetical-Protein																						55592-55155|
1900		Hypothetical-Protein																						55915-55661|
1901		Hypothetical-Protein																						56909-55980|
1902		Hypothetical-Protein																						57052-56912|
1903		Hypothetical-Protein																						57312-57049|
1904		Hypothetical-Protein																						57620-57306|
1905		Hypothetical-Protein																						57790-57617|
1906		Hypothetical-Protein																						58105-57872|
1907		Hypothetical-Protein																						58337-58098|	116211-116459|
1908		Hypothetical-Protein																						58525-58337|
1909		Hypothetical-Protein																						59173-58613|
1910		Hypothetical-Protein																						59414-59157|
1911		Hypothetical-Protein																						59625-59437|
1912		Hypothetical-Protein																						59753-59622|
1913		Hypothetical-Protein																						60037-59753|
1914		Hypothetical-Protein																						60429-60094|
1915		Hypothetical-Protein																						60625-60437|
1916		Hypothetical-Protein																						60819-60622|
1917		Hypothetical-Protein																						61294-60803|	93890-94432|				142851-143324|
1918		Hypothetical-Protein																						62538-61291|
1919		Hypothetical-Protein																						63223-62528|
1920		Hypothetical-Protein																						63453-63253|
1921		Hypothetical-Protein																						64652-63453|
1922		Hypothetical-Protein																						65494-64715|
1923		Hypothetical-Protein																						66372-65494|
1924		Hypothetical-Protein																						66599-66375|
1925		Hypothetical-Protein																						67172-66639|
1926		Hypothetical-Protein																						67455-67129|
1927		Hypothetical-Protein																						67801-67568|
1928		Hypothetical-Protein																						68408-67866|
1929		Hypothetical-Protein																						68728-68405|
1930		Hypothetical-Protein																						69384-68851|
1931		Hypothetical-Protein																						69722-69408|
1932		Hypothetical-Protein																						70186-69725|
1933		Hypothetical-Protein																						70776-70189|
1934		Hypothetical-Protein																						71367-70834|
1935		Hypothetical-Protein																						71906-71484|
1936		Hypothetical-Protein																						72475-71915|
1937		Hypothetical-Protein																						72738-72475|
1938		Hypothetical-Protein																						73140-72796|
1939		Hypothetical-Protein																						73640-73137|
1940		Hypothetical-Protein																						73998-73651|
1941		Hypothetical-Protein																						74198-74007|
1942		Hypothetical-Protein																						75085-74357|
1943		Hypothetical-Protein																						75403-75182|
1944		Hypothetical-Protein																						76112-75843|
1945		Hypothetical-Protein																						77045-76116|
1946		Hypothetical-Protein																						77532-77110|	9541-9960|
1947		Hypothetical-Protein																						78132-77611|
1948		Hypothetical-Protein																						78518-78147|
1949		Hypothetical-Protein																						78795-78508|
1950		Hypothetical-Protein																						79057-78785|
1951		Hypothetical-Protein																						79239-79054|
1952		Hypothetical-Protein																						79470-79300|
1953		Hypothetical-Protein																						81807-81133|
1954		Hypothetical-Protein																						82040-81822|
1955		Hypothetical-Protein																						82322-82089|
1956		Hypothetical-Protein																						82548-82309|
1957		Hypothetical-Protein																						83842-83495|
1958		Hypothetical-Protein																						84168-83842|
1959		Hypothetical-Protein																						84305-84165|
1960		Hypothetical-Protein																						84514-84287|
1961		Hypothetical-Protein																						84881-84504|
1962		Hypothetical-Protein																						85215-84886|
1963		Hypothetical-Protein																						85568-85215|
1964		Hypothetical-Protein																						85848-85579|
1965		Hypothetical-Protein																						86180-85878|
1966		Hypothetical-Protein																						89912-86277|
1967		Hypothetical-Protein																						90968-90087|
1968		Hypothetical-Protein																						91655-91038|
1969		Hypothetical-Protein																						91862-91665|
1970		Hypothetical-Protein																						92198-91917|
1971		Hypothetical-Protein																						92780-92232|
1972		Hypothetical-Protein																						93170-92784|
1973		Hypothetical-Protein																						93808-93167|
1974		Hypothetical-Protein																						94064-93792|
1975		Hypothetical-Protein																						94337-94080|
1976		Hypothetical-Protein																						94539-94348|
1977		Hypothetical-Protein																						94763-94536|
1978		Hypothetical-Protein																						95319-94750|
1979		Hypothetical-Protein																						95692-95300|
1980		Hypothetical-Protein																						95949-95692|
1981		Hypothetical-Protein																						96334-96056|
1982		Hypothetical-Protein																						97268-96792|
1983		Hypothetical-Protein																						97643-97299|
1984		Hypothetical-Protein																						97842-97636|
1985		Hypothetical-Protein																						98119-97832|
1986		Hypothetical-Protein																						98374-98120|
1987		Hypothetical-Protein																						98795-98382|
1988		Hypothetical-Protein																						99183-98797|
1989		Hypothetical-Protein																						100841-99261|	169719-168283|
1990		Hypothetical-Protein																						101686-101360|
1991		Hypothetical-Protein																						102121-101696|
1992		Hypothetical-Protein																						102324-102121|
1993		Hypothetical-Protein																						102566-102324|
1994		Hypothetical-Protein																						102791-102570|
1995		Hypothetical-Protein																						103012-102788|
1996		Hypothetical-Protein																						103283-103005|
1997		Hypothetical-Protein																						103513-103280|
1998		Hypothetical-Protein																						104004-103516|
1999		Hypothetical-Protein																						104484-104107|
2000		Hypothetical-Protein																						104701-104540|	173410-173231|
2001		Hypothetical-Protein																						105076-104807|
2002		Hypothetical-Protein																						105371-105060|
2003		Hypothetical-Protein																						105586-105371|
2004		Hypothetical-Protein																						106460-106299|
2005		Hypothetical-Protein																						106669-106448|
2006		Hypothetical-Protein																						107207-106875|
2007		Hypothetical-Protein																						108622-108383|
2008		Hypothetical-Protein																						109485-109327|
2009		Hypothetical-Protein																						109714-109514|
2010		Hypothetical-Protein																						110120-109698|
2011		Hypothetical-Protein																						112109-111885|
2012		Hypothetical-Protein																						112422-112135|
2013		Hypothetical-Protein																						112724-112419|
2014		Hypothetical-Protein																						113924-112821|
2015		Hypothetical-Protein																						114366-113977|
2016		Hypothetical-Protein																						114612-114376|
2017		Hypothetical-Protein																						115760-115527|
2018		Hypothetical-Protein																						118834-116987|
2019	gp48	baseplate tail tube cap			Sequence Similarity																			122838-123914|	189507-190646|
2020		Hypothetical-Protein																						124470-125696|	191226-192497|
2021	gp7	baseplate wedge initiator			Sequence Similarity																			130752-134243|
2022	gp10	baseplate wedge subunit and tail pin			Sequence Similarity																			136232-138388|
2023		Wac fibritin neck whiskers			Sequence Similarity																			140714-143821|
2024		Hypothetical-Protein																						143831-145435|
2025		Hypothetical-Protein																						145445-146050|
2026		Hypothetical-Protein																						146093-146242|
2027		Hypothetical-Protein																						146252-146449|
2028		Hypothetical-Protein																						148794-148189|
2029		Hypothetical-Protein																						156419-156580|
2030	gp68	prohead core protein			Sequence Similarity																			156626-157099|
2031		Hypothetical-Protein																						161504-161716|
2032		Hypothetical-Protein																						162089-161748|
2033		Hypothetical-Protein																						163842-162706|	231193-230009|
2034		Hypothetical-Protein																						164257-163904|
2035		Hypothetical-Protein																						164495-164268|
2036		Hypothetical-Protein																						165124-164633|
2037		Hypothetical-Protein																						166296-165868|
2038		Hypothetical-Protein																						166510-166283|
2039		Hypothetical-Protein																						166761-166504|
2040		RnlB-A RNA ligase 2			Sequence Similarity																			167830-167621|
2041		Hypothetical-Protein																						168143-167832|
2042		Hypothetical-Protein																						168669-168280|
2043		Hypothetical-Protein																						170895-170581|
2044		Hypothetical-Protein																						171479-171309|
2045		Hypothetical-Protein																						171963-171481|
2046		Hypothetical-Protein																						173690-173361|
2047		Hypothetical-Protein																						177609-177241|
2048		Hypothetical-Protein																						178009-177611|
2049		Hypothetical-Protein																						178401-178006|
2050		Hypothetical-Protein																						178712-178389|
2051		Hypothetical-Protein																						179588-179334|
2052		Hypothetical-Protein																						179911-179573|
2053		Hypothetical-Protein																						180491-180318|
2054		Hypothetical-Protein																						181048-180491|
2055		Hypothetical-Protein																						181305-181054|
2056		Hypothetical-Protein																						181761-181333|
2057		Hypothetical-Protein																						183348-183064|
2058		Hypothetical-Protein																						184264-183890|
2059		Hypothetical-Protein																						184521-184264|
2060		Hypothetical-Protein																						184805-184518|
2061		Hypothetical-Protein																						186294-185800|
2062		Hypothetical-Protein																						187153-187049|
2063		Hypothetical-Protein																						187860-187474|
2064		Hypothetical-Protein																						188332-187838|
2065		Hypothetical-Protein																						189201-189097|
2066		Hypothetical-Protein																						189752-189297|
2067		Hypothetical-Protein																						190531-189752|
[truncated: 822 more rows]

## Sheet: tRNA,prom,term
Localization of the following features:	P-SSM2	P-SSM4	P-HM1	P-HM2	P-RSM4	P-SSM7	S-PM2	SYN9	SYN33	SYN1	SYN19	S-ShM2	S-SM2	S-SSM7	S-SSM5	S-SM1
tRNA	164094-164179|tRNA-Asn				22120-22203|tRNA-Leu	117039-117110|tRNA-Ile		15973-16044|tRNA-Val	14335-14406|tRNA-Val	20481-20562|tRNA-Leu	17790-17861|tRNA-Val	164010-164082|tRNA-Arg	22365-22448|tRNA-Leu	151564-151634|tRNA-Gly	15314-15385|tRNA-Val	15013-15084|tRNA-Val
					165838-165910|tRNA-Arg	117114-117186|tRNA-Arg		19728-19812|tRNA-Leu	18348-18432|tRNA-Leu	163205-163277|tRNA-Arg	22316-22400|tRNA-Leu		22754-22827|tRNA-Thr	216423-216494|tRNA-Ile	19383-19467|tRNA-Leu	18954-19038|tRNA-Leu
					109301-109229|tRNA-Met	117190-117262|tRNA-Leu		20001-20074|tRNA-Thr	18488-18559|tRNA-Thr	163280-163351|tRNA-Thr	22403-22474|tRNA-Thr		129365-129437|tRNA-Ala	216498-216571|tRNA-Thr	19470-19543|tRNA-Thr	19409-19482|tRNA-Thr
						118125-118209|tRNA-Asn		20078-20150|tRNA-Ala	18565-18638|tRNA-Asn	163500-163572|tRNA-Asn	22477-22549|tRNA-Ala		141009-141082|tRNA-Arg	216576-216649|tRNA-Arg	161700-161772|tRNA-Arg	19486-19558|tRNA-Ala
								20226-20297|tRNA-Asn	158983-159056|tRNA-Arg	163575-163646|tRNA-Val	22555-22626|tRNA-Asn		141087-141157|tRNA-Gly	216654-216737|tRNA-Leu		19608-19679|tRNA-Asn
								161809-161882|tRNA-Arg		167812-167884|tRNA-Gly	163914-163986|tRNA-Arg		141310-141381|tRNA-Asn			160616-160688|tRNA-Arg
													141386-141457|tRNA-Val
													141733-141819|tRNA-Ser
													142269-142342|tRNA-Pro
													142535-142606|tRNA-Ile
													142611-142683|tRNA-Met
Nucleotide motif resembling NtcA like promoters
	40873 | fwd	20615 | fwd	2314 | fwd	4171 | fwd	543 | fwd	99167 | fwd	5174 | fwd	8086 | fwd	12077 | fwd	926 | fwd	21225 | fwd	43231 | fwd	45289 | fwd	50317 | fwd	16274 | fwd	15826 | fwd
	45477 | fwd	106898 | fwd	3600 | fwd	18410 | fwd	18725 | fwd	105774 | fwd	92833 | fwd	51771 | fwd	98697 | fwd	6692 | fwd	187632 | fwd	48040 | fwd	50681 | fwd	109418 | fwd	34726 | fwd	100891 | fwd
	63162 | fwd	107864 | fwd	18319 | fwd	35507 | fwd	43891 | fwd	106697 | fwd	93787 | fwd	118281 | fwd	161297 | fwd	7027 | fwd		81719 | fwd	55193 | fwd	143633 | fwd	44972 | fwd	128703 | fwd
	67749 | fwd	120141 | fwd	34318 | fwd	38104 | fwd	142830 | fwd	118259 | fwd	115198 | fwd	163432 | fwd	170133 | fwd	35861 | fwd		125903 | fwd	119123 | fwd	165329 | fwd	152288 | fwd	143475 | fwd
	70886 | fwd	132966 | fwd	112675 | fwd	42994 | fwd	150063 | fwd	126178 | fwd	116533 | fwd			126081 | fwd		162499 | fwd	133843 | fwd	171202 | fwd	154986 | fwd	158978 | fwd
	115504 | fwd	155183 | fwd	130637 | fwd	94865 | fwd	155906 | fwd	139229 | fwd	120625 | fwd			135006 | fwd		163005 | fwd	167180 | fwd	201678 | fwd	159395 | fwd	168972 | fwd
	151313 | fwd	156656 | fwd	143831 | fwd	94911 | fwd	156247 | fwd	142550 | fwd	148504 | fwd			155598 | fwd			167666 | fwd	204186 | fwd	175030 | fwd
	157927 | fwd	163791 | fwd	146836 | fwd	113735 | fwd	163272 | fwd	171583 | fwd	162875 | fwd						178879 | fwd	206970 | fwd
	161278 | fwd	165083 | fwd	156969 | fwd	121887 | fwd		177235 | fwd	163949 | fwd						186776 | fwd	220408 | fwd
	168498 | fwd	168599 | fwd	157008 | fwd	151492 | fwd			184609 | fwd							220998 | fwd
	177156 | fwd	169025 | fwd	166404 | fwd	160362 | fwd										222894 | fwd
	190936 | fwd	170424 | fwd	166687 | fwd	160392 | fwd
	191289 | fwd	170447 | fwd		160431 | fwd
	206106 | fwd	173235 | fwd		168029 | fwd
	234105 | fwd			168699 | fwd
				171627 | fwd
Nucleotide motif resembling Pho Box promoters	4836 | fwd		110174 | fwd	114372 | fwd		4574 | fwd	145586 | fwd	123943 | fwd		18179 | fwd	35883 | fwd	51903 | fwd	56749 | fwd	177765 | fwd		14337 | fwd
	142143 | fwd					11732 | fwd		155573 | fwd		45054 | fwd		54553 | fwd	170678 | fwd			46918 | fwd
	251462 | fwd					45013 | fwd
						54009 | fwd
Early promoters: Bacterial like promoters, for sigma factro binding	189139 | fwd	116286 | fwd	169186 | fwd	2209 | fwd	168295 | fwd	171455 | fwd	102919 | fwd	20856 | fwd	43422 | fwd	169409 | fwd	187705 | fwd	167683 | fwd	163375 | fwd	220466 | fwd	148005 | fwd	100371 | fwd
	55988 | fwd	138825 | fwd	157786 | fwd	4789 | fwd	120804 | fwd	180177 | fwd	116239 | fwd	173400 | fwd	50248 | fwd	162196 | fwd	181604 | fwd	174861 | fwd	163981 | fwd	222841 | fwd	47466 | fwd	49344 | fwd
	68300 | fwd	170498 | fwd	165774 | fwd	117204 | fwd	114893 | fwd	125892 | fwd	16849 | fwd	103483 | fwd	22418 | fwd	88069 | fwd	109117 | rev	125947 | fwd	141832 | fwd	149279 | fwd	19614 | fwd	138059 | fwd
	68984 | fwd	51004 | fwd	143759 | fwd	168080 | fwd	52885 | fwd	169560 | fwd	121867 | fwd		166862 | fwd	47213 | fwd			140964 | fwd	151364 | fwd	46246 | fwd	115095 | fwd
	205562 | fwd	51745 | fwd	175954 | fwd	35472 | fwd	41535 | fwd	164601 | fwd	120094 | fwd		88877 | fwd	122287 | fwd			58827 | fwd	87045 | fwd	159637 | fwd	44060 | fwd
	192758 | fwd	164830 | fwd	166627 | rev	178235 | fwd	53653 | fwd	177201 | fwd	122184 | fwd		163469 | fwd	36507 | fwd			127889 | fwd	211684 | fwd	164614 | rev	158415 | fwd
	56703 | fwd	173257 | fwd		116896 | fwd	8339 | fwd	103633 | fwd	81475 | fwd		161799 | fwd	108489 | fwd			172634 | fwd	46273 | fwd		163568 | fwd
	65984 | fwd	50648 | fwd		38146 | fwd	125750 | rev	142578 | fwd	122677 | fwd		163357 | rev	113663 | fwd			44848 | fwd	88150 | fwd
	245176 | fwd	48867 | fwd				118107 | fwd	91925 | fwd						143308 | fwd	37753 | fwd
	66411 | fwd	143105 | fwd				18671 | fwd	118923 | fwd						171288 | fwd	214276 | fwd
	59985 | fwd	169455 | fwd				44599 | fwd	121500 | fwd						111969 | rev	222442 | fwd
	141860 | fwd	3965 | fwd				118224 | rev	23322 | fwd							50720 | fwd
	48404 | fwd	38468 | fwd					19347 | fwd							182034 | fwd
	138152 | fwd	140831 | fwd					22020 | fwd							49112 | fwd
	65233 | fwd	40060 | fwd					124308 | fwd
	40764 | fwd	52468 | fwd
Nucleotide motif resembling T4-like late promoters	36270 | fwd	904 | fwd	4189 | fwd	4760 | fwd	16168 | fwd	13151 | fwd	3673 | fwd	21033 | fwd	17040 | fwd	901 | fwd	6060 | fwd	16040 | fwd	15118 | fwd	276 | fwd	14095 | fwd	5185 | fwd
	66240 | fwd	3652 | fwd	7926 | fwd	8732 | fwd	17136 | fwd	14544 | fwd	3679 | fwd	122393 | fwd	18811 | fwd	5734 | fwd	8780 | fwd	22099 | fwd	23076 | fwd	54867 | fwd	21460 | fwd	14321 | fwd
	67808 | fwd	11723 | fwd	9435 | fwd	10235 | fwd	23626 | fwd	23293 | fwd	8896 | fwd	150400 | fwd	24465 | fwd	13573 | fwd	19649 | fwd	24948 | fwd	31587 | fwd	66586 | fwd	24283 | fwd	22803 | fwd
	112626 | fwd	16385 | fwd	19438 | fwd	20262 | fwd	26444 | fwd	26110 | fwd	19916 | fwd	153905 | fwd	27327 | fwd	15097 | fwd	21140 | fwd	32399 | fwd	33511 | fwd	86010 | fwd	30491 | fwd	25660 | fwd
	119142 | fwd	17633 | fwd	41891 | fwd	34229 | fwd	33510 | fwd	30806 | fwd	102859 | fwd	175206 | fwd	35278 | fwd	19879 | fwd	46016 | fwd	43176 | fwd	46002 | fwd	87045 | fwd	31368 | fwd	31517 | fwd
	183945 | fwd	20729 | fwd	43846 | fwd	42129 | fwd	53128 | fwd	31922 | fwd	116871 | fwd	176277 | fwd	40741 | fwd	22744 | fwd	62121 | fwd	81668 | fwd	61044 | fwd	92840 | fwd	74850 | fwd	31789 | fwd
	193284 | fwd	23584 | fwd	59465 | fwd	44039 | fwd	53132 | fwd	51562 | fwd	117109 | fwd		74101 | fwd	29549 | fwd	76560 | fwd	86503 | fwd	76069 | fwd	100768 | fwd	80276 | fwd	53345 | fwd
	213385 | fwd	31470 | fwd	67878 | fwd	59678 | fwd	80173 | fwd	75422 | fwd	123085 | fwd		79581 | fwd	34708 | fwd	76571 | fwd	95972 | fwd	85986 | fwd	120691 | fwd	89776 | fwd	74362 | fwd
	245148 | fwd	37025 | fwd	77597 | fwd	68103 | fwd	85584 | fwd	80807 | fwd	146912 | fwd		88911 | fwd	51230 | fwd	104474 | fwd	105906 | fwd	91769 | fwd	123891 | fwd	98705 | fwd	79785 | fwd
		54597 | fwd	90179 | fwd	77817 | fwd	95097 | fwd	90757 | fwd	191867 | fwd		98613 | fwd	72845 | fwd	104720 | fwd	110246 | fwd	95886 | fwd	125612 | fwd	101203 | fwd	89020 | fwd
		79078 | fwd	101870 | fwd	96772 | fwd	104799 | fwd	90796 | fwd	178666 | rev		100365 | fwd	79266 | fwd	107658 | fwd	113321 | fwd	98823 | fwd	126690 | fwd	108179 | fwd	97967 | fwd
		84678 | fwd	109232 | fwd	105841 | fwd	112558 | fwd	100488 | fwd	194348 | rev		107366 | fwd	88528 | fwd	108725 | fwd	115980 | fwd	100521 | fwd	129979 | fwd	112811 | fwd	100045 | fwd
		93962 | fwd	110158 | fwd	113407 | fwd	117187 | fwd	103643 | fwd			109739 | fwd	97475 | fwd	109681 | fwd	125936 | fwd	100760 | fwd	149762 | fwd	113816 | fwd	106589 | fwd
		105145 | fwd	142258 | fwd	114356 | fwd	118196 | fwd	105796 | fwd			112980 | fwd	102759 | fwd	111627 | fwd	146168 | fwd	100764 | fwd	150414 | fwd	113820 | fwd	108888 | fwd
		107303 | fwd	144846 | fwd	146898 | fwd	118200 | fwd	108711 | fwd			115859 | fwd	105129 | fwd	114241 | fwd	152245 | fwd	101738 | fwd	160832 | fwd	116596 | fwd	109606 | fwd
		110668 | fwd	147597 | fwd	149504 | fwd	131914 | fwd	111776 | fwd			148242 | fwd	107498 | fwd	115948 | fwd	155463 | fwd	101742 | fwd	162243 | fwd	127419 | fwd	112214 | fwd
		113634 | fwd	161539 | fwd	170426 | fwd	150973 | fwd	114446 | fwd			151507 | fwd	108123 | fwd	116801 | fwd	155467 | fwd	104362 | fwd	169586 | fwd	137206 | fwd	115058 | fwd
		115284 | fwd	168013 | fwd	171575 | fwd	154303 | fwd	114450 | fwd			154624 | fwd	110751 | fwd	136731 | fwd	162487 | fwd	105763 | fwd	188940 | fwd	150046 | fwd	149389 | fwd
		116281 | fwd	169157 | fwd	171718 | fwd	156546 | fwd	117291 | fwd			161274 | fwd	113289 | fwd	147570 | fwd	166936 | fwd	118778 | fwd	200639 | fwd	152815 | fwd	151825 | fwd
		116285 | fwd	174988 | fwd	176489 | fwd	163255 | fwd	118286 | fwd			166135 | fwd	122874 | fwd	147838 | fwd	177646 | fwd	121064 | fwd	222395 | fwd	159380 | fwd	158402 | fwd
		121477 | fwd	178380 | fwd	177269 | fwd	164230 | fwd	118588 | fwd			166827 | fwd	131834 | fwd	155193 | fwd	19645 | rev	130783 | fwd	222587 | fwd	160071 | fwd	162405 | fwd
		150007 | fwd	7953 | rev	181145 | fwd	167625 | fwd	157690 | fwd			170176 | fwd	147506 | fwd	162095 | fwd	140293 | rev	132011 | fwd	228002 | fwd	163256 | fwd	166446 | fwd
		153313 | fwd		8759 | rev	167822 | fwd	168246 | fwd			5161 | rev	150090 | fwd	170179 | fwd		134161 | fwd	33298 | rev	163280 | fwd	168993 | fwd
		156959 | fwd		149263 | rev	168271 | fwd	170730 | fwd			5165 | rev	150094 | fwd	185128 | fwd		140305 | fwd	182726 | rev	164555 | fwd	172168 | fwd
		165069 | fwd		171536 | rev	171412 | fwd	173227 | fwd				156849 | fwd	187658 | fwd		154138 | fwd	184116 | rev	167433 | fwd	5210 | rev
		165771 | fwd			7090 | rev	173543 | fwd				157362 | fwd	189279 | fwd		163366 | fwd	188926 | rev	5214 | rev
		166039 | fwd				177714 | fwd				161296 | fwd	158736 | rev		171295 | fwd
		167918 | fwd				4156 | rev				166791 | fwd	160056 | rev		179598 | fwd
		170193 | fwd				80778 | rev				169281 | fwd	173620 | rev		188160 | fwd
		172828 | fwd								169830 | fwd			4964 | rev
		172868 | fwd								172362 | fwd			179496 | rev
		173852 | fwd								4456 | rev
		176307 | fwd
		6091 | rev
Bacterial like terminators.	55948	1915	5127	9459	2168	1552	905	28586	2722	9490	1510	5605	23040	1696	3055	2947
	62618	38715	8659	36852	3447	2186	11135	47229	21723	18184	59572	45736	36829	20436	6487	36692
	68944	40536	35067	38224	26485	20786	69802	54165	33234	34713	60352	53994	39449	38068	24322	41536
	69203	41315	37108	40341	42826	26152	70340	86670	41823	35926	104708	58761	46818	39359	28305	53211
	122940	43412	37168	96479	43958	33465	79524	102449	44059	37539	114303	81675	50825	47364	39280	88989
	135932	50676	113298	106146	51229	40130	79593	104906	88885	38190	119515	95945	52018	49183	39566	100400
	192745	51703	116794	116896	95069	43963	122627	107702	100719	88499	121088	113391	58007	51481	39693	104135
	204720	113707	125696	117246	114879	90766	139699	113992	104720	96314	129101	118575	104326	51775	42149	108939
	207525	118813	130551	161149	115623	111852	146925	119718	109686	101622	134938	126207	121118	55070	47485	109681
		120190	157726	162416	120741	116986	190990	120370	110421	107452	136748	141089	121686	88127	50562	114713
		122100	166498	169177	121272	118557		131065	115477	108195	142480	150166	143596	101623	53718	115091
		140986	170454	171576	141651	131253		167749	115892	113263	147810	162978	163908	149240	56362	138435
		165620	171572	172859	142847	142511		167870	138531	113963	168412	166906	167196	149790	89746	145568
		168005	172246	173994	150681	143995			139546	136321	170201	166965	168165	198194	105780	151801
		169257		174665	156522	165031			140552	150067	182863	168932	179684	211672	108179	158999
		170499		176066	164192	167053			162252	157332	184254	170741	180857	212243	110501	159892
		171721		178697	166570	168570			163562	160324	188139	175356		213822	111244	162367
		172838			168287	168871			166168	161485		177646		216352	116345	163046
		173770			169655	170753			168140	163436				220929	116766	163680
					171948	171051			169751	164704				222854	117027	164837
					174535	173553			170715	169884				223864	117119	166453
						177765			172199					228956	119429	169533
									173327					229638	120921	169840
									173533						122914	172168
															123163
															133432
															138183
															139190
															143661
															152365
															152790
															154824
															155712
															160041
															162613
															164571
															164738
															165806
															170499
															171224
