# Supplementary material for: Genomic analysis of oceanic cyanobacterial myoviruses compared with T4-like myoviruses from diverse hosts and environments
Source: Environ Microbiol. 2010 Nov;12(11):3035–56. doi: 10.1111/j.1462-2920.2010.02280.x (PMC3037559; doi:10.1111/j.1462-2920.2010.02280.x)
Supplement: Supplementary file 4 [file emi0012-3035-SD4.txt]

>44RRORF001c 1:2118 T4-GC_1459  protector from prophage-induced early lysis  reverse

MIMSSNEDDAMFGNAPKKRTGFKITAGKKAFRVLSDKLYKDKAEAVLRELSCNAVDIHCEMGKAHIPFDVTLPTSIYPWFVIRDYGSGLSPEQIDDIFTVYFASTKDESNDSIGGFGLGCKSPFAYSETGGGFTVKSYQNGTCTVYNMYMDDGEPFSTPMSTTATTEADGLEIQVPIPAHEHARWKILAAKVYRAFDRCKPNITNGDIISIQEFPDEEEFFFNDDFGRSGQAFAIIGGVVYPIPERLISSDMVFKYSGRAAYMKFPIGELDIAPSREELSLDKQTEDYLVERMKKFSQSFANTVKKEFEGITDKRDAAIKTKKYNSYVVNAIADLEIGGELIGSIVKRYTDMSKLSEIPVYSYRNGSLKRQFTRSGYSWRTSMIDSQSVFGLERRKVHVLINDTGEGVPNMVKAYHNHINNSIPVVVLDKTHKLKKSEYAAFGKKISAICEKFEPHERHILKFSEMVDIRKAYTIKKRKDAGPKPVKPNVRRVYIDECDLRQVELLCLSTNEIRELEGVGIISYGDTYDRISLKPSGNMNRHAIDSLFAQGVEEVYIIENGKRSAAMKSNLQCGFMWMYEKLMENVEQFDVLDGECPYVNDEDLGTALRLKKFNLFDVEITRVFDKQNDDHLAEIVDWIEGNNPAFQAYHDMKAKIHDINVEYFERFTDAINKIQSKYPLLYAVAMSDIELTPEIMQDIEFIRAR

>44RRORF002c 2125:2388 T4-GC_1699  Hypothetical protein reverse

MKIRFKSEDHKAMFARRHDCNQWIADKMGTDWWECEYDAHVYDDEASILILDEDVPLTGKYHAADDEDDDDTAWVLFGERQYFEIVE

>44RRORF003c 2404:2670 T4-GC_1700  Hypothetical protein reverse

MTLYEELNNALERVCRINIRFMGDQQHADELTENVSGPLERLRIGQASRRDMGVLCASGIVHEANLFGANIPNVIDEMIEKMKAEVQY

>44RRORF004c 3072:3338 T4-GC_1701  Hypothetical protein reverse

MKAKFKSVEAKRAFIDQGEKEWATNNSDGSNNNWRIAKKFGMVEFDVKPLKGGIFSGWHDIYINGDLFDSISASEAMFFDFRDDRPGV

>44RRORF005c 3340:3801 T4-GC_1702  Hypothetical protein reverse

MKYSVQFKPDVSREVFVERFRSINAVIMYLIDYRNVYLVKDQDDGRFYLVDALSHLNLTDHDDDNLCIIESEEKFFDIELMEMKAKIKSGHHYYHFCNRIRGQHCNIDFLDNYYGCEVDVKVENDTYYLERGKSYGVTISREEFETWFNVVGE

>44RRORF006c 3874:4125 T4-GC_1703  Hypothetical protein reverse

MTIKRIRFKSEEHRKKFAESEWYNESFSKHMPDEFWAKYDSNKLVGYMLVDANGKKIELPEEEGGGGITFDDEEMFHFFDEVK

>44RRORF007c 4246:6069 T4-GC_1464 gp60 topoisomerase II, large subunit, C-terminal region  reverse

MSDEFKVLTPREHVILRPNMYVGSVAYEPHERFLFGKFQSVSYVPGLVKIIDEIIDNSVDEGIRTDFKFANKIDIRFDLLEGSVTVVDNGRGIPQSMVETPDGEMPKPVAAWTQTMAGSNFDDTNRVSMGMNGVGSSLTNFFSKKFIGETCDGKNFLTVTCSEGASNIDWETKPGKIKGTSVYFIPDEKHFEGRTIDQQIIDIISDRITALSVVFPQIKFTINGQIASMKFADYAKMFGDESLIVESDRFSIAICNSPEGFRQVSYVNGLNIKNGGSHIDYLVDGISEELMPAIKKKHKIEISKARVKECLTMVVVVRGMSNLRFDSQTKERLTNPAGEVKSHFDLDFKKLSKQIMNTDAILQPIIEAALARHLAAEKAAMTKAQKAAAKTNCAKHIKAGEWGRNDIETTLFLTEGESAIGYLLKVKDENLHGGYALRGKVMNTWGMKGSDVLKNNELSDICAITGLDLANPDDISQRKYKNIAIMTDADPDGQGSIYPCLLAFFARWPKLFDEGSVRFVKTPVVILNKGKNTKWFYTLTEFEKEKKDYKGWDLRYIKGLGSLREHEYSDVVNNPNYDIVDLGDDWEELFEMLLGDDAALRKEWMSQ

>44RRORF008c 6130:7299 T4-GC_1704  Hypothetical protein reverse

MQDKVVQSIIEDEAMRQYCEVCLIASENYVSDDVMKAQGSIFTNKYAEGYPGKRYYGGCVKADEIENLAIERAKELFSCNFANVQPHSGSQANQAVYQALLKPGDSVLAMSLDCGGHLTHGHKANASGKIYDFHHYGVFSDGTININQVVEQIRTIPDLKLVVIGYSAYVGRINEATYAKIADAAHSIGAKLMVDMAHFAGFVAARLHANPLKWGADVVTTTTHKTLRGPRGGLILTNDADIAKKVNSAIFPGIQGGPLLHVIAAKAVCFGEALREDYVDYMIQVAHNASIMYETFDAAGHKLVGFTENHQVLLNTYESFGLTGREAEQLLEKEGIIVNKNMLPNDTRSPVETSGIRIGSPAMTTRGWVESDFYDITIKIMHILECAKQ

>44RRORF009c 7301:7717 T4-GC_1705  Hypothetical protein reverse

MNVITVNIFAIVILFIILLTILTQAKSSYWKSKAREFDDLREWAGSHDVFINWHSSQESPDRRTYVLRRKWVPNDALMMINVDRCKGIKFAELYARFRRIRELQYDGLSDVGVRDMLSTIAHDSQLERKQPVNFWKGY

>44RRORF010c 7719:8096 T4-GC_1706  Hypothetical protein reverse

MFQIIFIAGLVLGLIACCFSTWDSRWRKKARNEQAKINTWLAKYGISMNFKNGVVGAFEKVVFFMPGGDNAIFSECKGINFRKAYKMLEQIRKDDIANPDFDQTGNLMSILYLSQAKIEKTIWDK

>44RRORF011c 8084:8629 T4-GC_1707  Hypothetical protein reverse

MIRLKCNDREGLISFINKKSINRIGRRQNRSELIEAINTIEHQSYRQIDGIYHAVTPMSFKIEGDLNVFFDEVIKNVSIDLSSTFTASAVVPTRNMGFVMGKLVEEVGEFAKSINQPERCDERPVGEAADVINCVMDMLYLQYSEDNPGLGKSQIVDLIVKELNLQLNMKAEKWVEKACSK

>44RRORF012c 8626:8865 T4-GC_1708  Hypothetical protein reverse

MKIQMKLNVLPEYHAEYCKTQGQRLWASILEGKSKEGDLRVIEVMEDGGWKTNAEFLGYAIGIPVNEQKFFEEQFEVNV

>44RRORF013c 8862:9080 T4-GC_1709  Hypothetical protein reverse

MKIRLIDEKGFIDHCRKNIVDYKLARSIVDFTKTRELQIVQRDRGMWTLNVYGPLGKAQICRDQQKFFEVNQ

>44RRORF014c 9077:9403 T4-GC_1710  Hypothetical protein reverse

MCRPNYRLLLAEEKSHGVEKELYELYTSMNAVGANNQDTFGKLFKTKAYKLAQTEIAEYNEKIRKVILKNFPTATRYQSELIGLRGIVDVSMKRGQRILIKLSYGELK

>44RRORF015c 9403:9618 T4-GC_1711  cef modifier of supressor tRNAs reverse

MRISKDFFLDVMFTNQFNIVEKSHEEHLVYTTVLYVFDGNTRIAVLERVITKDGSEYKLVEGVYENLKGRL

>44RRORF016c 9684:9956 T4-GC_1712  Hypothetical protein reverse

MKKHLRTLPIKEVVYEVITQHPLAEGPIVETDGRMTSVYFSVDIPEVGYVFFDKVYDSKSKNPRYDYCISYDKDCNTQVQKWLDENVLKK

>44RRORF017c 10068:10544 T4-GC_1713  Hypothetical protein reverse

MDKQVNEVVVYLDIDGVLNTVSDHEIWRTDRASHLFRTSPYNHGDFVSNHRLSILREWLIRNNAKVVIVSSWVVLNDTGKMICDFLELPYHSEAYNTGGGQGRGTGVLKHAADHGIRRWVVIDDAKCMYDHSEVLLHHLVHIEGGLNESYLEEADFIL

>44RRORF018c 10529:10918 T4-GC_1714  Hypothetical protein reverse

MTPEAREFLAFCSLAFKLQPVEQGIYHRGFISYGSFFGSKREISTPVFCALARAVRKTKPGKVYIDDHHKIRAYIDVRWNLHIGVFADTKKVYSATISMAMQEQLAMRQQASGFRWIQRTKRGPKWISK

>44RRORF019c 10915:11160 T4-GC_1715  Hypothetical protein reverse

MIYEHFDKNSFWGSILIDGMKLNNKLSNIIMLPSTRKKLTEKYEFFAKSVGAMIGELHPTAKTWVAKPNPFRDGVLVEIRE

>44RRORF020c 11157:11417 T4-GC_1716  Hypothetical protein reverse

MRIAAFRKGGTNPVLLNFFSMTEGVIQNGYVENGSWEFSRVDGILCIEGDKEHPMPDFEHIVEVPDEMAGDYNEIISWAEKQLELK

>44RRORF021c 11414:12079 T4-GC_1472 DexA   exonuclease A reverse

MSNVTDFVLDWETMGNAPEGAVVDLAVLVFEHDPHNLPTFEELCHRGRRFKFDLKSQKGKRIFDQGTMDWWKKQSDEAKLNLKPSDIDVDYLSFYDDFMNFLKAEGFNKKTGQGWCRGQSFDFPILIDVIRQIHGTRETFNLEPCFFWQQRDVRTAVEATLMVRDMTMCPMPKGALDGFVMHDAIHDCAKAALELLYSKRYALGLEEVPTGDDIDPRSVRK

>44RRORF022c 12251:13570 T4-GC_1475 Dda DNA helicase  reverse

MLTYDDLTNGQKLAIDGAMDAISTKRHITIRGPAGTGKTTLTKFLLDRLFQTGQQGIVLAAPTHQAKKELSKHALRKAYTIQSLLKINPSTLEENQIFEQKGTPDFSKIRVLICDEVSFYTRKLFNILMKTVPSHCVIIGIGDKAQIRGVSEDNETHELSPFFTDDRFSQVELDEVKRHQGPIIEVATDIRNGKWIYEKLDEHGNGVKQYHSVKDFLGVYFNRTKKPEDLFENRIMAYTNASVDKLNAVIRKKLYGSDVAPFLPGEILVMQEPLMFEIDVGGQTLKEVIFSNGQNVQILNVKPSRKKLVAKNVGEIEVEYIMLECETHDEDEDDYKRAWFSVIADDNTAQAISEFLSIIADKYRSRAVFPAWKDFWAIKNTFTKVRPLGAMTFHKSQGSTFKNAYLFTPCLHSYCRDPDVAQELIYVGNTRARENVGFV

>44RRORF023c 13573:13884 T4-GC_1717  Hypothetical protein reverse

MKKYALQWKDPEGFCHFVSGNLHGAFGGVMFHDSWEEADVSLKNAKKSIEEYLKGTTVIKKRLFGPPTIVSVNKPSGHLANMHKRMYDTMHIAEINIMPKQMR

>44RRORF024c 13901:14080 T4-GC_1718  Hypothetical protein reverse

MWKELDRDSQVITSAMNTPGGVIIRIAHTFDVSNFKIQFIAGVKVVKDANYNGFELVHG

>44RRORF025c 14195:14338 T4-GC_1719  Hypothetical protein reverse

MTNKQSDNTMFALRMKRVKEKEQQTPWYKKPYNSDVMPGCHPWQGKL

>44RRORF026c 14338:14856 T4-GC_1489 gp56  reverse

MTTPQFNECSQLIDNLHKAQNALEGCLSVHHNPLDRMIDMQRQLQIELAERHPKYNKDPRTLKTCGEILEWCQKQDDYIADEVREHYTSLGGMSNPKPNAIWKPWRAEHGEYRDRLFSDLSAEDQLEAKFELIDQMHFVLNKFIAMGMDGNEIFKLYYLKNAENFDRQERGY

>44RRORF027c 14916:15581 T4-GC_1720  Hypothetical protein reverse

MKFLSVIALGLLSSSAMAASFDCNTTGLNSIEKAICKVPELSMMDQQLADAYKVVRHIPEVKADQKTFIKDRNSAPSLGDLKDLMRDRIIELEIIAELEGVEAKPYSERQVKPAKPIGSSSVGQLITQFKNGNTAVYNGQYLDATYRRSDAPSWALGCSAKIVDNDVLPKWAAEASKNKLSSEFADVRWKFDVAMFNATLANLLKNTDQSKTMCDIINVGM

>44RRORF028c 15578:15748 T4-GC_1721  Hypothetical protein reverse

MKSDLYKRGYKWANKAYQDGDTLQDIEDKADNSFDFNDFDRGALDAVHDLRKENKT

>44RRORF029c 15738:16196 T4-GC_1567 DenV DNA Endonuclease V reverse

MTRINLEHPSLLCNAHLVGEWYENPRVASILIKKNGRTGKIPKRFTVRTNKNPDGGRGHVTFFYNKLAWLRDRYLMLMDEMTKRGYSPTDNWKVEIFFPEYTHLFGEWTPTEADISLSRTRIAEMIPEKHKLTNEQLEKLSAIAEYEAFNEK

>44RRORF030c 16295:17299 T4-GC_202 gp61 DNA primase subunit reverse

MFADFLFAERAMMHLPKFKRKKGKFNSRCPICGDSQTDMNKARFWMYEKKGDWQVHCFNCGYHSNLGGYLKDREEELYREWLLERRKENNVFKPQVKTIAETFTKKMPVIEKLNYCTKLDTLPENHPIVKYVANRKIPKSAYSRLWFTKEWQKLVNSISPETYTRERSECRLVIPIFDENGDIQSFQGRALCVSPNKYITIKAHEDASKIYGMDTIDGNRMVWLMEGPLDSLFIQNAGAITGGSLALNEVPWKSTRVWVLDNEPFHPDTCKRLSRLIDSGERVVMWDKCPWPSKDINDMIIKDGATPEEIEKYFKDNTVSGLQAKLRFGKWKRA

>44RRORF031c 17340:17534 T4-GC_1491  Hypothetical protein reverse

MKSFLECSGKLVSKGNKDTQVDEDMVAGDSGGNPTDIAAGKTSGAITSPGPETLGKKKNAKPKV

>44RRORF032c 17573:18982 T4-GC_182 gp41  DNA primase-helicase  reverse

VVETILENLLFNNTYFISAYPYLKDEYFDRGPYRELFKLIQKHVNEYNTIPTKTALVIALEKKSVDQLTHDGIKEVLGRLASKPEDHSWLIKETESYCKDQAMYNALSKAIEIQENAAKPFEERNKKLPDVGAIEDLMKNALAISFDGSVGHDWFEDYERRYMLYMSKANKIPFVSHILNKITKGGAEVGTLNVIMAGVNVGKSLGLCSLAADYLQTGKNVVYFSMEMAEHVVAKRIDANLLDVTLDEIDDGQLSFAEYKARMEKLKSRNMGRLIIKQYPTSGANANHFNAFLNELKLKKNFKADIVIVDYLGICASTRLGGGTENSYSFVKAIAEELRGLAVQHQVVLWTGAQTNRGAWDSTDIDMSDVAESAGLPATADFMLAVMETEELAQLGVQLFKQIKSRYGDKNYINKFRMGVRKGNQRWYDLEEEGQSAPKPGAAPARQADHTKGSNNREKLDELAGIMNF

>44RRORF033c 18913:19254 T4-GC_1722 gp40 head vertex assembly chaperone  reverse

MSDNKGATAPQSLEDAHSLIKQSMADVKQELLIIDKKGKSHLVYVFDAHYNDGKLHVEYKTVSDSEELHALVHEALQIQIKQIMKDKEDQKWSKQFLKICYSTIRTLFRRTRT

>44RRORF034c 19291:19986 T4-GC_1499 gp42  reverse

MLYMNTQNIRDILAQRFAAGEFVTDKTGVKTIEIAPVMFKADEPLIFGKLNNDYIERELAWYLSQSRYVHDIPGKTPVIWEAVSDSEGRINSNYGWAILSDENGSQFANVLMHLASDPNTRRANMIYTRPTMHEDYKANGMSDFMCTNNVQYQIRDGKLNAVVHMRSNDAIFGYRNDWAWQDYVLKRLVDKLQSREVMVEKGDIYWCVDSIHVYERHFPMIEKYIATGSIE

>44RRORF035c 19996:21171 T4-GC_178 gp43 DNA polymerase reverse

MELELFRDFNEEELTYLNTLSTDELQQMIARCEKEEQKRNTNQLNRKILINSLYGALGNNWFRYFDLRNAEAITTYGQLAIRWIERKLNEYINELVKTTGVDYVCYIDTDSVYLNMEAVVNRVGIDKFRDTNHLIDFLDNLGSKKLEPFIDDSYKELEEYMNHDHHLLLMDREAIFGAPLGSDGIGGFWTGKKRYALNVYDMEGTRYAEPHLKIMGLETQRSSTPLACQKSLKESIRRLLQEGESSLQDYFKEFKDEFKNIPYQDVAAVSSANNIGKNGDALGFPIKGTPYHVKGVLAYNRIAKTDTAIPMISEGEKVMVLPLRDRNPFNEACFAWPSGTPIPPAVEADVLKYLDINKLFDKTFVKPLSSICEATKTDYEFRNNLFDMFDI

>44RRORF036c 21221:22717 T4-GC_178 gp43 DNA polymerase reverse

MRHYTNIEIIGNNIMERFVDNGKRQTRKVAYQPTLFQHAAPGVQTKHKDIYGRFCVPKKHENIWEAKQWIKRMEEVGMDAMGMDDYGISYISDTYRGVIDFDRDDVVIDVVDIEVTAPEFPEPKYAKYEIDMISHVRLHNGKKTYYIFDLVKDVGHWDPKKSVLEKYILDNVVYMPFEDEVDLLLNYIQLWKANTPDLVFGWNSEGFDIPYIITRITNILGEKAANQLSPYGKITSKTITNLYGEKIIYKIHGIALMDYMDVFKKFSFTPMPDYKLGNVGYREVKADKLDYEGPINKFRKADHQRYVDYCVRDTDIILLIDGRRCFIDLILSLSYYAKIRFDDVLGTIKVWDSIIFNSLVESNVVIPAMKASPKQSFPGAYVKEPVPGGYRYGLSFDLTSLYPSILRLLNISPEMIAGMFSPARLEDYINKVAPRPSDQFSCAPNGMMYKKGVVGVLPNETEKVFLQRKSEKKMMLAAIRNQEAIKKILASRGVKLDH

>44RRORF037c 22761:23117 T4-GC_168 RegA Endoribonulceases, translational repressor   reverse

MIPIDIAHPDDFLKIAETLTRIGIASNKEKKLYQSCHILQKQGKYFIVHFKEMLQLDGLKVDISDEDIGRRNNIAMLLNSWKLCTILEPIDVSSHNNFRVISHKQKADWTLIAKYKFG

>44RRORF038c 23127:23705 T4-GC_167 gp62  clamp loader subunit reverse

MNNLNFLLGDDEEQLNEHEIAWMSKDWDAVAKLADQFKENAENTAFAFMDDITYNKPERNVANTEYPAWFINNALSMHAETLYPAYVMNLLSGLDGQAQYNYLKASIRKGKVYGKWPKLESSAEENLYVAMVKTANNVDETTACMYIKIMTKRGTMESFLSSYKFLVTPAFVKKVTKTAKEQNQLLKLAKKF

>44RRORF039c 23702:24661 T4-GC_157 gp44  clamp loader subunit  reverse

MLTVNHGEFMFENKYRPGNIDECILPEHDKKIFKAIVKSGRIPNIILHSPSPGTGKTTVARALVAEIDAEFLFVNGADAKIDFVRDVMTPFASSKTFCKGGKVIIVDEFDRAGLADSQRHLRSFMEAHSKNCTFIITANDLGGIIPALQSRCRVIQFGKADQSDKINMMKQMIVRAEEICAAENIEVEDRKVIAALVKKNFPDFRKTVNEMDFYASEGKIDSGILSLVLNTRNDIDQVVEAIKARDIKNLRAMATQYTTDYSGFVSRLANTLYPLVNGPSKIRMYEIIGENNQLYGQAANIEIHVQYMFVQLSVEMVFA

>44RRORF040c 24733:25404 T4-GC_153 gp45 sliding clamp DNA polymerase accessory protein reverse

MKLSKETLSIMKNFAAINPSLRLVPGDFIMTKSINGVAYAEATIADEIDSELNIYDLPNFLSILGQLGDGSEITLSNGDIVIHNGRAKVNLPDAEGNAIIVPKQRLRMPPPDVEFDLKAEDLAEILKISRAVGADRMAITNRDDHIVVDTFSEADGDNPRTRYSVQLCAYEGTNNFSFVINLDNVSVVIADYKINISSKGAAQFQGINSSYVFVLETSSKHDF

>44RRORF041c 25462:25815 T4-GC_1502  RNA polymerase binding protein reverse

MRNQAIVVVPADIRPLSDNIYETSVKIRKAWVANISDVRANQLQAIEQSVRFELYAEIDNLVRDMYVDLLQRRRAMILANGGYHVKGMNDKPVFAKQFQYDTDELIITAAEMVMADY

>44RRORF042c 25874:26062 T4-GC_1723  Hypothetical protein reverse

MFYNLPQTTPEIRSYELTDETGHLRVVVTDEDLKSAFSEADIRKLRSNRHSYYNLTEIFPDQ

>44RRORF043c 26052:27764 T4-GC_143 gp46 recombination endonuclease subunit  reverse

MIDIKKKQLDFIRVRYKNIMSVGDEPIDLTLNEYAKTLCTGKNGAGKSTMLEAIYFALFGKPFRDITKNQLINENTGKNMLVELWLEYEEKVYHITRGIKPNKFAITCDGAQVDAAASIKDFQAYFEEMIGMNATSFKQIVVLGTAGYTPFMQLKAPERRKLVEDLLEVSVLAQMDKLNKARIKELNQEIASVDVTINHINTQLKTYHDHQNNSNASNDAAVADHQAVFEEARDKAKQIKSIIDSLTEQLTNFEMPESPANDLGKFTMARAKAAAQKEQFAGIAHMHEDGGVCPTCMQQFDDPDLLTKLHDKMSVIQGQLDKADDRIEELNQQMVEYNEATVRFRDVQTQLNNEKQSISLYVNQAKAAKAAIERLQAARPDYTGEITKLNDELVAKINTKSEIEREKHQRSMISDLLKDSGIKAVIMARYIPYFNNRIAHYLEIMEADFGFTLDAEFKEVIKSAGRSTFSYNSFSQGEKARIDMAVMFAWRDLASEVSGVDVNALFMDEVFDGPSDTDAQGAVFSIIDKMKANVLIISHGDHDPQNFDRHVKMSKLGRTSVMEEVIFNVL

>44RRORF044c 27761:28828 T4-GC_141 gp47  recombination endonuclease subunit reverse

MKILHLGDLHNGVKDDDPWHEDIVEHAFVQAIDYSKANGITQWLQSGDFFDVRKAVSQRTMNFVRTRLTPKLKEAGITCFVIVGNHDMQKKDRIHPNSVTEILGKDDTYVVIDEPTTVNFEGLDYDLIPWMCKENASDIFEFVKKSDSPWCLGHWELSGFYFYKNIPSSGYSADFLKKYEKVVSGHFHTQSDGGNIHYIGTPYTITAGDEDEPRGFWILDTETRDFEFVPNAKTWHKRLTYPGVTPEEIRSCSGCSVRLIANEVDAGLTKVEFLLSRVVHDLRTINKAVKVEVDSSTDISDDGETIDVQAASISEGPKTIMGLFAETVKNSAIDTDHKDAIIMMANELYAEASTL

>44RRORF045c 28879:29271 T4-GC_1511  Hypothetical protein reverse

MSPDYEVDLSTGEEELSSSFDQELLEMQDRIEKQAEKQAAKHLKTHGREIKRLKKHAERALFANNKEQYVYAIDKLRTLYKQKLLPKHAMITMFETSRAQIVDMAKSLSTAPTIQSDVEYHQQTVPVCSL

>44RRORF046c 29261:29485 T4-GC_1724  Hypothetical protein reverse

MKTNLKLDLESLFDSVCGEVDLMSYFVKLQMRDYKIPVEINPMNISWQPFEVTSGQLDWHIDAETMTMEIEYVA

>44RRORF047c 29463:29981 T4-GC_140 gp55 Sigma factor for late transcription  reverse

MNYVDNKALYQNICKWKQDMREAGHHIKMPDSIGIDILKIAKGFTGYWKFTGYTQNWKDGMVADAVESVIKGLVNFDEHNYKNPHAYITQACFNAFIGYIKSEKREMATKYRYFLTNVYDEHDSDMSRIADEGFIQDIHDKLVVYEASIKSKKKDKPELPNLDNFYEDEPET

>44RRORF048c 30272:31711 T4-GC_1725  Hypothetical protein reverse

VKLYTLSAIPAAGKTAAILNHIFETNEKAIIASISRQLSKQSFEYFIGLGGDGELVDTDNRQGQKSVHDAVLKAAESNDVIFITHAALLGLRNIDSLKDFNLYIDEVPELTSFERFTFTTSVESHILELCKIDESGLLELREEYRKAVNKMALDGYRGTDDIYSTLFPLYKALLTGVPVRLSVEGGVTQCYYVNDASSDDWSKFKSITVCSANFEQTFTGMVMKHFNGWEFEESPLKNRLAFHVYPKTARVKINVMFDDDWSRYKADKEVDGISNYTRIENMLDTLINGEFIYTRNSYRPRMPKGIEVPYNPHGLNNYSDHTNVVVLFSYNPAPWQVPILKELSSVVGLDENALVDAYIVSKYLEPAFQLCARCDIRNEHSLKPINLYVPDMKLAKYMLRYLPDAEICVGDSIANHKQIKRNRESFQALYQMTEKERFSYKYLLRKLGRILDINSPEDQELVQDWIIKIREKARKKASK

>44RRORF049c 31708:32271 T4-GC_1726  Hypothetical protein reverse

MAFYTGIGSRETPEHICRLMKDIAAVAAVRGYTGRSGGADGADDAFEQGFLAIAPELKPDNHAEFDVYIPWKRFNGRFAPKHERHNIITGGDSWKAFEIMKTIHPVYKKGGSLSRGAEQLHTRNVFQVLGYNLKTPSDFLVCYSIPTADGVSGGTNTAWQLALRHGVECYNLYNQFDIERLKEFLDL

>44RRORF050c 32271:32525 T4-GC_1727  Hypothetical protein reverse

MEFKIIVKSSAKGPVDQYIANLKNAGRVGPGESEMHILRNFEGVDIVFHAEGYNPDLYAELKRHVCYIVNTVKTPTGASVIGWF

>44RRORF051c 32525:32992 T4-GC_1728  Hypothetical protein reverse

MRNKCFSYAYADVEFDFSEIDYLGSSISVVTDAFMLCGTYPYKKFQFAMMPESGNGFVSQNIAFISADVGETDQYLAEAFTFKELRKIVEHTPARDYLEIRISSKKLLVNDLARILSNVVSELASIEAEMAQLPKRDYNKVVSNALRKITLTPEI

>44RRORF052c 32992:33348 T4-GC_1729  Hypothetical protein reverse

MNIFNINLNLNVMHEYNIVIAPQIKVLRDKGVLSNVEELSTANSFRPGNLVMLYKCQEVDEEVKAAMEQITHLADAFWHSGCIHKFTHDAYVTNGNSVFAVLKCLRCGESFSKNLREI

>44RRORF053c 33349:33711 T4-GC_1730  Hypothetical protein reverse

MNVTIYECEFTGVVPGRMIKSYYEHADVPTLKTLGFKVEWSVVHLAGGAVYRARIYKGRSDRFDRSTSFPIVRKIFKDCDATNVFMCDHTPSHMQYMKVGQDVYEICKCHDCGASFKFEV

>44RRORF054c 33708:34046 T4-GC_1731  Hypothetical protein reverse

MSNQFIAVRNFTVHTCAAKFATDNILGNRISEEQINAVENEVWEAATAAGVTGIGRQAIRSVIVQYISEEFGTQALGHTPTHIGPKTMAEDAYKKYQGKARKIRQEIYGSKK

>44RRORF055c 34114:34902 T4-GC_1732  Hypothetical protein reverse

MIVRLNPEEGEIFEKPGNMNYPGIVHYDAARMNYYYVKDGIRHTAASSRNLRKGIHVEKTLEKIYNPYVPTQKVKVEKMAQVSSQLQYEDLNCDVRVVSSEYANANARDLAKYSKLSSIADIVEVSSQGINTDESYWKTSSSGYKALLSIPPVVCFEDPGAATKFCELVKSMYPNSCAKQFLELEFGRLSMNDVPSNVTKHMTWPESRGAFYIITVVHIGNGVEFGVRSVTGRDVSKIFNSTTSAGRVELFVDYCRRTASKK

>44RRORF056c 34944:35531 T4-GC_1576  Hypothetical protein reverse

MSFKKLAQFIRTKVSVFVTKNVSIEDQYTQAADQVITEITKLEKVFVKSEKEEARLRKIASEKEIEAIRKDDEIRRLITKNIPVDTHAKLAILYRRTGLALINKADELVKMRDEIKHAVVSLDNQRQDLAVKLEYIRETRNAESLGISCADDVVELAALTKIDVNDVMMRIETFNGDKRTEVTSSEVEDYINSLK

>44RRORF057c 35541:35891 T4-GC_1733  Hypothetical protein reverse

MLDVKNVIDDMDKMFSLIGYKPNNGKAWTGYVDAEGKGRQPITWQTAKMVGINIWSDMCQHYKLFGIVATDEQIRNIRAFAKNNQRTVGYSNMLAYSKKRGEIKTMRILSIPMSTK

>44RRORF058c 35991:36266 T4-GC_1519 NrdH  glutaredoxin reverse

MIEIYGIVSETSRCPACDVITKRLDEDDIDYTIKTVLRDAETELGFEYDRAVINELRDRINQPKGALSLPKVFVNGAFIGGAQALLDYLDN

>44RRORF059c 36263:36571 T4-GC_1734  Hypothetical protein reverse

MMFTEAKCIVNRPRPVFNGLEYEGTSVGQMLKLIHVLHGPGDSYDVEYREMVENGHVKTRVGLASYEWILARAFTPGVELTKVKPSKVTMSRWCSMDQWRHQ

>44RRORF060c 36568:36879 T4-GC_1735  Hypothetical protein reverse

VDIELHNEAQKQIRDMEWAIRSANIAKFRELRISEKSVSDAISNYHLSNEYDEILARRKAVADQHFKCPLCDTEQIQLVSWQHKVVDLRCRRCKHKFIWESPV

>44RRORF061c 36941:37039 T4-GC_1736  Hypothetical protein reverse

MEGYIVKNKFVRTDEESQSKEVEKENPKEAEE

>44RRORF062c 37073:37975 T4-GC_1737  Hypothetical protein reverse

MIIIGSRAMQHHFHPEVAPTTQMDHDFISTADEWAEYQARMDGRPVTVKNPNVKAFVVGDGKSRCCYHETYIVRPGSSDEMIYELMGNPQGTVYATPEILLAIKMAHRFKKNTRNFIKTMVDIHVMRDNGVVMGPVEQRIFELREAESLNYGHPKLNVNKGAFFKDDIYTYDHDSIHEAVAVNGIPAYKSYMADGAEVMTSKSKFFSCDEETRILGVYEESCVLALERCLIPFPGKVDPTEAFMMALEKVCTSITSGWFREYAWENYHPVMMVYLRKRRTDEAYQNLFNKNKHLLRPHHK

>44RRORF063c 38020:38238 T4-GC_1738  Hypothetical protein reverse

MARSDVLVEKAKELQKLLIEVNDLASENNYGVQINSDNSIEFDDWLSSSCYGEGDEAFNIESDGSVWMSSSC

>44RRORF064c 38252:38572 T4-GC_1739  Hypothetical protein reverse

MLILKELQKLQAKIARIEDSICDFVEGDTSDKAKAREITREVMSISDSAEQLAETIADVAVITLSTGDYGYGRTYYPKGHSSWEESTASEKGDDENGYWLSSSDNC

>44RRORF065c 38653:40479 T4-GC_1523 NrdD  anaerobic NTP reductase large subunit reverse

MTIRTQVKELVRGQSESHNENANKNADVIPTMRDMMASIASKDFSASILPIHLLQAHKSGDIHIHDMDYAFTIPMTNCCLVNLGGMLSRGFKMGDAHIEQPKSFGVACAIMAQITAQVSSHQYGGTTLANIDQVLAKYAVKSWEKHLAMARRFGLPNNDAGIYADELTQKEIYDGIQAFEYEVNTMFTTNGQTPFVTITFGMGTNWFEREIQKAILNVRIKGLGKNGITPVFPKLVMFMEDGLNLCKGDPNYEIKQLAMECATKRMYPDIISAKNNRSITGSQVPVSPMGCRSFLAGIESGELNGRNNLGVVSINIPRIAIESNGNVDTFYELLKSRFAISYEASMERIKWLKGAKAKVAPILYTEGAFGLYLDPEEEFLPHLKPRASISIGYIGLYEAALHMTGESTAASPRARKFAEDVAALMHNMCVDAKNESGWSFSLYSTPSESLCDRLQRLDREKYGVIPGVTDKDWYTNSFHVPVEAELNPYDKIDFEKNFHWIASGGHISYVELPNMRRNIEALEQIWDYAMENLSYFGTNTPVDKCYDCGYDGEFKCTSKGFSCPACGNHDSSKMSVIRRVCGYLGAPLARGFNKGKQSEVAHRVKHVK

>44RRORF066c 40476:40949 T4-GC_1525 gp49 EndoVII  reverse

MLLNSKSSDELKQKLFHAQGGCCKLCKNEFDGPYNKQHLDHDHALEGRNAGKVRGLLCARCNMLEGMIKHKFIRSGLRGRDVDYIEWMRELIEYVDSDYSDNPVHSQYLGDMVKQFSKKSLPDMRLDMQERGFDYNDKDVKAELIKKFRKQFKKAIQ

>44RRORF067c 40979:41386 T4-GC_1740  Hypothetical protein reverse

MQRLTLKFTPFEPKDDRNTFMVKMHFSDKFSDATLEYEIPAIDADRTKAEIVRLITFMDKCKAEYPRGKGGQADFNHIPDYYRYFGEEAEGVELWEEYGVEGLCWPCHECDYPKNFKGYEIIYTGPDGNKFKVTR

>44RRORF068c 41352:41621 T4-GC_1741  Hypothetical protein reverse

MNMDINDYAKEFTREIGRNIHVNLLSTDPEQVKSTIFWTFPGITEVRIGSSTYFAQNGKIYNATIDYNAKRVIMAGEANAETNTEIYTV

>44RRORF069c 41618:41824 T4-GC_1742  Hypothetical protein reverse

MQIKLTKEDWESAKYQNDQNEYPVELELFDQLKTVFSIPQIKYVYLSYEEFNSIMPFIPRRSGFSHVR

>44RRORF070c 41809:42084 T4-GC_1743  Hypothetical protein reverse

MNRIKELFDKAVKWYEQEWYYGKWIVSGNADSYLVKYLTFDGEFGLVPSFYSQYYDGHKLNRLRLFVVSIEWGHVVYSKNQWEKEMKCKSN

>44RRORF071c 42081:42260 T4-GC_1744  Hypothetical protein reverse

VKIVLDVCKAQKRLQWADLDEPMKHEKRCMIERIMKLNCEYVPRIQLDLSEYDLIKGWL

>44RRORF072c 42299:43753 T4-GC_1745 nicotinamide phosphoribosyl transferase   reverse

MKRIPLIAMTDSYKITHWNQMPDGTDEVVFYVEARGGKFDNIVIGGIEYMMTKLQEIITNEDVAEMHEMSKAHFGQDVFNRKGWDEVVAYQQKHGCLPIQIDAVPEGTVVPVKNVVLTVRCKAPYTWVAGWFEPVILRAVWYTSTVATLSRECIAMIRKHLIDTTDLVVDSPEFNFVLMTRLHDFGSRGVSSGESAALGGMAHLYNSMGTDTFESLYLAKHLYGAKMAGISVPAREHSTVTSWGAERETEAYMNSVRLFGTGAYSVVYDSTDFKRAVREIEGYKDEVIAKGGTLIVRPDSGDMFDNITYALETLGEIFGYETNSKGFKVLNKHCRIIQGDGIDGPEIIDEVLTMMADNGWAAENIAFGMGGGLLQMVNRDTCKWAMKMSAIKINGVWYDVFKCPKGAEWKASKKGQLGLRKLDDGGFYTDSKLADGSQMLYNVKLSQGFVELMSESALVNYHHPLKGVQYNSSLAQVRSRTSIK

>44RRORF073c 43756:44406 T4-GC_1746  Hypothetical protein reverse

MTKHKDLNRFLKNTHDTTGNKYRKSRDLNSRFADKHHFMRLLNNLLPSEMKWSSFGSRFGIAKISPNHINLAAVGTHSVCGTIWVNTSFESDCVTNRLQTLEAYGVFVEVARRTNGSNHVVTFSVDLPNGDKAPVKNVETKTEVVSTVDYTEPAKEPDGQNIFFAPETMQAVQLVRGVFHFASVRISEIDEEIKELQARRKEIEDNIKSIKNAIGA

>44RRORF074c 44403:44549 T4-GC_1747  Hypothetical protein reverse

MSTKNIVINAGYIASFGLFYAMYKGDAYFVLGCAAAVIGSTIIARLIK

>44RRORF075c 44623:45324 T4-GC_1748  Hypothetical protein reverse

MSSGKAIARTIKKHERRRFNDIAAIRNVLNSMTDPRLDCIHTRTVLRIMGVSGEKTQWPTHQFGSRFLPVWFWTKVDRVMKETLLHPRGSVVETEYHYHAAKATVREIKLSLNDDAVKIARLLGIEIFSTNWAHYHNLAVLTRTRRIETIEKKTRVRPAKPKAVEMHASTERIDQVERSHTGENLEGLTDQLKQISELTIKLEALSDEACDVKHKILNLRAEVKRRLSEDFGI

>44RRORF076c 45303:45599 T4-GC_1749  Hypothetical protein reverse

MELEIIKVYLESKIQLESLFGNSVGEVEIFKSHWMIRDGFVFIGDPPIDPNLCVVFEKVRYIHKSNEIHAIMVDDYVSETHKIICLFPEKKICQVEKQ

>44RRORF077c 45599:45919 T4-GC_1750  Hypothetical protein reverse

MEIDDHKSWVWISSEGYPHVVIGCSEHPIEEIVENEHFESHTGFENVKQRLLDNYGHHDVKMLEEELPWVTTALNHAAAGRTLSYIGLCDRSGMNIINSFFVIGCS

>44RRORF078c 45919:46230 T4-GC_1751  Hypothetical protein reverse

MIHASEMRKIIKVHSQCLIDDVACHFDDFFNEHVKPRLVEMNGDTAVDTSGFLNYVRGKIKFNYLHDGDVIERFISELRETGYVAESRTSPMNPDFITIKVPK

>44RRORF079c 46227:46472 T4-GC_1752  Hypothetical protein reverse

MKITKATNLQSIDFAKRQSAKEIANKPVTRIDAITGTFATTMIGVGAAMCAVGETAMAIKTFGATIVFSLVVIAITRGLNK

>44RRORF080c 46547:47521 T4-GC_1542  Hypothetical protein reverse

MQKVIFEGLHGSHLYGLNTPESDLDMKGIFIPDPKDILLSQVKSSYSITTGNDKSKNSKDDIDIEMFTLKQFIHECVKGETAALDMLHTPTDKIVSDSAIWQFIQSQRSSFYTTNMTSYMSYVMKQAAKYGVKGSRLAALRQVKDFMDALQIHENPRLRELKIPLPSNEFCFWTVDREKPETNSYYTMMGRKYMAGVKIAEFAGAVDKLWNEYGERARKAEANEGIDWKALSHAMRGGLQLLEIYQTGDLKYPLANAEEIKLVKAGELPFKEVQARLEQIVDDVDAAAKEAGRNGMPSAVNVEPWNQFVLDVYSDAMLEYLKNR

>44RRORF081c 47531:48034 T4-GC_1753  Hypothetical protein reverse

MKDICIRKKVKSTKQKRIAPADVFKYKDGRWECITVNSNSTENPVLVIRKKMTRIVMIIELRLLNGICCFDFKEVSPDGIRCWSDICANSEINITGGNFTIADEIEETVSVPIEVGDTFNHKWDVKYVVKFIADDGSLIAWDEERRKSIFVNRNDRDQLKAYGMTLN

>44RRORF082c 48034:48378 T4-GC_1754  Hypothetical protein reverse

MQFYKFKDDSELIEEFINGTGVNKVIHRILGKWIFGLVNTGNKNHFIAIDRNGQRINSGYDYEFNASEVSKYLEITDAPLIESGDLIEWVKNHNLGELPFDKVLKMYEIAVGEI

>44RRORF083c 48451:49509 T4-GC_1755 NMN adenylyl tranferase  reverse

MTYDYDRAVVIGRFSSFFHRGHEMLIYKALQTAENVAVVFGSSHCYPNTINPLPTLVRVRMFKEWMSENLTPYEQKRVTFGNVPDYRYNEDRWQAEVREQAGEKAGEKVAMVAYDKDADSYWIRSFGWDHIQCMGVQNHGADISNTPMRDEFLRTGVINGAFPINPTVRSFLSVYWNTEGRELRDRLMEERKMWDNELAKFENYPYREALNCNTADAVVTCNNHILLIERKHAPGKDALALPGGHKNANETFQQCAVRELFEEVKIEVKEKDIIGSIKAHEVFDHPKRTAEFCKPTVAYYIVLSPGPNGELPAVNADDDAKAAFWMPMHIYKKNRARMFDDHAEIISRFTGI

>44RRORF084c 49514:49756 T4-GC_1756  Hypothetical protein reverse

MKSTAIAYVLWFFLGFLGIHRFYTGNIATGIIWLFTGGLFGIGWFIDLFLTAGLVQSSNVRWRLEQAEMNFAINSYKNRG

>44RRORF085c 49753:50121 T4-GC_1757  Hypothetical protein reverse

MRIERYAFADAEAIADFTAVVGSVETNTQIADIVGLRPFYIVFDGYDSAIEIRETKGGLSLASDYDPVFFPNEIEQYLKRLPDVADINDELTHAELLEKLEDVQKRLAAVEDRLKQLEGVAK

>44RRORF086c 50163:50546 T4-GC_1758  Hypothetical protein reverse

MKLILRTANAGKTQEAIKSAFEAAQHHEVMFVSDEMPYTEILRRLTAFSSENPAMQNRYIISTALAQAKPEMFDDLEAFDQYGTIVLDVNYAMSRAPWIKVISRLEEAGFNVVATQMLVKPVAPTFH

>44RRORF087c 50748:51065 T4-GC_1759  Hypothetical protein reverse

MNIQKEIQEIEKRLGVEASEFKMPSVWKVARKPDWSYGAVFEQEFTAYEHKELGCFVAVYSERHRAQFVNTEGEDVIGHTERVVSVQHVEPYKTRLGTSWRVVNA

>44RRORF088c 51067:51267 T4-GC_1760  Hypothetical protein reverse

MKTKFKMPTSGQFVATWIHNHKPWADTFKWCHGVLKVANEHGDFYETVDLSDYRDVFKNAKFLMVK

>44RRORF089c 51382:51762 T4-GC_1550  Hypothetical protein reverse

MEIKFSDVVKSPTNIFDEFIGACLVSSVMAHSAHFETKSYEKHVAFEYFYDEMPDKIDTFAETYMASGFNYSPTLKIPNVDFTGFVKRLAELAEEVATKSPNGVLKNAADDIQQLCRLTLYKLSLS

>44RRORF090c 51743:52027 T4-GC_1761  lysis inhibition regulator reverse

MPKIIAAVALLVATVHLVSANPEVGSYDEFMQGAMIVYTNDITHSKDNSVQFLEYLDTKWGSAGCSDTCFQLGYQEAKLFVAYNTEVQNGNKIQ

>44RRORF091c 52181:52495 T4-GC_1762  Hypothetical protein reverse

LQVTSEMVEELEFAAQEVLMDLNSWQSNPSTVMGFAYGQGHPVAKAMQKNIDTYGRYTEQIDSSLFESPEAYHAFIAALCNSIPAYFTRFMKCWKEQGPRKASK

>44RRORF092c 52479:52691 T4-GC_1763  Hypothetical protein reverse

MEYPRYIIGRPETLRPAVAALFEDFCLNGLIHLAETEIPAVFNHEFGIETQQVSIIVKDIMKELGFASHI

>44RRORF093c 52691:53881 T4-GC_1764  Hypothetical protein reverse

MKRLSIEARKDWLPQLTSEGVLWTTTEEGPYWSEAMAKPVYYSFTKAEQQELELAANTLHGMCIDTLRWFFEEASFAQRLRVWDMFNIPENARQMIIDSWSADEWGFYGRFDFIMTKDGPKMLEYNADTPTILIESSISQWNWFTQNNFPNHYQFNEIHESLVNHWADMKKLNGLNGCLNIVATSQVDDFATIAYIGETAAEAGIPVNVFDISEIQMSDAGRFYDQQDRLMEYCFKLYPWEWMMEDEFGAYAHKSGTRFIEPAWKMMLSNKALLVLLYERYPNCKWLVPAYEEDDFDRLNLFTFENPKWVSKPLLSREGSNVHIFEYGGESESTDGNYAEEPRIVQEYIEWQEFDGCYPMIGVWMVGDDAVGLGIREDDGRITGNNSRFIPHVVEN

>44RRORF094c 53881:54111 T4-GC_1765  Hypothetical protein reverse

MIYIGQKYRITKPINKCHIAKVGDIIEISKIGRYGAHSMDISIDDNGNPYNGILMFEGPYTLQEYWEKVEMCLEAV

>44RRORF095c 54121:54309 T4-GC_1766  Hypothetical protein reverse

MIFEIDSEKGIEAKAKFLENLKWCADDLDRKTTFRMLSNVIGYEEARRYANGHGLHNSYYFS

>44RRORF096c 54384:54992 T4-GC_1767  Hypothetical protein reverse

MQKQLKMGIMAAFVSAALSGCGQANTDDTFTYNGLGGEATPTVTAVSAQQCAELGGGSLEQCQSAFDKAKMEHIDSAPKFNDQASCESGTEAICNRTQIQNSDGSFSDVFVPAMVGMIVGQMMSNNSRPMPVYAPARPEDRKNGFVTSGGAYVPPAKGSVGANTFSAPKTPGSFSKPSPSSKPSFSSKGGFGKSGSFGSSGG

>44RRORF097c 54997:55215 T4-GC_1768  Hypothetical protein reverse

MKGFTLIELMIVVVIIAILAAIAIPAFSSNEIYNPVERACPNGMATALTPAGEEVLVCRKTPVNAGSFKIED

>44RRORF098c 55269:56192 T4-GC_1769  Hypothetical protein reverse

MRNQSKMPKLTKKQTLIGAAVAGAIIIAANVFAVVDDGSVATTTFLGKVSPNIMQPGLNVINPLASVDTYSTRDLKMEFTNVQVPSQDKLKTSVDITLMLRFDGDKAQAVRINGGTERQAIDKYVAKKFESTVRESGKNIKKAQDLFGDATTQSMLQELIKSEVNEYSKPFGYEVVEVFLQEITLPKLIQDQVEQTKIREEAVNQAQADLDKAEKVAQQQVKTAEAAREAREQNAVANERDADAKLYAAGKEAEANSLLQKTITPEMIKWRQLEVEMIRANKYQGGVPQTVVGAGYDGQMLMDMRSK

>44RRORF099c 56208:56471 T4-GC_1770  Hypothetical protein reverse

MKSSDVYAQVLMAQQFATEELKRKLAPVGKFVADEMIRQRSFKISFDVAKFPAIMPKDIVDYLRSLGYDAKSDSFRNESVITVTAKP

>44RRORF100c 56544:57119 T4-GC_1553 Tk Tk thymidine kinase reverse

MAKLHFHYAAMNSGKSTHLLQVAYNYMERNMKPLILKPAIDTRDGDNVSSRIGISQKAHMISQDDNLKAFCEKLIELDGIDCILVDEAQFLTVDQVHQLGDVVDYINVPVMCYGLLSDSNGHLFPASAELLVLAERKVEHETICWCGKKATMTMRMNEHGEKIWGPRVSIGGNDRFISVCRRHWKEGKIQK

>44RRORF101c 57119:57592 T4-GC_1771  Hypothetical protein reverse

MALEIERKWVVPVFPFKKNVTYRKQDIAQFYHKGARYRSVMEAGCEEVFIKTVKTGLGLIREEIETFISRDEAWEIHRMAGYPECIVKQRWFIPTGYSHHIIELDILKTGEIYAEIEFKSEYDALNFTAIPTWFGPEVTEDIFHTNYEIYKRLNGVF

>44RRORF102c 57582:57914 T4-GC_1772  Hypothetical protein reverse

VKFPKHLLRELIGEKFEIVPGEGVPSDFCGSYETLVNDIIDQGRWTVEYDFVFSFEKDMIKRNFRAPYRTGATECQDEMPWENEGEFVEAEEVEQYEVVTVGYRRKHNGA

>44RRORF103c 57911:58108 T4-GC_1773  Hypothetical protein reverse

MAANKWQKPGPVMNRVFEEAFIGLLGDGCENIIVHSFKDDGDEVIVNFELVVGGKLIINQTRLIA

>44RRORF104c 58095:58583 T4-GC_1557 Tk.4   reverse

MIVQYVKGNAISLFLEGKYDIFGHGCNIFNRMGSGIAKEVRERLPQLYVMDLKTVSGDRNKLGTIQAALINVEGRTSCGVNMYTQATFWDPTDMLSYDAVRSTFTMLNDSVAETSVGGSNMTMCIPMIGAGLARGDWSKISAIIDEVTPNIDITVVEFDGSK

>44RRORF105c 58580:59020 T4-GC_1774  Hypothetical protein reverse

MKKSIATLIAIGMYGCSAVAPVTANVNEMFHFPQKSGVIQEFTDENGTYESALSASCDREVREQYDNCLGIVFNSDYWLIDGARDDKNILVGTERVMISLNGIVQNVDYIRSGSAIVIRRMDNPTFNPIGDVLSITTSSGKGEFTL

>44RRORF106c 59044:59271 T4-GC_1775  Hypothetical protein reverse

MKVRFKSKISRGEFIAIRPANKVIAEFLGMNWWPSENRLNDGTIEIVDSNKNCIEVEGFYIMIFMSERKFFEIIV

>44RRORF107c 59336:59887 T4-GC_1559  Vs.1 reverse

MRFLTILILLFTSHVFAGPSAPDFTDTQKTNLSYAYYYGKGYDLMGNQRDVDHPNFLNQRHLGTLFAAIAWEESSAGLNTGRSKKGHHAYGMFQNLYKTVVKKMDQRGIPFRHWYLKKDLETRSGSAEWAMDELHYWLTVRKGNIRLALASYNAGWNYKAGLGYADRVLSKNQRLKSMEFIYK

>44RRORF108c 59884:60333 T4-GC_1560 RegB Endoribonulceases, translational repressor  reverse

MNRYKLRRVLEDKFKEINSRIEASRNTRQGSHKFHLEYTYHFIDDLIIRKIDVDYVLQLVNRIDDHLDAIDEHMSLPYPPTLDLKRDDQVQYRPIRLEITDGNLWIGLTTSKIPPSGEYSSAITCRMAIVNSRRLSSNVTTRVIKVEGL

>44RRORF109c 60432:60659 T4-GC_1776  Hypothetical protein reverse

MIYLFGAEWCANCKMVKPMLANVEYTYVDVDTDEGVELTAKHHIRSLPTLVNTSTLDRFTGVPRNVANLKEKLGI

>44RRORF110C 60879:62591 T4-GC_203 NrdA ribonucleotide reductase A subunit reverse

MKAQSKFESVSAERKYLQSIGEIPEFYTTQGWSMFKKNYQYKGETVRGAFRRVASTLAKHDIRPEAEERYFDLLWSGKLAMATPVFCNTGTDRGMPVSCAGSYVGDSVLDFYEGQTEVAMLAKNGFGTASYLGDIRPRGSDISTSHNKADGLVPVFDNFVNTKTKVAAAGRRGEWAGYVDFSHGDFWELQGYVLKNPASAHVGWVFEKEDYEKLKARDPEYMARWNELMYMRARTGKGYMWKNWIANELAPQAIKNSGIPIRSSQLCTEIALPSDDMHTFTCILSSLNVSLWDEITADDIKWSVRFLDSVCSEFLAKAKELSYDTLHKAIRFTEKARALGLGTLGFHTYLQMNDIAFESGAAHILNNQLYAEIKKAAEEGSRELAEEYGEPEWCKGTGMRNATLITIAPNMSSALLAGGVSQGVEPLVCNSFIQQSNAGDFVRSNPVLAKVLKDRLTDKEIQELMEDIATYHNGSVQHLDILTDHEKSVFKTAYEIDQHAIIRLASARQRHIDQAQSINLFFSADEKESVIASVHRAFMDDPRLKSLYYLRSERGVKASSGKSDCLACEG

>44RRORF111c 62644:63615 T4-GC_1777  Hypothetical protein reverse

MYQDQEGWIIRYPEFAALADEQMHAFWPWDEPVVDNDAQDLRTKLTPGELNGITTVLKLFTIYERKVGEDYWTGRIARTFGRPEINRMATLFSAVEGNSHAPFYNKVNEVLYLDDEAFYTSWKESEELSRRIQFVGKSVSDPDDAKSFAAFTFIEGAVLYSSFAFLKHFQAQECGKDLMRNICRGVDLSVADEHHHSIGGAMLFRTLCREMMEHHKVDVREKLKDDIIAMAHQVYDHESGIIDLVFAEPIDGITADELRIFVKSRINLCLENLGYDPIFEIESNPIASWFYRTINAKKFHDFFTGSGSEYNINWDRAGFSDCW

>44RRORF112c 63652:64113 T4-GC_1778  Hypothetical protein reverse

MNNVVCQCCNQIKPKIVTIKDDNFFESVTVVNAHDTIATTVKLHKLSYDQLPGGALIVADRDIITSIRRAGGNKPRMLDAMSFCRDKMHFELLGRPPVIIFNTQTPLTDIRIALYSKTGFSKSTEFTAYYVRYKESTMRNLVNRFKNIFKNTI

>44RRORF113c 64159:64332 T4-GC_1779  Hypothetical protein reverse

MSNVTHLVNFGHGELAVKKVASYFHVLKSADPMLPVGTEFPIKDTVTLDADVIQLNA

>44RRORF114c 64418:64873 T4-GC_1780  Hypothetical protein reverse

MSIVKERFFNYKTFFIDAINRSYANKPSGCIQEMSQSKSSFLREHRTIHLNLGRMTGKTTGLLHLANEVSAQGGARIITMNSANKRHVQDMVSYQWRGDIRISTISELTDRCPKVKFLMIDESEYTLTSRHQRQEIYDWAGTHGVEFVIMT

>44RRORF115c 64938:65141 T4-GC_1781  Hypothetical protein reverse

MSHIDRMQVELRDLTDKIVALDSFIGGSPIFPQLEFAQQELMVQQLDAMKAYQLILSARIDLAIETE

>44RRORF116c 65152:65361 T4-GC_1782  Hypothetical protein reverse

MAMMHEKSHAREGRGGANGNNANWYNSPLWDSTGPKKKVGVVKEQIPEEELTEEQKLKRKQQALLRALY

>44RRORF117c 65473:65922 T4-GC_1630  Hypothetical protein reverse

MDIGSGASWPSCALSNFAPHEFYIDGVRCASIEGFLQSLKFKSPEMQEHVCSLVGKAAKFKGKKKNWWRDQTLYWRGKPMHRQSDAYSELISRAYDEVSKNSGFKRAILATRNSSLTHSMGKNKKNETVLTEQEFCSNLYRVRDSLQAG

>44RRORF118c 65939:66307 T4-GC_1564  Hypothetical protein reverse

MLIGFQLLDGSNDHGSIFLVDDQTNNAKVIASKTYEIDTIVEDSVIRGRPGRFFDVQPEPTVEGGQHLNVNVLDRNTLEDAIVNPEKYPQLTIRVSGYAVRFNALTPEQQRDVITRTFTQSL

>44RRORF119c 67622:67981 T4-GC_1783  Hypothetical protein reverse

MKIVNITTTRPDVCCGQDKFIGLHEYCFGPCGAGDGWIGKCVVCQKEWEIDSDSIAEVKRDWKKHDCGEITLPFGITVADLIYILSKFNAHTPIGFIHLTGSENAVRAYSDEDGLTILE

>44RRORF120c 68581:68820 T4-GC_1784  Hypothetical protein reverse

MLRSTDIVHTKFDENELRALTKSRIKSFKTACYKSMGTRFGGWCCDDKCEWVERERDTPEYAMAKANMDLINKVYSEMS

>44RRORF121c 69174:69728 T4-GC_1785  Hypothetical protein reverse

MNDVIARYSTYLELECACYDFEITDDLVKRIFFNHIYRTTKLPFLRKNSSYIKSVCSQLNYVRRSLLNVKYNRLGKASSIREGYVYVLTNPAWPGHFKIGSTISVYDRLATYQSYSPFRDYKIQTYFFTHDRFKTEKQLHFMFGANGEWVDNTSTQLDDVLRIFNTERNKDRQFLRASLTQLAE

>44RRORF122c 70912:71352 T4-GC_1786  Hypothetical protein reverse

MKKFEHAGKTYEVDDEFTNYAVDADGELWVYSERPSTNVSDRNDYFDAPNSIRQLVDKTSGGLEGPYEIADDSIVTIKVPPELKGFFISMMSCCLEQTLMECYAGHDSQIPGTGLTFEYPHFARCRGEKPDEKCDIVMRLYDNDES

>44RRORF123c 71353:71598 T4-GC_1787  Hypothetical protein reverse

MKTISPTGKEKTFKSWESLREWLDERFDSWDDDILSIPFKSTVYWDLCPYAQDIHNGQENLVWNTDKDELEKQLELIAEEI

>44RRORF124c 71595:72014 T4-GC_1788  Hypothetical protein reverse

MIYDLCEKGYPFQISMNISGLSDKVNEHTLAVEVLEATQIYYPGSYNNWFRPRGVVALRSIDPDHEFKFVRILIDRDNARTIEAIFSKELNHVDVLNAMVHIAFDYCHDIGHCIAAGFVSDGRYYGRSESIGIDCEGNE

>44RRORF125c 72027:72239 T4-GC_1789  Hypothetical protein reverse

MKIYHPQHIAKVNGITKVDMIRGHYRFGISCWIMFKNDQVIDCTFKNDTAQFRSMEKAARQVAAKHQYTL

>44RRORF126c 72304:72564 T4-GC_1790  Hypothetical protein reverse

MNLLFELFILSVQYSIIAVMVYVLIHGFAFFDEWRQKRPDYKMPARSLCAVQVYGMIAGAWLPLAIYLVCKLCEFTYIKVTEKIKK

>44RRORF127c 72564:73061 T4-GC_1791  Hypothetical protein reverse

MQNFKFTPGTIIPAGYVIAIETWENDGDDYKTHFHFGCSEADTTFFALVKPLFESRHSKGNHYGNSSWSESIAVELVEILIDNPGLEPQFKKFLDLSADVYDKETEEFDSGFDIDDLRDNVIDHISNYAVGYGSDFIRVVETIEVYYNPTEYVVPKLPLTFVEAF

>44RRORF128c 73068:73334 T4-GC_1792  Hypothetical protein reverse

VTDQQELVMQFRPSSTIKIWCEYDISGQFGGNNNEEVVSITFPEHVQENERNGYIEDVVLTYVQKMTYEDADSLEGLYGWEHIDIVNL

>44RRORF129c 73585:73806 T4-GC_1793  Hypothetical protein reverse

MQKQIVLTTGEVLSTTARHVDVTSINVAASQGFYQLTKGEGEKRVLVAEVPFDCVSFVVHEPKLLDGGFVEAE

>44RRORF130c 73835:74089 T4-GC_1794  Hypothetical protein reverse

MAVGFGPENGLHMTINAGLDNALDFIRSTQYKGDTPEFCEECDEPIPEARRMAISTAYCVQCQTVHDNIVHTNWLRVARPKTMR

>44RRORF131c 74185:74613 T4-GC_1584  Hypothetical protein reverse

METPVGTYVACRFSEETLDAIQKIQEALPIFNPVPRDELHSTIIYSREEIPFIPSDMPTLLANSAELRVFETPTKNVLVLAFESSHMNKRFAQGMLLGASYDFDEYIPHITIAKDVGSSSFMGSYEFPIVSSHEYMEALDAD

>44RRORF132c 74613:74849 T4-GC_1795 gp57A  chaperone for tail  reverse

MSQEMQQAQQLIASLKIRLFDAGEHLANTQAQAKEFSETLTKIVQIVGVQPAEGAESIELSTIVSAVEALVPAKEETK

>44RRORF133c 74863:75537 T4-GC_1586 gp1 dNMP kinase reverse

MIIALSAKKRCGKDTVGDILVSNGFTKYALAEPIKRFLYLSIHEDSKLPMFVQDFNMDDFNGLGYDREAGLPISNSDVFRIMRSAWMLVSDDQGFDFTYAHTGKIAEVVLGNKEAWSIRRLMQTFGTDIGCAINKRIWMKYLTDFIPTHKNIVVTDCRQDHEMEEMRSLGAHVVHILRDNQEIRVDMHSTEQGLPIQSGDHVINNDGSIDDLRQVVNNLINYIK

>44RRORF134c 75539:76066 T4-GC_133 gp3 head-proximal tip of tail tube tail completion + sheath stabilizer protein  reverse

MALNNQSNITNFLLDIPASAGIKVALMNVQQASIPGFRIPPTELPLGEQGTARQNIPSTTTEFDPLIVRILLDEDYDAYFEIYRWMLSINDYARQTPTMWGTTSQPPGVTLHVLSNSKHDIVASFNYQGAWPSEIGEIEYSYTEEGDVSAYFTVTFFFKYFEIERKGQLVRPIRG

>44RRORF135c 76252:77058 T4-GC_451 gp2  reverse

MIFDYIDEAPVKKTRNQWVDLGVKWRNAKAKGVSGRDFAKANGLNFDTFRRTMLKFAKQIDLAIEVESLKNKAKLNSREKALAMINDFRSQMRARAADSGAANNNKSQKWFDDTIRKSIRGHMVAKPKPGRIYTFAYDAKHKDTLEYWDKFPLIVFLGIGSSGSGPLLYGLNLHYIPPKARQSFLEELLKNYASTERLSNKTTLKINWSNVRGMSGSDVMIKAYLPGHIKGSMMEIKPSDWVNVIYMPLQQFVSKGKRYSARKVWAKA

>44RRORF136c 77058:77510 T4-GC_9 gp4  head completion protein  reverse

MAYSGKFRPKNLSKYNGDPNKITYRSSWEAWLMKWCDQSASVISWSSEEVIIPYFSNADGKRRRYFMDFYVKMVTGDVFLFEVKPEKECRPPVMPSTNTAKAKKNFISEMYTWQVNTDKWKAAQALCESKGWNFKIITEVTLKSHFGWRG

>44RRORF137c 77510:78004 T4-GC_1589  Hypothetical protein reverse

MSDILPASTILPVTRENTPVSQTFTANLTEAGASLVSITVTQVTPNEGIIAAGSSFSGEYTGVFSLNGGLKYRLKTGERLTASKWEELPSPLIADLYSFEAPQSLEKTFTYSVVMIYDVVVPVEPGLPVNPPVRHTMQKTYSQKVVGTWTIWANNLRDYVNRGR

>44RRORF138c 78008:79810 T4-GC_455 gp5 baseplate hub + tail lysozyme reverse

MLNGVDRFFTGVVEDRFDPFMLGRVRVRVHGIHPEQKVKAENYGMATDDLLWMTIGTSTTSASISGVGQSPTGIVEGTHVYGFYLDDFYQSGLIMGTYPGIYPEMPNFNKGFTDPNRQFPRYVGSDVNILARGGKEIKIAPGQIAQTEEIVPATVEDQDLNRDWAAEPNRTPNDEIKPNPNPDVTIEDMLRYDEGIRVVVYWDSEGYPTVGIGHLIIHEKTKNMSRINSLLSQQVGRQVQGRITEEDCSTLFARDLNGVYSDISRSATVGPVYSMLDDTRKMAIINMTFQMGIGGVANFQKMLAYLALGQYDKAADEALDSLWARQTPNRARRVTDVIRNGNLVAYGGSQGSVVRSITRAVAMPLIATRSITRKAKTATAQTVSFKEPASAYSAVYPYNKVFESESGHIQEFDDTPGHERIHTRHKAGTFEEIHPDGTKVQKIIGDDFYIVKNNQNVHVGGNLKFIVDGNAVVFVQGDAETTISGNANQFIRGDSIERVEGNVNQHVTGSVNQYVKGNVDSQIDGNMAATVNQNANIKVVGDCFNTIDGNYVLKVGGNFSTEVGGTRNDQVGGNWDRSASTVNDIAQGTFSINGSRINLG

>44RRORF139c 79816:80355 T4-GC_6 gp53 base plate wedge component reverse

MIFSFFDPISYQGKETTDIFKNYRAYFNRVVVKYKPEVYWLSGSPRPEAVAHELYGNQQLYWVLLMLNNTYDPFYDWLTSQDAAYQYAEQQYPVNQIAYHIDANGEKYWNLVEDPDFPQNWYDKGDKARMHVQYVGPLRAVDTLEAQVSLNESRRRIMIINPADINAFLSDMIREMEKV

>44RRORF140w 80425:80718 T4-GC_1592  Hypothetical protein forward

MPGLTYDMAWTTGHDTYPPTRIRATQGKVFVDGIRVVVAGDTIVPHTNTVEPYDTHSGYVIPTTSKIYVGGKPAASIGDPTSDGDTIAQSSSKVFIK

>44RRORF141w 80715:82598 T4-GC_106 gp6 baseplate wedge  forward

MKLKTNIPDIFNGATFDEIKRDLINWLRNQDEFKDYDFQGSRLNVLTDLLAYTTLYIQQFSNAALFESFIRTAVLRSSVVQHAQDMGYMPDSKTGSSTTLLLKATNPLNPTSIRIPRGTKFVGTVERTDNFPFVTLDDVVIIRGQNNTYESLVNVYQGRIVRTETTFDGTSQILLRDPNIDRSQVRVWVDGSPWADWTNNSIVDITGSSNIFYMRETIDGTTEIFFGEGETSVQIAGGALEANYIGGLKPNIGARVVVEYLSTQGEAANGSKDFAYTDTLQNIIITDLVENPTDDRDYVGTQGGGNVEDIERIRELAPVMRETQRRCVTASDYETFVSSKFGSVVQAVQCFTDKEKRGYAFIAIKPKQGLRLTTVQKEDIENYLAQYNMATITPAVIDPNYMYVKSKIKVTYNLSELYNSEEWLRGQIIGSIDRYYIDEVEVFNKNFSSSKMLTRVDATDDSIIGSSADISLVREVDNFFKTPMAGISFQNGMKKGSINSSPINFTKDSSSYEVSYVSTTQSGKVLIGPFKTGDIALAEYSGTDFNKVTIEGRDKYYDVGSVDYVLNTISFDLGVLPVPSTAFTGAYIEIEALPTEDTIFARDGSLIVFENDLRPQYTEIILEAIAQ

>44RRORF142w 82630:85689 T4-GC_1593 gp7 baseplate wedge initiator  forward

MVIKAPSVTSLKIKILSANQVYITWDDVGSNFYYIVELARTRDSSVINWTTLGITPNEEWFEDKVIQSDTHYKMRVRVSGKGFEMSDWVETEEFQTFNTNAYYVSSMREFTPAATFINEKFTKNNKSYVDFNDDVIMASLMGEDFVFSPQFSNATNIADKIVTDENYHEIQGYIEGVCADIDRTMLAEIDDVLYLFERFQPMAKVSNDKGQNWKYYKAFNGRIGNPITRTVTYQTSTTTYVLGYENIYYGRRANDVRWSADDVRFSSDTVTFAKTGDELNLGFDVELFNSYARLPGDMYRKAEAIAADDDWIYVAARNNMRRIRTSNAPIETDPGSPNFGEKLFDPVAYMVTNDPSAIVKKMDTFNGKLYALVTGKVKSQWLDPTVPANIVSTDAIGVYMFDGATWTRVFGNTADERRWFSHEYTNMSTNGDELFISQVNFKFPGTLPDLELPEKNSQVIEAVKYQLLPGYNSDITIHMGTFRINQDDDVWKLGPQQYYNEAAYTWMARSGTRCWITNDNRALVVYPKIVYSKSIDDAGFADDSRVNKETHNKGTITLYANNVRFNGFKRYANGILFHKNTGEIIGYYEFPYRVRDEAYVFWKPNFVMLVAELRNQERETPWTPAPNYGLKDPDLRPLVTKMMPESYLDEDSNFGAFAKYYLQYLSDGNGTYYNKLLNLIKNKYPREQYAYEYLWSEVLKRNIYLDEAKRDSVARFFEARSFDFYSTKGVEQSYKFLFKLLYNEDVEIDIESKHGIEYDIVVYSTNISQDIVGRTIYTPTGRANVTYIEREYNEGKLRWRITIHNMIGKFFEGQEIKSETTGFKGDVIVGVRGKELLSDSIDYINRGRSYYTMTIKSVLPASRYSQDVLRFVHPVGFGFVGITLLTMFINSGLSMKHVETIIDNLKTYRWDAGYPLEQYDRVAKLDVDGNIETDPVTGEAVYLVGPNAGQPFDVPPEYDTEESSWHGKLPSERRFKMSPLFDQSAVTFSNFRRLVEQRLKDDAGNPRDPKVPTQVKIDE

>44RRORF143w 85682:86668 T4-GC_1594 gp8 baseplate wedge forward

MSNFYRAIVTSKFRTKNLLNFYDMVGDEPTKNTIYASFGRDTPWSSNETDPGFAPPYPNDSIDGIVDMWTNMLGMVKIDKSLLDAIIPRKDWGDIRYDNPKTFFIDDIVVVNSAVYNRTDSSTGWMIYRCVDVPNIGSCSIDGIDDKIECITIGGKWTATHESVEPPRGTAMAIDMGDGYIWEYLYTIPPDVSINRCTNEHIVVPFPDELVADPARWGYENTILWYPDDIDLVYRVKVDTLRFRAYMDSIYFPEASLPGNTGFRQMSVILNPLVKKNQPADTDVKATEVAYKPEQLEKDSGEMVYMENRQPITRALDQTEEINIIFSF

>44RRORF144w 86678:87535 T4-GC_1595 gp9 baseplate wedge tail fiber connector forward

MLQDTKKRVDVGVIGNPSTGDILYDGGVKLNTVIDALYNTFGDYRLYSSASEGADSQILHATGFYQKLSRQYYAGNPVDIGSMHDADTTSGALTMTLPNAKLGEGCIFINSNGSISPANPLIIRPQSGETILGTSGNLTITSPYSRIVVWCTKADGNQKYWEYGITPLFGDSMMPVEKTILATATPTNIRIAGKNEYVAIKLLIAAKNNAGTAFKTAETFIAIDTITNEVINTEYAVLKNTDSELYDIRFFIGAGDNVYAEVKSLNGQLRFSIKAIDTVKIGATS

>44RRORF145w 87535:89349 T4-GC_1596 gp10 baseplate wedge subunit and tail pin  forward

MELIKIGQVVDDGQGDYLRRGGQKVNDNFTELFTQLGDGDRPFAAGAWKNHTVGVLTPKFGESWAINTSSGAISVNLPKGSVTDYNKAIKLRDVWSTWANQNVTLYAATGDTLKGSPLPRRLDKNLMDVELVYCAPGRWEYVENKRVDRITTSDLSTVAKREILVETDGQTDFPDVFGSSNYNIGNIEVYLRGNLLYYGSELSSNSNYGSIDPASPTGIIPLDGRSIRIRGIEILAGDTITFVTYMDGIASYRSSYNTRSVQVFSTTDSAKTSVAGEIWVGDIATKNSFSIEEIGIEMNNRINPNSLEVLINGILMSRAGDGDLPMFVCEGADGENQTDCQANGGNWVPSAIDYAMVLDDSGNVSQINFGNPFESGDMVTFRWFNNDIGTLLDWDGINGIKEKADQVYLNAEQQVTIQNGIEYTDFDNPSQKTAEVVPGVFTGRLDTIQMFFDSIYPIGTIYENANNPANPRDYMGLGVWKRYAEGKIVAGWTSNQADIEFSMNNNDLDSGGNPSHTAGGTYGAKSVELAPLNIPEISSTDKVLVSHPDGNIIIGGCLIDPDASGPGYTKYIESVLAVNKGNLSPANISILPPIITAYKWVRVG

>44RRORF146w 89349:90011 T4-GC_1597 gp11  base plate wedge component forward

MITKARGGAMNTSRHATHIEYLTKPGTDVMGARNIGGPTVDSLIAGVDYHNVQSAIDELQTLASFPINGLYISDVKASPEGVRQAELLTFSGVVTDSEEGKSIIHVYGIPFTVDAGTNADVICNQVLAKFEDMRDNGILFFSVNRQSGTTTPVLEVQFLDSATHVNIENFVSNGITVAREVSVPGVPGFGTWDYLGEETKTLTGGTLADPVRLYYFKRIG

>44RRORF147w 90011:91411 T4-GC_1796 gp12 short tail fiber forward

MVANNIKNHISDSAESVNYTGDNWPAIVTTVADALDRVAPWAIIDNGLPLATTQIAGIIRIATTAEMQAGTSANTAITPALLKLAMETPQASETIVGNTRYATNAEALALTLNTAAITPANLGYVFANKAATESARGTMRISTQAQATSGTDDATTMTPLKTKLAIQALSQAWGTATESARGVVQMATVAQALQGTLRDGFAISPYTLSKMAGTESAAGMFKIASNSQILALADNTVVVTPAKLDILKATASQLGLVKLSGVSTAAANTALAASAPVLYTSGGIITGDVTFTGNMQGIQWSRNTDMAHIVFKNDSNADSNSFMQFCVGDDNNEYFRWVNRFSGSDNIMATLRPGGHMWLAGNIDVNDFYIRSDRRLKHGFKPIENALDKIDLLNPGTYHKQYSLTDDRIVGLEAGIFAQDFQKAMPEGVRSLEDGTLTVSPMGAIAFLIQCNKELKARLEKLEGIK

>44RRORF148w 91408:93171 T4-GC_1599  Wac fibritin neck whiskers forward

MIEHLTKGSLPYVDGAPEVGQARIDWIKNGERLCGASTKTSNDGTYNRPTLNVQKNVEAADGEQVKTVEKVNEIVDTVNIIVENLGNIGNTDLIEQVNENTADIVVLKQHVVDATAQDAIFTNDIAEINLSVGQRLPADNTTRDVYNDLFWIKTELGAYNGFDINGGSAIGSIGSGLKYRFGELNTLVGNNSRRITTLEDNWNASDVGQLTSDLEDMRLEIGRSQLATGIPIYTRLRILEDGAGGEQDDVEAIKLKIDFSNETTIAARTTLLESTTSSLANTINRPDTGLLPRLTVVENQIGSTSEPYTMMYDINQNAMAIVNINQILGSNGSSGIQGEIALINAAIGPNNESGSINGRISVLQQEVSQITLTLADIDGKIGDENSGLVGANIIMSTDLYGDASSIDPFTNAGIKKTTKDLFDTVPGKLDRPAETGRWYFENGAWKKASSIMVAVEKSAFDVDATEAEVDIPFIDFEQTIANGCVFNNGVITFSDNGLVEAKIDVEVEGVGETDNYEVAISHDVGGVVTRIVLQEFAHRPIGKRLYTRDWLYTISSGDKVSVTIKALDSSSVKTVNITDMSIMIVPV

>44RRORF149w 93332:94255 T4-GC_116 gp13 neck protein forward

MSYTCNNPLELKDAILRRLGAPIVHVEVTEEQVFDCISRALELYGEYHYDGFHRTYATVVLTEQQAKTGIIDMKGGNVFAVTQVLRTNVGSIITMDGTAVYPWFTDFVMGMTGASIGGQCKWYGPNAFGGDLGYFTQLMSYRSMMGDLLSPLPDFYYNSSSEMMKIAGQFKAGDLIVFEVYCKSYANVDTMLAGTSAGYGFAMSCDGDEPSQSQLYGNPNLAGGAIYAGGSNGMLKDGAYNNRWVKDMSTAYVKELNGQVLAKHQGMQLPGGITIDGVRLIEEARIDIDKLRNELELLDAPPPIIMG

>44RRORF150w 94262:95020 T4-GC_117 gp14 neck protein forward

MMDKSLFATLENRGGYMRTNEKNILNPYVKFNKHEGTQALQDTLVAESIQMRGIEFYYLEREFTDLDLLFGEDVNSRFEKAWKFAAWLNSFESYEGQQSFFSKFGHTQNDEIRISINPGLFKYQVNGKEPALGDLIYMPMDNSLFEITWVEPYSPFYQNGKNPIRVIVAQKFIYSGEKITPVVQEKPEIEDMYNGLDLAPLLNLDGMIDQKIDQFAENIAVQQKVKQYAEPFDPISTNSFGNFDSPFGKHEA

>44RRORF151w 95023:95841 T4-GC_118 gp15 proximal tail sheath stabilization forward

MFGNHFYNNSIRRYIMLLMELFGHIQVARQRDGKPYFQDVPITYASKEKFIMALGDVTMPTSEAQIAKVESILPRMNLHLIDAQYNAQVKTGAAQKRWVNKSDGKGLAQFNPVPYTFMFELGIHTRHEDDLFQIIEQILPYFQPHFPCTITELYDNEIIIKGRDINIVIVSNTPDEQIEGPGEQRRRLEWSMMLSFTGWLYPNTKNIAGEIRTIYIDFFGNEREINKETHFESVDHQVVPKNVPKQEWTGESIEVWSDNTSQGEPPRPSSGE

>44RRORF152w 95845:96309 T4-GC_120 gp16 terminase DNA packaging enzyme, small subunit forward

MNDVLDFTQLKDLNGIEGIHGEDVQVYAPLVLRDPVSNPNNRKIDQDDDYELVRRNMHYQSQMLLDMAKIALENAKNADSPRHVEVFAQLMGQMTTTNKEMLKMHKEMKDLAGAATVAIDGQVQKDADGEFIEFEGSPDELLDLELADEDIGDD

>44RRORF153w 96309:98150 T4-GC_124 gp17 terminase DNA packaging enzyme large subunit  forward

MAAVYTDDHPLGMPHPSTLKREMREDGEWVLSNHDDKWYPSTFDRYMKLQGVKRVKIQSDDPSMFRTFKDKTNKRTRYLGLPNLKRANIKIKWTKEMLAERKRCKEDIVYFAENYCCIEHIDYGIIRVQLRDYQKDMLRIMAGNRLMAANLSRQLGKTTVVAIFLAHFVCFNSAKNVGILAHKASMSAEVLHRTKQALELLPDFLQPGIVEWNKGSITLGNGCAIGAFSSSPDAVRGNSFALIYVDEVAFIPNFTDAWMAIQPVISSGRRSKILMTTTPNGLNHWYDIWTAAITPNSSGDGSKSGFVPYTATWSSVKERLYSDGKELSGSDSYFDDGYSWSSKTIAGSALDAFQQEHNTAFQGTSGTLINGTKLSKLNWIDIPPQDNFTMFEEPKEGRKYIATLDSAEGRGQDYHAMHIFDITEFPYKQVAVYHSNTTSHLILPDVLLKYLNMYFQPYIYIELNSTGVSIAKSLYSELDYENVICDSYQDLGLKQTKRSKAIGCSTLKDLIEKDKLILNHKKSIMELRTFSEKGVSWAAEEGFHDDLVMSLVIFAWLTTQERFSDFTENDDMRLANEVFRKEMEELNDDYMPMVIVDDGEDTFEVTHKGMSFV

>44RRORF154w 98210:100201 T4-GC_125 gp18  tail sheath monomer forward

MALLSPGIEMKETSINSTVVRSATGRAAIVGKFAWGPAYEVRQVTNEVELVDMFGSPDNVTAPYFMSAMNFLQYGNDLRLVRVIDMEKAKNASPLVNQVSVTITTEGQGYTVGDAITVKYNNATITEAGKVTAVDSDGKIKSLFVPTAEIIAKTRQLGTYPTLGDNWRIDVSGASGGSAAALALGNIVVDSGVTFGNSEDAPAVMTSPAVMEKYAKFGMPLVSAVYPGEIGSTVEVEIVSKTAFNSGAQQTIYPFGGTRTSNARGVIQYGPMTDDQFAIIVRRDGIVVESTVLSTRKGDRDVYGSNIFMDDYFRNGGSNFIFASSEGWPAGFTGIIQLGGGTSANADVGADELIKGWDLFSDREALHVNLMIAGACGSDGAEIASTVQKYVVSLADDRQDCVAIVNPPAELMVGIPTSTAVKNIVEWRNGMTGSGEVVDNNMNISSTYAFIIGNYKYQYDKYNDINRWVPLAADIAGLCAYTDQVSHPWMSPAGYRRGQIRNCIKLAIEPKQSMRDTMYQVAINPVTGFAGGDGFVLFGDKMATQVPSPFDRINVRRLFNMLKKNIGDTSKYELFENNDAFTRQSFRMETSQYLDGIRSLGGCYDFRVVCDTTNNTPNVIDRNEFVGTIYVKPPRSINYITLNMVATSTGANFDELIGPMQLA

>44RRORF155w 100255:100743 T4-GC_126 gp19  tail tube monomer  forward

MDVTDVLRAFESGDFARPNLFEVEIPFLGQNFKFKCKAGTMPAATVEKIPVGYMNRKLNIAGDRIYDDWTVTIYNDSAHITRQAIVDWNAMTHGMGNTITGDIPEAYKKPGVVRQKDRNGESTKEYAIIGLFPTNVGEVTLDWDDNNTVSTFEVTFALDWWE

>44RRORF156w 100787:102337 T4-GC_127 gp20 portal vertex protein of head forward

MKFLDLFKFWDRVDQNEYDERLKLGHESIATPKKDDGATEIETREGEATYNAVMQQFFGIDNNISGTKDLINTYRQLINNPEVERAVANIVNEAIVYERGHKVVSLDLDDTDFGSNVKEKILEEFDEVCRLLDASRKLDTLFRRWYVDSRIFFHKIMPNPKKGIAELRRLDPRFMEYYREIVTSDIGGTTIVKGYREFFIYTTGNEGYSYNGRIFEPNTRIKIPRSAVVYASSGLMDCSDRGIIGYLHNAVKPANQLKLLEDAMVIYRITRAPERRVFYIDVGNMNNRKATEYVNGIMQSLKNRVVYDSNTGTVKNQKRNLSMTEDYWLMRRDGKSVTEVSSLPGAQTMGDMDDVRWFNKKLYEALRIPLSRIPRDDGGMVIGGQDTAITRDELDFRKFVVQLQHDFEEIFLDPLKTNLIYKRIITEDEWDEQINNIKVNFHQDSYYTELKDIETLRLRVDALSQIEPYVGKYVSHDYVMKNILQMTEEQIAQEEKQIEQEAGIKRFQNPENEDDF

>44RRORF157w 102338:102547 T4-GC_1797  prohead core protein  forward

MEKLMEAIKSGDLVEAKREFAARMEIVKESTLKQEKIAIARSIVTEGEEPKGKDGEDEDEDEDEDEEDE

>44RRORF158w 102548:102970 T4-GC_1604 gp68 prohead core protein  forward

MLIPSDYIAEAVKIEAVMADATFRVNHLVESGFATDEIVGVISRVAASEPDMAIAMISVVESTSIDEAIVKHVNSRGEITRTKDRATRKRNAFATTGLTASTRRQIARRAAKTKRANPSISVKAQRKTKRALKRRKALGL

>44RRORF159w 102970:103602 T4-GC_129 gp21 prohead core scaffold and protease forward

MEDELLIEVWGLPGDTPSELVVESIDQGRGALYIEGIFMQSNVKNRNGRFYPKSILAKAVEDYTQTQINTKQSLGETNHPTRPIPDPNLASIIVEKLWWEGDNVMGRARVIEGDFGPGDKLAANIRAGWIPGVSSRGLGQVKGGVVQEGYRLTVAVDVVWGPSAPQAYVKPIREQTEEETGKPADAINNHVTTLNEAFSQLAKNMASMLN

>44RRORF160w 103612:104436 T4-GC_408 gp22 scaffoldprohead core protein forward

MSLKDKLLAESSEKLGAVAVELDSIFESVQLDDSVKANVSTAFEQSVRSAAIKLAESHINDMASSAETQLAEAVETARVASETKLYEDADKFLTHLGKTWLAENKQAVQTSIKAELFESMTIGLKELFIENNISVPDEQVNVVAELNTDLDEATAEVKSLFDKNLALEEQVASLQKEKALSEATMDLTMSQKEKVLNLVEGLEFGDKFAGKLSAIVEMVTASNQKTQEELQEQALNIDESAAAVNFEPEAINEQKEKQANDPMAAYLAAASRMS

>44RRORF161w 104458:106047 T4-GC_131 gp23 precursor of major head subunit forward

MSLKNKEILNKWTPLLEGEGLPEIAGKNKQALVAQILEAQEKDSKSDPVYRDDKLIEAFGQSLMEAEVAGDHGYDPTNIAAGQSSGAITNIGPAVIGMVRRAIPSLIAFDIAGVQPMTGPTGQVFALRSVYGKDPLAAGAKEAFHPMYAPDAWHSSLATKGATTTTDGTPFAKLTAGQAIAEGDIVGHFFYESGTAFLQNVSGASVTVGTNETGEALDKLINAAIGEGKLAEIAEGMATSIAELRQGFNGSNDNPWNEMSFRIDKQTVEAKSRQLKAQYSIELAQDLRAVHGMDADSELNGILANEVMLEINREVIDWINYTAQVGKSGWTKTDGSASGVFDFQDPIDVRGARWAGESYKALLIQIDKEANEIARQTGRGAGNFIIASRNVVSALALIDTNISPAAQGMASGLNADTTKGVFAGILGGRYKVYIDQYARQDYFTMGYRGANNLDAGIYYCPYVALTPLRGSDPKNFQPVMGFKTRYAIGVNPFAESRTQAPQGRITSGMPGVNSVGKNAYFRRVWVKGL

>44RRORF162w 106126:106413 T4-GC_1798  Hypothetical protein forward

MILIKSSAPVISKTYEAANMSAMTCQLVIDGGDTGKVEIDGSLDGKSWINIAKLSAALNADGIATDGGIASTSWNFYRANLTETSGLATVIVSIS

>44RRORF163w 106424:107290 T4-GC_1799  Hypothetical protein forward

MILNPKAVLNNTSSGSSGVSSFNGRIGPVDPESGDYTADMVNAIEKAPTDSQRRVLIGTTPTVEELIDPITVVDNLTSDSSTSALSAKQGKLLQDGKQPTITGAASTIASVDLTPVRIAATDSNGKMTTSLVSVSDLDLIKDRTTRVKSELEWTGLNIDVTGTALNLVGALKAITPVYGSWAPMFDIINDKMVAAKNDDRTLLYKIAITGTFDNTSSTNALTLTTTIGSNIDVSSAVRLPNQNPQNINYISLISVDKNGNFATNGASLTLRSTTSDFTITRVRLIAEQ

>44RRORF164w 107302:108534 T4-GC_1606 gp24 precursor of head vertex subunit forward

MSRITDLINESTTTAANSQSRPALAGLTRAVNNLIFTEMVAIQETNMPSSTLYGVKYLNPAGNQSFASAATYMGDVGYRDGIPLAVLNSPMTEGFVFKDSLDVVYTVIKPLTLMSATSDVNDAINDAVLLGDIRIKSEAALAEKFEGAESFVETDFQFDRWTVPVRSRKLKTNISVELLQDLEANKLDAVGIIDDVLSTMISEDINKDIIQSMVTVSRRYKVEGISPNGIIDLTSSIDAPIIGRTLYQQACEMKNQMLRNTSYEATYVLCTTRVSAMLEASGWMEANDDPLSAGTLKNGLLVFVDTVSSFDYLITGCKHNVNDIEHVGSLFYSPFIEADDLGAYKIINDPSSLQPAVGILIRYGLSVNPYTTSIGRNGDRDVVGDDWSKLAGESDMSYLLGVKLPKIMPV

>44RRORF165c 108583:108951 T4-GC_1800  Hypothetical protein reverse

MNCMKRFSSAILEDKYLVTMNDWTREAEFADKVISKFNDNTSNYPGISVPPMKGKPTMGYLGEMTRLFFIQRYNKENNKDWRKWCRENPGKILVIEVVGDAKSEKPCQLEMQYEKGFWLRLM

>44RRORF166c 108948:109472 T4-GC_1801 Srd   reverse

MSTRSEMLARYASIASASVKAPEPPKKHHFEVLRDEQIKRREEQVKAEREEVARQIEMMNFISKNKRYLHAYQVKVTGCQERGLEWRITFPQFVELMHTESCAYTGTIFPKDSGRSIERVNPKEGYTMENVVIVTSRANSQKAQLDQFVHDNHIPTEMKIKLMRKAIYQMEKNQ

>44RRORF167c 109540:109848 T4-GC_1802  Hypothetical protein reverse

MRKFTELSNAEKVQIHFMFREMKQGYVQIGRMYDIRAVDVPDIVAYVDGAKLDFETREPVVFRKHYVNPKRGKARPHTDSRFKVTPATGESLEALLNKFNKK

>44RRORF168c 109848:110315 T4-GC_1803  Hypothetical protein reverse

MKYTQQHLAEAIQYATNRHAGQFDKGGAPYILHPLQLMHWARRDREALDVQILCVLHDVVEDCYDDREEGLRDINTLFGSSMAQLVDNVTKRDGESYECYLIRVNSDIRSVKCKRYDLRNNADLRRLKGVTPKDTERAVKYMTAYYNMGEKWGLK

>44RRORF169c 110315:110554 T4-GC_1804  Hypothetical protein reverse

MKFTTTYFNFKTNRPDHIISGAMVPKTKEEIIEGIKAYVDSICPLEDRTDENGNDTLKIEEGARFPFMMRPQQISMRYS

>44RRORF170c 110560:110898 T4-GC_1805  Hypothetical protein reverse

MRTIHCKDEYVEFYHGSCTLGLKGDMLLPPEATDTISEKGRKKNLDRVFFTKDRGLAKVYARRAARSIGGEPTLFRVVAPVDTVFMSETPGATVYHAAWAFVEQIPFGKLSD

>44RRORF171c 110958:111719 T4-GC_1806  Hypothetical protein reverse

MLKSTLENMILENSQAIKDKVLVADAKKMFTDPNSPIRHIIKHRDERFQTPFHDLLYTATTYPVVFDGPIWESSYSLMYPMILRDHFGDFNLNGHSLRDVIDALIELRREFKKKMALAHLAKLRDYPDDGIDYNKAQWYAKAILCFMYGRFVDDREFDVSKFVKIAKSEYDRAAISIISSGGILLNAQVDTFVYAAEAPITFSETQHNDKYSKIVIFEHGYIADPGKMRRVRLCTEKIKTRLLKNQRQQFIKE

>44RRORF172c 111906:112448 T4-GC_1610  Hoc head outer capsid protein  reverse

MAITLTVAPLSQTVAVGTDVEFTATFTGDDTVKEIVSYAWLLNDSVLSGETSDTIAELFDTEGDFEVKCRVVYALVADDGAAPVTITSTASTITVEEIPVIPEGHWFVNPLEFKNSSFTWLPYWIHDWMKANPAWRDDPVNSPWPKVTYAIDKAVTDYGDCLMQESRNGYIYKASQFVKS

>44RRORF173c 112488:113222 T4-GC_1611  minor capsid protein Inh reverse

MKQKLFVRSELETKFGSLSASESKKKLADYAMKHYDVKLSRQKSFVNMMNDLEEAVSATFEDARKMAGDAIEEINLEERVDFSDSVELDPDLMDKEEIFTEDDELIIDQVEHKPVVQDVGAISINDIPKEDKDKIVEGIKSGVIKIEAPLGVFSGEIIPEKITELVLTFPEGYQPKYKLVGPEGRAFVNVPYWIYDWMQGRNWRADITECPYDKDMLKSLAFYIERDGSVAIRESRNSKFIVIS

>44RRORF174w 113277:114758 T4-GC_138 UvsW RNA-DNA + DNA-DNA helicase forward

VIDIVLENYSFVRVECEDSIFFEMREYFSFKADGYQFSPKFKCGVWSGDIFLLGYDRLLPFGLVSQAIKFAEQNDYKITVDPAIRQRENLSRADFDAWIQSKEIYSGSTRITPHWYQSDAVYEGICARRKILNLPTSAGKSLIQALLSLWYLENYKGKVLVIVPTTSLVTQMIDDFVDYRLFPREAMLGIKSGTAKDSNAVIYVSTWQTAVKQKREWFNQFGCVMNDECHLSTGTSIKKIIESVDHIPFKYGLSGSLRDGKANILQYVGMFGDIFRPVTTKQLMDEGQVTDLNIKVVQLGYSDEDRNAVRKYNYDEEIKFITSHAKRNRKVCSIAKGLAEKGENVFMMFRLTAHGKALYETLIKMGVKAHYISGETETEVRDQMKVLAEGGTGHVFVASYGVFSTGISIKNLHHIIFAHPVKSKVTVLQTIGRVLRKHKSKAIATVWDICDDLGILNAFGKYTRQNYALKHAVERVERYVSEKFEYTMHKLKL

>44RRORF175w 114768:114998 T4-GC_1807  Hypothetical protein forward

MLSFKSYLHEAMIDSFMGKIASCQTLEGLEELEKYYDKRVKEVDLKSSDDISIRDALAGKRTEFEGGDEEEQEEEF

>44RRORF176c 115033:115209 T4-GC_1808  Hypothetical protein reverse

MQLPQGTTLCPACKMPVEKVLAVDTPYGPAHPGPCAHHLEALPLSESESILEETQLLM

>44RRORF177c 115212:115682 T4-GC_1809  Hypothetical protein reverse

MTLFEQITESRSQARREHGNKAVQLLGLVIGEVNQSRATDDESVRKVILSLMKGINDRIENKYTSEDLVEALKEKEMLSKFLPQEITVDQFNSIVNGKELMDIHRLVGPNINVLAGKLMGRISAGVKDGRWTVAKPKEMKKEIESYVIAALETIGV

>44RRORF178c 115991:116374 T4-GC_105 gp25  base plate wedge subunit  reverse

MNINMLYSDLDPNFGKSWDNDVLMTKGSRAVKNSIIGIVSTPIGSRAFNPYFGCDLPDQLFENITPLVIDTVERNIKTAIRNFEPRVYNLTVDSIGNFDNNELIVTIRFSIVDNPALIDEIKMRLSN

>44RRORF179c 116371:116985 T4-GC_11 gp26 baseplate hub subunit reverse

MQIKMTIGGKAVETDMLTVSEYLGLVNSYSINSPEEAVNQTIESRFGELPKHLAEQAFVKLVALSKRKQIKMKTKCTCGNEHSFVVSPDAISVTSDDALTHHAGGVIINLRHPKMFEDRDPFEMVDRCLVSFEHDGQVISWDNASDLEKDLLFKQLHIDDIRQIVGKLSANKIYAVVPLSCECGNQWPAVIEGPGAILGALGVK

>44RRORF180w 117032:117778 T4-GC_1616 gp51  forward

MNIIRVKLPGGTKRFKPFTVSEYRDLLLVRNEMRSNPKERQEILDELLAEMFPEYTPFEREYIFLNVYIGSMGKALVDATFKCPKCGSTHRIRLKLTQEPMKAPELTVNNITFKFKMPEKSEAPDVLFNKTIDKISDGENEYNWSDLVDQRDELIDMISYEEFVELSKSFRSIKVSQKIQCCVEHDLSFDNMLELFEVLLNPDEIFNFYKINRALVKYDYSLDDVMSMMPVERSIVLSLVEKELKEKK

>44RRORF181w 117778:118893 T4-GC_1617 gp27  forward

MLQRAGYPNVSIKLYQNYDAWLENRFIELAATFVTLTMRDGLMNGINEGLLQIYDANNLQTKLTGDEIIQTSLKTANTEITYNRLYGIKHIGASVDMKGDNIITFQLGSMHYVKNLKFSRMFTNNAVVSVQEMMDYIYNDQVKLMPPFQSVNTRVPMTNWVLGINDYFNFIRKFGQTVEREHIPLVWEDMEGLHISDFAEMQSKEPISYIVTEPRLLGETISMIDHKVCFDFEWLTKANGYTRNPYKNMSFYAHSFIDKRQTRVVTGEGLNATSISRSGAYYDQIDRSGSEEYNRMLTFSQYDAYCSAKTYGEFGLTPGKKLEFYDKKNQFLGEYFVDEVIHEISREQSITSMFMFNNSVKITNHEERQIS

>44RRORF182w 118890:119417 T4-GC_1618 gp28  forward

MKPRLNIIPAVKIINVNGKEIKIPKLGFRQMKLMKDMQGVDDCMVGLLDSIRPGLTAAEADMVILHLLAFNKRIQTVQLVGGVEIDIDKAYMCAVYDFDFDGKTIHFKAPAVTDRFVSKIDILEKQFDRDKTGFDFDFREAPAFVLDWADEIIATIALDTPVGTIYGGSSIVGTI

>44RRORF183w 119427:121127 T4-GC_1810 gp29  base plate hub  forward

MTTSLRDLRRQKQQNDATKNLASDVQKAVNQPPNGDSLAAQELIAETVEQGNNELRQIKANTASLHDTAAATELGAESTEMSNTILREISETGKQTFSKLSEFAERLKGSFSADDVEQTPIRAASSSDQAIQIINEENPEPENPLVGYLRTISEDIKFLRENKNEPSDPKDPDVVPDDKDDLKTMIDRIGDQIVKSVDSGFKRTVNIADSISSTLFKYTITAALNFAKMAALVLSLIIAFDVLSRHFSHWTQMFQEQYAEFKETLGSFGTPFENLTGIVTDLVNYFKSDEYLKMFVRLAEGAADQMIYIVNMMMVGLAKLGAAILRALGADDKADTLEASAISVATKTVGYTPSEEEEATIGRVRKRQAQEEAEQSEASWWEKKKREWDGKPIETDEEKAVRERKKSIAENTTAEQFGKHDALSQKIQHVGVTAEKNETSNELLGKHRELLEKRASDVEQAKQSGEITTESYKQLKVEIEKQREFLDAHEQKLLKPKASIKPAPEPEIGVVGSIAKEEKRVEASQTAKQEAASNYNTNANIVKNNNQTLVQAPRTSSPGPGIGNHL

>44RRORF184w 121124:122152 T4-GC_1620 gp48 baseplate tail tube cap forward

MKVTELIDGGVQDVVKGILKGENPAGGSTPRQPLSKITIAQFPAERNAANDSTQDFNVNDLYKNGLLLSAFNYSGRQTGDLRSFRTDQNNIGDYRKGVVKEAIANILMPKGQTDIDTINHKFNDVQQSLVERGNGSITGALSSMASHAVYGGLESITQGAFADRGEQVYIASRAMYAGAENRTKTYTWQLTPRNVYDLVEIIKIYEMLSYYSYGSVEKSNTANDIRKSVDAAYKETIINPLTPEATHGQTTMFERITSFLSNVNVVSNPIIWTIRNFGQSSSFDSRSDIFGPAQIQSIRFDKSPDGHFGGLAVAPNLPSSFVLEVTFREILALNRSDLYSED

>44RRORF185w 122154:123011 T4-GC_1621 gp54 baseplate tail tube initiator forward

MYRLDEFQQELNKDFQRSNMFSVVFATTPSSKTTELLDGFGGFLYNNLPFGKDFAGLTQGMISSSLNKIIVQGTQSVMRSSGVSKYLIGAMTSRTVQSILGQFEVGTYLLDFFNAGNTHTGLTVYSVQMPENRLGYEMDKFHNAPNIKLMGREYDPLVISFRMDHQASNYRAMQDWVNAVEDPVTGLRSLPADVEADIQINLHARDGIPHTVTMFGGCIPVAVSSPELSYEDNNTITTFNVTFAYRVMSVGAVNMAMVDDWLKGDLLPALGSQAGGWLSKFGPFS

>44RRORF186c 123039:124967 T4-GC_1625  Alt RNA polymerase reverse

MLLTEVFDAAGKYDVVNLTPKAKVPHMLMIKAPGAENLVIRFCNYAAKGDAVKQVKTGDKFMQIQVMQLSPKGNLQVLKTGLGNDPIGAMNVICDEILNVMVKYRLDGALLRFPTKSLHGQSKTIGRIASRLLKTRGGGRFIVLPELLEHAGKYTYIMMYRKSVGITGVAGLEIDPELYTITNTKVGDIVTDTKTGQTVTKTEAIAKSIEKKEDKRPMNSATHFKISRAEIIKTFNAANNIDKFDATSYFEPVENIINSEGRNIESYNVAAQTFMAPDRDFIQAFGDKIELEQTEIDAIIIASDNKSINGIEALNAFTQIISDVYIEDEYDKTLERLDHISDDHPGKEKMVMDMARRRADPRIKQALHNYQLLIESKFNRQYKDRVEYSLSEAPVASRKAVEMYCAEGYININGTLTGNMRHLDPDTKRDIEAIDTAFKKAGLRIPKGMTLYRGQRSDSWVSKAAMENKAFYFSNFVSTSAKPIMYSGQLGSSSDISLNREEVDPTNIEVADKMDEAIYFGFVITETKVPAIFPGYWSEHNDECEFILPRGTVFKFNKTYKAGGTGGRTNVIVECEAVGLNMLEESEVIYDGDHLLETGEVKPMGFSNFVKSRNEPKLTKAESFSVLANAMSFDGVSPKFFE

>44RRORF187c 124997:126916 T4-GC_1811  Alt RNA polymerase ADP-ribosylase reverse

MVIDNAMDGQLNEVFDSAMKFNVANLTPKAKVPHMMAIAAAGKENLVVRFCNYAAKGDAVKQVKPGDKFMQVQIMQMSDKGNLQVLKGGLGSDPIDAMNAICDTTIDVMKLIHADACLIRFPIKQLQGQSKTLARIAERIVNKRGKGMFQYVPGMAKFENKYMYILVARKSKQLADIKGLGIDPELYEIVPAAVGEVVIDKKTGEKVTKVEAVEGTLAAKENKRSPRSVLTGAHLDKKAFLDASRALTSDKFANSLEIHGDRFENPDEITALGGKTSPESEAIGVIVNSPRYGNGDLGQVDLPYEVVKKYEVVNAKNMASLAYDISEYLSPRFDELTNKSESLTREKYIENHMVDMMRAVNDSQRKKMSQVISFADVYNEKHMTNEVSTAVKQYTGVYYEDINDVFVLNMKPGEREERWIKGLDKGFKNIGMKLPEGMSVYRGMKVASELANISLANKMFYFSNYVSCSFTPNIFGSGIGGNKNISKAMISSEETQVAEQKKTFFGFAVHDVQVPVIIPGNTSKHPHENEVILPRGTTFKFTAVSKAEIIDPDYSFSSQTTVWAECIAVSASSLNESDVVYDGDHLMETGELKIIQGFSSFLSESVVADEAQKLNKAQVGRNILASIISDEDMSPKFYN

>44RRORF188c 126948:127907 T4-GC_1812  Hypothetical protein reverse

MFELDNIIKVEISDCVYQHKKSPSIGKLSEEAEPDYSNFTIDTINQPITLKEFIWAWSKCGSGAWLLGHMPWMNLELGSYEQVRMIFDYHSDSQYHDTCVNIIHSCNRVLEERYSESRSTVGSIEFDDHIHNYCDEGFASVAAGLRSGTFDSGSAGIFAKQCVEVMDRYMDDSIEFRGSVWRGMSMPVASYEQFRNNGSILFKNFVSTSIAPIMYNHGIVECRNLHINKPTAVVRYNPDFPNRQIKINMHIDCSGIKHIVPAKITGYPEECEIILDRNTVIVIDEVFEYLDHPNSSTAKCLIRAKALPLSQFNGPTLVV

>44RRORF189c 127950:128216 T4-GC_1813  Hypothetical protein reverse

MNLHVRYDGKEFKFVVANDLAAVTAIAHLVKDGFGQAPHHPDGEEWSIFVKPMQVFRDSGWHPAQVYRGYKNGVGCDDYAITVFFRID

>44RRORF190c 128319:129824 T4-GC_1627 gp30 DNA ligase reverse

MTHILDILNSLAATDSTKEKEKILGQHKGNALLETVFKLAYNKRLTYGITPKGLRFIGSVGPMSLEQFCDELVSKYSTRNLTGNAGFNYMQQMLDSMTSASCEVARRILARDLECGASVALGNKTWPGIIPEQPCFLAESFSLKALAKIIFPAFAQLKADGSRSMAIISVDGEEINIVSRGGNEYIGLVDIKAQLKEIAGALNGKLGDFVVDGELVHNPHRKPVKTPKQHTLDDLFGLEEITEEPGQESDRNKSNGLGNKSLNGTLTAEEQSEMLFNVWDIVPADVYFGKRKCFMECEDRFNLLKELVGDTGSMKYSNIELIECEEVENYEEALEIYRRNVQRDREGIILKNKHGMWVDARTADQIKFKEEIEIDLLIVDVYPHKKHPNKVGGITVQDASGNIQVNCGSGFKDTTHRKINGKKVEIPLSERHEYDRELLMTQIDQLKGSIAQLKCNGLQTRKGRKPHEPKYKLFLPIFQLIRHDKKVANHIHDVFPDAILD

>44RRORF191c 129821:130525 T4-GC_1629  Hypothetical protein reverse

MQIEKPIILTDVDGVLVQWTSGLPYFAQKNGIRTDEILKTLVDERFRTGEELFGVNGRIADILMREYNNSDFIKYLAGYVDAIDVVNRLKEHYDFIAITALGDSNQALMNRCCNLNTLFPGAFKDILCVDIGETKMPHYISVKQKYKDRLVCFVDDLVSNLQDCHDAMSQLPQIHMLRTENAREVKHDIAKYHTAKNWYDIEKLLVNLNPKPIKMDLSHLSTWEDKPVTIEAKA

>44RRORF192c 130594:131304 T4-GC_1814  Hypothetical protein reverse

MNAIKAHYVATMRYNEFDVNPSKEKLVNRLASRLAWQTAMSSEHRTRLSDRDVYRECVNFCQNMTQWHGTNNDEGYGARAKPMVEDVKNAVVEELQNRGFYTQLFTRENQKGSIECRIPTALLNRWFMNKDVSNAAYPEAVDIAVEEQTFNSDYYLMNGSKVLFLENGRPAQHTLPKLVQGEDGNWRICDRPIKNTPDDAIFKLEKFAREQDGRCWTEYALKLVPGHPMDVINTLK

>44RRORF193c 131375:131566 T4-GC_1815  Hypothetical protein reverse

MAKQMKAVEKKVEAPKTGRTGYKRSKNARIDQVGNKLVARVNRQVAHINMFGQPKHEGRKRQK

>44RRORF194c 131597:131935 T4-GC_1639 gp31 head assembly cochaperone with GroEL  reverse

MSKFDNALPIAQFESIIIESKQLASAGDEIMSSTIPGFVVGKRDLPEIPLTAEVISVGPEVPDHIKPGMVILVPNGRLDNVPDPRYLRGEIDVKQSRKMSVTHWKNIQVIYA

>44RRORF195c 131997:132521 T4-GC_1640  Hypothetical protein reverse

MSKQYVLQQLLFSVLNDGQHELIFKKADDTHRVMRATRDPILVEVSERGSNAFKPADSQEVEKKERKESNVLNVVVYDIDAKGWRSFRIDRLVSINGTGIGTLAGLINSRPEYLNMGFTYDRYVEVAPKAVYFDVHAQDKSYIDDLVENASRFELISDKYGVKTWLVDEAVNEF

>44RRORF196c 132531:133091 T4-GC_1816  Hypothetical protein reverse

MKIQLDTKAIEALFPEGSEARVELQNAVIANFAKKMQEKHLEGVTREQIQKAVRDAGVSMDSYSIVRDMLNKTITNNGWDASNAQLKDTSSLAHAVRNYARQQDLKLMQGMEAWANEMVSKELGKREEAGKHFIEMYISRAETAIAKSKAQALSEIESRLVAACKQNMPEIIRREMANYLNKESQL

>44RRORF197c 133088:133402 T4-GC_1817  Hypothetical protein reverse

MIIPVGEGVIAEEVRYFNVDTHEGCINVGIDPDWLQPENLTGTIEVDKDHVLCEHYNRLIGRVYGHKSFAEGECVRTSSIQAIVHYKGDTYVLTTNSVYKVIAK

>44RRORF198c 133460:133978 T4-GC_1642  dCMP deaminase reverse

MKVSSVLQHAYIVAQESHCVSWKVGAIITKDGRIISTGYNGTPAGGHENCDDHAKAAGWLDPETGKLKAMYRQAHNEWSSCNEIHAELNAILYAAKSGQSIDGAEMYVTVSPCRECAKAIAQSGIKKVFYNELYDRNTPGWDEILVKSGIKVIHNKVPLNLLKKEFTVSNQN

>44RRORF199c 133978:134208 T4-GC_1818   reverse

MTNVSADEMITAQQLIAEKCVLFEEKCKAIDPGVRVEYTPTGFGEFQLTTINSEGTRVDYAFTISIDGQINIARII

>44RRORF200c 134317:135204 T4-GC_1648 PseT Polynucleotide 5'-kinase and 3'-phosphatase reverse

MSSQRVICTVGPTSSGKTTWAEEMVRSAPTKYVNLNRDDYRFSLFGCRTWSDYKFNKHSEALVTKAIKAAATEAINMSKTVIVSDTNMAESVQHEWKEFADSMVTDFELKFFAPGSLETLLERNRYKGPRGLPEHVVKRQYDQYMKAYGGVRQYRQDYNLPKCVIFDLDGTLFDNSQRGPFQWNRVLEDAPRPSIVELFSMYKDRGYSCLTVSGRDGVSEADSLEALRRIGCYPDAHFQRAAGDSRPDDIVKEEIFWEKIAPAWNVFRAIDDRTKVVDMWRRIGLECWQVQPGDF

>44RRORF201c 135201:135449 T4-GC_1819  Hypothetical protein reverse

MTSMKHIGIVLLSLLVMSCAAKPKELPTPQPVHKLEVTWKATTEGATLSFEDYNRLGVWLEDVNRYIKDQKAIIQICEGRIR

>44RRORF202c 135446:135763 T4-GC_1820  Hypothetical protein reverse

MLPSLSSTISWLRNNVLYMIIIGLLGWTIKNQSEQIDNLETKIETIQKFQVSSVENAKPVQEAMLKAPKATRQMEKIAEKKPQLLEKHMNTGFRQLTDKIQETTK

>44RRORF203c 135720:136256 T4-GC_1652  Inhibitor of host transcriptionalc reverse

MFTTQDIINEFAEGGYSDGIQIFAKNGREVGYITDLRQQMMKDAKKKEYSRTYAADRYNRLKDDIGPLAQDVLKELKNVFANVPAKVFINETMPNVHFMGAKFYFILSPLTQKVRVNIIHKNACRMKYVFPKSAKLEIRRGGMDIMIDGLERDAGIALVEGFARHVAEFEFNNQLAKK

>44RRORF204c 136334:137485 T4-GC_1653  RnlA RNA ligase reverse

MTNITELYDNLMNVVNSSEKGNFFFKDVTTSMGTKARIFSYFIASYSDWLIPGALESRGIMFEITEEGKPVRIMARPMQKFFNLKENPFTMNLDLTKMVGLMEKADGSLISSYHDQGYIFLKSKAAIHSDQANKAMALLNSPAYEKLRERIADSGPGYTFNMEYVGPSNRIVLPYEDEELIVLNVRHNETGEYVNISTLMNDPATRSRMVGVYPSPDWEKITPAEWEAGVRAETDIEGVIGIMDDGQLFKLKTDWYSALHRTKDSINNNKALIQSIKERATDDLRGLFADDAVSIAKIEDFEELYISTISRYHELCFSVYQSLQGKDRRSFAIEAQAKLSDHRYLFSIVMRQYARDWDSEEVIGAIEEHMVKNYDKYTPAKYR

>44RRORF205c 137482:137898 T4-GC_1654 DenA DNA Endonuclease II reverse

MTLEQHGFTQIAQLFIGENDRIDRTFAKNPDFKHLIYAFKVGDTVAYIGQTKNLHKRMDSYSNGKYWNNTNQSHIEKSELLEEAVRNGVPVTVWIKHCFKIVITTPFGSSVIANLDDEERKYIEIFDPPLNSKLKVKK

>44RRORF206c 138191:139030 T4-GC_1660 Td Td thymidylate synthetase reverse

MIQYKDLVEDVIANGRRKTDRTGVGTRSVFGRMLRFDLSKGFPAVTCKQLAWKSVVGELLWFISGSTNVDHLRRITHGPNSDKRTIWDANYEEQAINLGYSDGYLGPVYGKQWRQFGNKNPVDQLQKVIDQIKSNPDSRRLLVVAWNPEDIDAMALPPCHFAFQFEVYEGKLSLMWSQRSVDVGLGLPFNIASYALLVHIIAGICGLEVGELVFSGADVHVYENHVDDLVEIFWRDPRPLPKLAYYDVANLAELRTMTVDDYVLTEYDPHPPIKMPMAV

>44RRORF207c 139027:139581 T4-GC_1821  frd dihydrofolate reductase reverse

MIKAVFALGVPSDFHMNGMFAFGKDNDLPWEKIPKDFTLFREKTMGCICVMGAKTFQSLPFNLPGRVMVVIGDINRSCRNKSGELPALHVNINDHDWMSTVESLYPDQDIAIIGGLGMIINNLHLCDEIHINFLMLTAEYDTINPSIYISEKSLNRYLGGKQLNSNRYSVDLPHCRSIREGVWK

>44RRORF208c 139578:139811 T4-GC_1822  Hypothetical protein reverse

MTEINKGLECPFSLAQLKEHYSFWPLTYETYHSIKHDISRLSWYNIEQGFLNGTDDEYACRAYASDLYRLVKYGGPE

>44RRORF209c 139813:140913 T4-GC_1823  Hypothetical protein reverse

MIINDERQLASMRKIADLQPIPGADAIEVATIDGWEVVVKKGEFRVGSDCVYFEIDSLLPTDHPAFRFLETRAKIYDGKMRARIKTIKLRGQISQGIALPTGAFTVGELLGGQEMDKTIDQMLDIIKYEPPQDGTGCNPGGTFPIFIPKTDEERCQNIFNRYKEKYADVKFAKSLKLDGSSITMAWVTDPELFLDLGTEEEPYAHDYDDAQFIVASRNQVLRYNADSKWWKGVENYQIVDRLKELRMSVAIQGELMGPGIQKNRENFDKYRIFAFRAFFIDEQRFATDEEFQDLCRTLGMEICPQLGYSYPFQEFTNVKDMLAAADIPSIEHKIAEGVVYKSVELVDGRMVHFKAINNKFLLKCED

>44RRORF210c 140924:141082 T4-GC_1824  Hypothetical protein reverse

MTYDEWLDKNREHVTKFISENVWIDITEIRRDQHEVAIHLGDDIIAKDTIYV

>44RRORF211c 141085:141324 T4-GC_1825  Hypothetical protein reverse

MPLREELCNQSESQETKAYQAWLAQNAEFLSRWVAEHMQVDVELENTDYTSSNDIKVKVHISVGNETISGYDYISLSKE

>44RRORF212c 141368:141757 T4-GC_1826  Hypothetical protein reverse

MKISTKSWHYRLLNTMDMSIPRSLCPYFWKVVFTIGFIGVITTFLAIIFHGVGAKALWNWFDYDANFVYATLFGFTLVVSVLAAVIGVFFGFFYASEKELFTIKTENIVINYIRAKKSKICPTLEFDYE

>44RRORF213c 141754:142002 T4-GC_1827  Hypothetical protein reverse

MKNILDYPENTRASGLPKELLDLHEERGAKTVEALGGQEAFFMLIKSKPAGDWILDYKEKFEEVNGTKFSQQHHFWNIRKIS

>44RRORF214c 142117:143004 T4-GC_5 gp32 ssDNA binding protein  reverse

MFKRSNPSQLQAQLAALKGNQGGFGGDKNEWRLKTDASGNGQAVIRFLPGKGDEGLPFVKLINHGFKKNNKWYIENCSSTHGDFDNCPVCQHLSRNDSYNTNKEEYSLLKRKTSYWANILVIKDPATPENEGKVMKMRFGMKIMEKITSMINVDPEMGETPVDVTCVFEGANFVYKTKKVGGFTNYDDCKFLSCSEIPKINDPEFQKFLDAGMEDISKLVAPSEFKSLDDLEKKFKQIMGTSLAAGKAASAAGSLNAELNEFDAELTSFESDTPANAFEQTGGTDLDDDLDSLLG

>44RRORF215c 143075:143734 T4-GC_3 gp59 loader of gp41 DNA helicase reverse

MIALRYPPRPDRFISAKGAFMLYLMIKQHMAGKYDVIKYSWGMKVTDATFNKRKDKYFFEKLSNKFHLKDMVEIYLATFIENPSGWAGDLVSDEAMTAHRELLGRHLRFPNIYREDIKNIVYFAEKLDVPLGKIMEYNTDKMTSPIFKLLQSGMISIETFLVIDSFLGILDKHDAMMSGDIIWQNWHTKLSGYRKLVVINKDTAKRKFIEHVKAFKDQV

>44RRORF216c 143743:144000 T4-GC_1667 gp33 late promoter transcription accessory protein  reverse

MSNPNNLSDKTSNGLEIEALVVKEGLTYMEACIQWLEENSLEISNCQKYIPRALIDKLSQECIESDMLRPSIVRSMTRNTLDFLM

>44RRORF217c 144000:144287 T4-GC_1668 DsbA dsDNA binding protein, late transcription reverse

MENVEKKKKEKVEFNPSVHGDRLQQLIVEASNLKIQQEKYGEMVKEQKDIAKRECGVEGKLFNQLLRIYHRQEREQFEDAADEVTSAYDQIFKGN

>44RRORF218c 144297:145220 T4-GC_870  rnh RNaseH reverse

MNLDSFMGEAEKTGGPDVNIIDASQLIIATVMANFEPDEVNEAMLRHLIFDTMRNNVKKFKAEYPETIIAFDDSKDGYWRRDLAWYYKKNRSISKEESKWDWDALFGFINKIVDEMLTVYPGVKMIKIGKTEADDIIAILTKLFTDQGRCVMISSSDSDFTQLHKFKGVKQYSPAQKKSVKPKNGSPKHDLFYKIIKGDGKDGVAGIKCRSTYVIDRVEGERAPPCSAKWIESLVQSEDPRAALENEEWQKRWDENVKLLDLSQIPDHVAEKILTSYNNCTVNPRGKLYSYFVKNRLTKLLTKVNQF

>44RRORF219w 145295:148963 T4-GC_1669 gp34 long tail fiber, proximal subunit  forward

MLGQHFRATSGLDAAGEKLINVAIADKATLSDGVNVDFFHKYNTIYQYDPLRGYDAKHAIIYQRRIYFAKADIASPAGEFQPTLWTGLRVDPTWQFVNSVATAMQLVSGQYISADNRFNNLVFNLPTDPIDGDTIVIKDIGGMPGINDLVFSTIGAAIIEYNGQTRGSSFRGTIPFCEYVFMYKAAGNRWQLDICASTEQSYFVAPSTQGFQLQSGMVTWRQTAQGQIRLILPKHANHGDVITTHDIDGLNAINHSTLEIYPGSGHSINENGVTLIESRTSGYGSFVFDSGAKVWEVWDGDQRTRIRVTKADTSVLPFEHILVTGDGTGASQVVTLTLPEDVAIGDRVQITLDYLRRGQTCTIQVKPNSGEVMVGSKAQMQFQRRSEYPATNGWELVSSVSIVANTDYVPYIELMYAELDPALVGVTPARYGWMIGQVAPKVERVDANQRDRLGVAALAAQSEVDKNHEQNPNDETIVTPLTLSRKTSNETRRGILRIGTTAEVNQVTTASYLDDVAITPKKLNERSATETRRGLAEIATQAEANGATDDITIVTPKKLHNRIAAENQTGILAIVQKLGTAGTARNLAGTGIYNRADHLRAVTPATLDEFAATETAKGVGYIATQAEVDGGSSDANGPLLVTAERLAARRASETNHGLIEIATQAETNAGTDDVRAITPKKLNDRTATESRTGIARLATQTEVDAGTSALTLLTPLKLKTRFDNLSRVEVDADAGLTRTGTIWDTVSIGVKLSTEVQRGTLRVATQVEANGSTDDATVITPKKLDGRKSTRTLDGIIRVATTAETRTGTSQTLAVCPQDLIYMAQTEPTWSGNETRRGYVKTATMESTFVGNDTVGSTQVYTSYANDGLAVSPRGLNYALQNFLPLKATAQNSLALGGVNSADWVRRTIAQTVTGAMNFTAAMTAANITSNVTSVSSLRVRDGNLGAVEIGTQGVSVLGTGILMHSADGAGAANDWFMYSGGRSSVLGVNEIGFVSTNADNTSLTKQFSVSRDGDSTTNRHIRSTNGHVVLENSGARIYVGGGIATTNQLAQSITGGFIFGNINSAMSVVTNGDDNFKINGSVVINVANAQTKLDPVYLRRDGGNTQTGKVLAAMTGDVKYSTFRNDNRYISSRGNDFVFGNTDTVNGRVCLDTNKNPIVKIGNFEYEIYHKGNKPTAEDVGAVDITGSSANNLTIRDWIKIGNVKIIANNLLKTVEFVWEE

>44RRORF220w 148973:150106 T4-GC_1670 gp35 hinge long tail fiber proximal connector  forward

MATQFMAHLGPSYVETSHLSENNAIKYKLEALGSNADSTVKVPFIKLNGASRLSSYSRGITAVTISPTGVASNQATFDLYTRPEHFDTLRSYLMSAPSNNIVVLVSYDAMKSTEAFDEFMYQYGSRSWPGVPYLNKVLPDSRLYRSSYVAIFNTSLKRFCYENFVGNDYTATSDTSAYLEVVFDTVEDIGACGTPERKVDDINEYFSRPDDYAFIRYFPTENITNWEAIYHVKCELYNDQVLKDANGHARLYLWTQNSGGTWFSQMILSNVDGVVGQWNTYEGYFKLPAAGGGATLWGCQAYRWPSSAKVGLAGARNVIVTRVTRDDDDKVENAAFGVNGMRANTLSDNGNFSNPVMQLLNLKPKNVVTSNELRERT

>44RRORF221w 150395:154657 T4-GC_1828 gp36 hinge long tail fiber proximal connector  forward

MADLKVGTTIGGSPAWNQGNLPLVPSGDRILYKGARVYSESDKPSADELSVLSINGGRLKGQLQIDSASDNIFDLNSTDSGAVFMRYMHNNSNKAYTGIDASGNFYVRMADGASRAGIAFQIDNVSQDITFGANLKGPAGRAFSINKGDQPFIRDHGNGNVTISALSKVDGNPGDLYLGYNSAGMVTNTVRLESPLFWKGARQLVDSNGFILRSAMDNNYYNQSEADARFIRLNNNTTTDGFILSKTAEYTDAGRNMGYSGFYRHNGVDGFSGLTMHVAHPSYSNGAYSRGITFAYGSSSYGLYTYGYDSAGVRLANQKIYTEADKPTPQELGALAAEANAVSASKLQTPRRISLSSGASGSVLFDGSGDVVIPVTIANDSHTHNIYVKKSGDIMSGNLVVNAAVDANELRAGDATTKARIALSSDTVFFQGGPIGTTGLHKIAMSGYMGKGIDALTYWMTNGVTPVVRWGSVDNKMFHEGYRPFDVQSTSLASKSCNDALESGFYSIFGTTADTPYGTGPSGSTMVVSRWSGTGVSQTFYTYNSDRVFVRRLVGTTWNAWFELYSTSKIPTPAEVGALAVNANAVSATRLQTARLISGVPFDGTSNITITATNVGALPITGGDINGNLLVKGTLTNEGQLISYDSSTRGYGFRSTYSTGWLYTQTGKVDRDVNDQKHNLSGWYGTPLSALRFTMAEGTSPHVLWGSTSHDVLHIGKSYGVGIRQGNGASNGHIYTEDGSRDFDKLITAGRYSVDGQWLNGRAGAAAATYVGTAEVEVRAWGSGPAYIQTFTQLEGGLPSRYNRVGTGTYPNIVWASWESGTKEWEYQAGYRMMISRSGEGVYPYMTIHKADLPPTGTESVIGAWQSKIGAPPTANNPDSAQLATIVASVVDTTNRYATLRLSARDITTNGILSIVDIGKDGLVVTNGGKKVELTAGVARAEKFIASDPYAFVSSTSNTHGVYLGNSAADKRLILGGGNNTAGAVHVRPQGISTETGETVFNTNGTISNGTTPSAPGHLTNKVYVDNLIAQQVSKSGDIMTGQLTIHTANNAPLELKSTTAGVVTPQYIIGNDSTGAQRWYVGQASPNSPDVLLYSTANGTYLRLEANQISFNKNPISTALQGAAAGSLVRRDFLQTSLSSQTPNNPVYIGASANLNNYQTPGYYYQDSNANAGSGSNYPTQQAGALVVTKAAGIIQEYTVYGTGARYVRAFYTNVWSAWALVYDSTRPPGATAVGALPIAGGTLTGGYLQLQSATNSILEFHQPGRHAAMIFLSNGTGQLRFSTSNGAAGETNVRMTLDANGALATTGSINGGAGVYDVGQRVYSPNNPQPSLTPTQIGNALASMAYDAVGQYAMLLVAVDVGTWLVPGTVLPGSQLRYSTAEGKDPSNSPPGNWRLHGRINQGGQWGAWNVSLWQRVS

>44RRORF222w 154694:155386 T4-GC_1829  protein glimmer prediction forward

MSQRHGRFWSIGFNAVGYTGSLPAPNWGTQIRRFAGLNPVGNGLDPALSEFYFGQGAQPAGRWMSQYFNRGRTPSRCFMWSGSRYPYNSWSGFDWGGELTQIANATIKIGWIGTGRASHRGGDMGYINLRWKWDNDLWQETRIFTTPDTYVSDWYGNRVMNLNRPGGGRGTLTFKIVGNVGDFDQHDVGDRGPNASWSPVVDMSVAGSGYQGELFKSFQGHQTRQYNENN

>44RRORF223w 155396:155890 T4-GC_607  lysozyme murein forward

MTLEDMLVYDEGRKLKVYWDHLGYPTVGIGHLIVLRETKDMGVINHMLGEQLGHRVDGVISDEDCSKLFESDVKSVKREIGRYPAIKSAFDACDETRQKAIYNMMFQMGGPRLSGFKKSLGLIAARNWTAAYAELLNSSWARQTPNRAQRVAQVILTGTMDAYR

>44RRORF224w 155962:156627 T4-GC_1674  T holin lysis mediator forward

MSNQPTKTENQTGGRAGVLMDILDRLFKDAVTGEIVFYRAILLTLVFLMGFSWYSKEEIFALYKETRFENYQEILQAERDRKFEMAAQEQLQIAHVSSRADFSVVFSFRPRNMNYFVDMMATEGKTPTDLIGREKGGYPINKTSNEYMVHMSGRHFSNYKEFAYLPAGHEDFEYMYSCPITNLDNIYAGSVSMFWKKKPVINENKLFVICNQAERLLSRAR

>44RRORF225c 156671:156931 T4-GC_1830  Hypothetical protein reverse

MQIEIGKKYRVTDAERFMAEHGITNGTEFTVTNIDDDGDLYTYDISWNGRDGKSAFAPSEGWALLLNGRNGNTDEKADYTGSIEEV

>44RRORF226c 156941:157213 T4-GC_1675  AsiA reverse

MNYSENIKDIIATASLLIKFGCEDILNKQETFVSFLNELGFRSPTGEEFTRAGFRQMMKRLPIEQREELIEMFNQGHRDVNHQMMMYSNN

>44RRORF227c 157292:157570 T4-GC_1831  Hypothetical protein reverse

MFEFVISSYWLGVSIAIIFVAISLTLMILTMMNCRAPTQKTIHQIQCWLSLLESGKPLFGKYAVPVTIAFLAITISLLTILWPIVLVYQIVK

>44RRORF228c 157690:157881 T4-GC_1832  Hypothetical protein reverse

MNIDAVLTQHIVYGIFAVAGCGLMWQIRKDINQEKRIKRHNQKLEQQARDWMSKNKPQPPNKP

>44RRORF229c 157933:158265 T4-GC_1833  Hypothetical protein reverse

MNDKSWNLIKMFQMKKTKIEPTVTPLPISDLKVEAFELFKKIEERIAHDQTRLEELAKSRENELRRHEAAIRLAMDSHSIKMDDLSLQEALISDSLKGGKYLKNIVAQAC

>44RRORF230c 158407:159384 T4-GC_1541  Hypothetical protein reverse

MQVILKNALYFGNEYTGTFETNGTTWWDANPHDPREGKVNAIIKGKSRMVWVNRDDFEFIYEDGDVAGTVKNVEESAEEMRERIAKRFMVMDKMSVGLVKGTIRSLIISGAPGIGKTFTLERKLKHAHEVGEIDFSSIKGKCSAIGLYIHLWENREDDCVVLLDDVDVFSNEDTLNVLKAALDTGEERIVSWGTASNYLAERDIPNNFEFKGSVVFITNADIDAEVARGSKLAPHLDALQSRSIYLDLGVHTSREIMIRVEDVITKTDMLQKRGLTEAQTVNALEWMKEHTDRLRSVSLRTALYLADFINTDSDWADVAEVTLLK

>44RRORF231c 159484:159873 T4-GC_1834  Hypothetical protein reverse

MFELYGDVKDFKLFKFKSPEHFVEWLRIKPDVENYYGDMDPEQPFVGSMTIWYGHEEAIFDICDYSGRPPEDDCPTIAFTQDQINEFLDLVSDNPEEECEECRLRLIEDKLIRIEKLQKEVEFLKKQLN

>44RRORF232c 159883:160320 T4-GC_1835  Hypothetical protein reverse

MIRYFKFKSQTAFNTWKKQWFRRRWSFPSEMEALVDCKPRLCVISPSQRKCVWEILDKDGQAIDTGRIAILENEMHLIELGEIIESDTPEGSAFDTDGYVVSIDNLIESYKEAQANLEEAKLVLMKATDSANPKQLDEIKKVLGH

>44RRORF233c 160422:162809 T4-GC_1836  Hypothetical protein reverse

MKQIITMPFNAVPGKLNSHKGAWAFLWKQIIEEETGHPCEVAVGGHDFSDHDRVYVYHGMEFKGGLNLFGGPDAKSALHISKFLDFKGEIVSLDVDMPLYGEMCRDRIYDKKGEVNPKVPAEWKDADWVAIDQRLQKSSRLAMIDLPREDVVFGDSHSFSAWQPGYKALRHDGQTLRGALKKGIGSFLPVAVRNLTVYLGNIDIRFHFGRQEDPFADIDAKIKELAKQLITLRNQGRITGEIELVTLLPIEDESRAIPGTGQFLKQNFFGTQAERTAWMTHFNEKLFKLTKLPGFKVFAWPEQWYVDTAADPLSFFDKMEKPRSVHLSREFYRWTKPMPVMEKPVKVKKVKEEKAPKADKPPKKKGGATADFLALSNEEVLALADKDVKEKLGNFIKEFNKREWSVRIGQTHRDFVDYQLNGYVHKPEFGYGFCVENKPVPYFHPNRSFHDEIIWLNEHLYFRTDVSFEDKLINSAIVKFYGPSRTLDIITGSADDIPYLVNTGSRYIHFDKMETDPEYKYTLMKNIEVAFSKGQKIWGTTELRTSLQTASRNFARQNPSPIDVRGVICPVNKTVLIAPNLDTSERKMRASDMIHWLHALAYGRAPGQSQGWIDFYKAKPTMSESYWFLNQLRGMGPYYCYHFSSNLCRMPGVGDAGLIEAEFKAEFDRLGVTHGKMDENADFVMAGPGACATLERLWPGVPINAETTTKMLLAIRDNQEDFYEIKEAEDKRYHKEATEMGYFTTFGCEIACCQFNVFTRLSENWQAAVGRANAPISMEVGGKSKMCSLDGLFAI

>44RRORF234c 162879:164402 T4-GC_1837  Hypothetical protein reverse

MQLLDMVIFAGYIGCIVMAGLVIGWKKSGTTKSYFMADRSLPWWILGCAILAANISAEHLIGTTGSAYAMGIAIGAFELTGALALVVAAWLAIPYFVKNQITTMPQFLAMKYDNRVRSMFATFWIVVYTLVNLTAVSYMGALAFTSIGIPLEVGVWALIGFAVLYSAVGGLSSLVWTDFIQVGILLTAGIACTWFTLDAYGVHVGSTSIAGSMVSLYKELPNHFQLVLEPGHPAYENIPGILGVVGVFLGSLSYFAFNQFIVQGALAAKSVKEAQKGMVFAAFLKLLMPLVVIIPGIMAYSMTNGSLTPSDKAYPWLIDNFMPAGFHGLVMAALFAAIISTLAAILNSISTMFTLDIVKVHKPELSDKTLMKVARTVVVVCGAIGASLAIPFLGNLDQAYHFIQEFVGFVTPAMLVIFFAALYWKTNSNAAIAVTVFSVAANAIVKFTVPELAWLDRFLMVLVGCGVLYSLFSGKQVEDAHIAPSKTLVIGGSIVAIIFFATYITFA

>44RRORF235c 164469:165122 T4-GC_1682 MotA  Translational Activator reverse

MTMTKIEAIAKVLNNASISDNATQIFIQVAKKAFITVSEIAESVEMNKNAVYSNIGVMIKKELIEKSGDGYITTEAGDAILVEAAEMWKAAQPVEEVKVEKKKGTRKSREITAEMTGLMEKISALVEENIGLKAVEIYRQNYQIIFSKRTAEGYRKFEVLNNGKFRIFGYKVAEDKLEAFRQVGAEIKVGGSNTYIDIEQNEVNIAKVMQIAVGFSI

>44RRORF236c 165213:165464 T4-GC_1838  Hypothetical protein reverse

MKIQFKSEQAFNEYCDQGGLYPGNAKIVDFMPDGWDSIIIVDRIDVIIHEDNFFWDIAVDPADGMALHTIAYDEVHLFNIIEK

>44RRORF237c 165461:165769 T4-GC_1839  Hypothetical protein reverse

VKFTKNVIVNRTYELSAEEFVNHHLRELRIYRNGGKVEYDCFVQCGVQPQFITHAISLPHIDFDVNDFDRYARTEEEKARHQSACKRLIKLIEVQFEKEEKS

>44RRORF238c 165779:166357 T4-GC_1840  Hypothetical protein reverse

MLSAALKAKIREYYEERVKHIRDNNIVNVTTPTYKLVFTKHKGYVGQCHYAKREIRISELLNRSATWECIKDTINHELAHWATPGHSHDVVWQQMAIRLGAMPQTRVAIGDLQRPFIIECRGEVVGYSDVLRTGEDAAGRYIKRRKRETFGNLVYKPNPDYIDNSNWCEPDVDQKKPVKKTNKIIEDFLSDI

>44RRORF239c 166398:166667 T4-GC_1841  Hypothetical protein reverse

MKITNDKARIQASIDSMISLFAQNWLYEFIKQNQGAKYFDMIKHVREMKLEHTHGITLNLKELGSEGMIYREGRSIFCLKIVYNDKLIE

>44RRORF240c 166798:167064 T4-GC_1842  Hypothetical protein reverse

MATIKLAPAPCFAINRYGEVVDNNHCGPRHLIECKCRMMDVPAGEAAPSLLSVVNTIALTEDVENVYILAVIAGFNSIKVRYGTHPDF

>44RRORF241c 167065:168732 T4-GC_1684 gp52 DNA topoisomerase subunit reverse

MNFSLDAFFDEEPASPAQKQTSNPETPPWDVEVDLTLGAKEDVWFAPAGYQRGLIEVEPGDTGEIEVIEPMEHPTEDEVISEQIRQCEDALAQEIPAWKRTILSNHLTELHNRSLQSIINHEALEFAMYTVEERAIPSLIDGLKPVQRFFMYRALEYAKQNRSKFNKVAALAGGVSEAGYHHGEGSAAGAGQLIANTWNNNIPILEGDGNFGSRMVQQAAAPRYVFCRVHQNFWDIYRDIELAPVHPEPEHLPPRYYLPVIPMVLANGVKGIATGYATNIFPHSYKSLIKCTKAAIEGKPIPRLEVQFPEFSGVIRRVSAKTIEVEGLYELSGQTKLTITELPVKFDRLSYVILLDKLKDQGKIVSYKEQHKNGFRFDVTLKRQDKFGEQLQNNPEATHEKIIKMFGLRQVLTQNITVLNPEGKLAEYECAEDVIRDFVEHRRKFTAERVEYERQKSEHARDLAWAKFKFINMVIDDKITIKGKQKAELVKEIASNPDFKGFENELVGMSIYRMTEDETYKLQDEAIKQGKLFDYWLGTTPEAEYINDLNSLKGK

>44RRORF242c 168742:169179 T4-GC_1843  host nucleoid disrupting protein reverse

MSKQNLNVQRIISAGAQRLGHFENGNFKFVTGKSKDDARGKGFYFIVSAGVVKARTFVGDQETNRGFNETIYRVCHGFQPLTDEIWSKSYSLNQVVYFMPLHLVPSLLKSPAQLELFGENMAKAQTLTTVSRQLFKVYNFEYQKR

>44RRORF243c 169193:169453 T4-GC_1844  Hypothetical protein reverse

MFAIQHKESGKCIRSIEYSSSGYIGISFVDCDDMQDGTKVHVFDTIADAKDCMNGKIQVSHDFFEFEVSHYHPDDYQVVCLTATVI

>44RRORF244c 169453:169710 T4-GC_1845  Hypothetical protein reverse

MKLFAFKHRNNGTLAELYHLVDEIYLVEYGCEAPVFVASSIEEMHAIIKHEHDYVINDIDIIDEYDIIEFEAKPKLIEGNCIGTP

>44RRORF245c 169769:169984 T4-GC_1846  Hypothetical protein reverse

MKLYVLEHIETGKPASFIKDSFDDIVAIDYNEFEPVLAHSSYQDMVAILENNHVFLCSRLNKTKYVVKEIG

>44RRORF246c 169981:170214 T4-GC_1847  Hypothetical protein reverse

MLYRFVSEEQFNAWSSQNYAKEFAKHFKKWDDVFATEDLSCEGMTDWAEINGQYICSSHWYPFVSDDLGSRLVEVEA

>44RRORF247c 170214:170900 T4-GC_1848  Hypothetical protein reverse

MNSSKIFNSQFKLHGKFAESVSNDDIKNETMFFNCDLAFAIMHGGPITRSFIANLPKEWQYDDVVFDSRVHMLMPGWYPAIPGYHHDDVPRPDIPAGQHFITAGQPDYDNPRYRSNHILGLVNADVCPTHFAIGESEFSQIPDGELIYRQWHQEVMAKLGSGELSKHIAPDRTIVEFDWQTWHTGSKSVGTGWRWFGRVSRNTDRVKKITNEIRRNAQVYMEFPMEGW

>44RRORF248c 170967:171191 T4-GC_1849  Hypothetical protein reverse

MKMYTFDDVMESIGYVKVNSVSDLHNTLVGIECLAPGIKKHMSDFPCWAKRIGHFYDSELDANWVFFDFVPLSD

>44RRORF249c 171188:171394 T4-GC_1850  Hypothetical protein reverse

MQTYEFIKRRARPGCGQQKKELMAEHKMLRAMVDHHTIMCYDREPSPELLKARSDKERIENLLLEITS

>44RRORF250c 171447:172100 T4-GC_1851  Hypothetical protein reverse

MIPMAVRERIFTQLRHMQSFTIELIMHQIHSRLAKEPREWTSFFDRRMARIDSTVDYAIKEHAKAGGTLSKAEIAERTGRSLDAELGIAYILGGLTGVMVWLDNDDITFDVPTPDFNLEIKTSFNRWPTMHTAGAEPYGRADGLCLYAGYKGNADVFLVLHMENVDGQTYFNPNYFFTKRAMEKYPYEIATRRMVDGAYINRNHDRYVHFYKKWCTL

>44RRORF251c 172097:172387 T4-GC_1852  Hypothetical protein reverse

MSSPFTVEFYNDRNEKVDVRYGNHGWVSPSNIRYAENIINVVNGARFGEENKPVAEWFYFISSGRVYFKEDYDKMATIVGLIKTFDPYEFSMELKQ

>44RRORF252c 172433:173566 T4-GC_1698  RIIA-RIIB membrane-associated  reverse

MAKLKIVKCFDDVTKLQIFKKYEAGNISQGYLASEHGVSVDTIARVLKEVRTWPIAASQVVPENPTDEEIAAHFYSSTENTFEDTGRHFGITGLEAHNAVTRRNQEITKAQEKAKGLIAQADVAIKHLDEVIEADKELECTWMANSKFLSVTIGSETYNASGDHPQFMEIIGLLRAEKYDEAMELLNIKRGLERYISGDLVIEGGTLRYKDLVIDSGLTRRIVSRMQSGEPFLPLIAFFENLMDNPSRRAVYQLYDFLEHNDIEITDDGHFIAWKRVNHSFKDMYTGKFDNSPGTVVKINRFQVDEDPNTTCSHGLHVAAKSYIPHYGGGSGKVIACKVNPADVVAIPTDYQNAKMRCAGYEVLYEVTEDFKEMKHY

>Aeh1p001 1:2199 T4-GC_1853  membrane integrity protector  reverse

MKIHQEQTEIYGSAADQSAGFKILASAKAFKILSSSLYKYKQRAIIRELCCNAVDGHIALKRTGVEVSKTFDVTLPSMLNQQFSVRDYGIGLSEEDVTGLYCTYFASTKSNSNDEIGGFGLGCKSPFAYTDTFTVTSWFGGKKMIFSAFMKNGEPNIMKMYEEDSSEHTGVEVTVPVSNDMNTWEAEAKRVFCSFGEYRPRFIGKPITVNYLEFDKDGICKIDSNYNSQHGNGVYAVMGGVVYPIPAEYWNNTMIGLYASRKTYYVRFEIGELDMTPSREELSLDPDTIASIDKRMKLLNKVHEVEIDDAFKKCKDIRELYSHMIGRFPNEVWQRMIQKRVFRKKTIETWKAQLNGYTRPNADVPIVRASVGAGTVRKVKQRWSNGVDISFGASFRPVIINDLKTGAAEVMYGLDRLNKFRVEGAHVFDVFSNAKVDEKDPKSITVGKANRENMVEYLKYFPTRMKDGKVILLSKVRAEVLKEMKDKGLIQVKKRTGKATNVVKYENGVTSEVQMYVEDIDDLKDVIWCAHEYGYHKIATPTITTETLKNGKTRDKYENWKTVTTFNDRIIKTWSKLEGKTVYVFKSQHWARADKNKDIEQFNEFMVTDYVVDQMGKVTMDHFGVTVNERWINRLSSNPITKPLTDDLCGHNGQRSDIGEFLLLVRDSRCDLKDAKQRTLEGVVSKLVKEATDRAYAKVREFEKNNPLIIGYLNQIYDLKDAIAKNIVEVAK

>Aeh1p002 2271:2558 T4-GC_1854  Hypothetical protein reverse

MTKLPKQYKHWCKTALLKIGKDRKWDKFYPVSKNGLFRFRVACDGMFEISEHEKTFDRWANSTYDGIMLSELKTEAEFVDWVFKKQAEATFAAFK

>Aeh1p003 2558:2869 T4-GC_1855  Hypothetical protein reverse

MGNLTKNLGDISKKISPCIKIGKMTFLREKFIKFIDVKFGEWELYCEEHEIKVLHTVKQEVKKLRESLKETSEITHKTANLNLIFGYEVDLEELGERWFDEYL

>Aeh1p004 2857:3345 T4-GC_1771  Hypothetical protein reverse

MLLEIERKYLVNPDVVIEDQPIRRLEIEQFYLGKLRFRKQHHGISTYFWNMKIGKGMSKIELETRIPKFIYEFAKRRAPVGGVLKKQRSEYQHGKHKIELDEFQSYPYEGFKLAEIELAHENEEILPLPEWMGLEVTGDKRYNNRRMSKKASKKVLEQKWVI

>Aeh1p005 3398:5239 T4-GC_1464 gp60 topoisomerase II, large subunit, C-terminal region  reverse

MSQEFKVLSDKEHCLINTDMYIGSTSTETHDVLVDGKFVQIAYVPGLVKITDEVIDNSVDEAIRTNFEHANQIEVVIKDNQVSVKDNGRGLPQGMVVTPEGVEVPLPLAAWTRARAGSNFSADRKTIGKNGVGSALTNFFSDSFVGETGNGTNTVTVRCTNNADEVSYTTKAGKFKGTNVTFVPDFTRFGVFQLDEDFEQVIQSRLLTLAVNFPPITFKYNGKKVEGKFSKFAAQFGDVVSHNDDNVSLFFATSEEYRQLSFVNGVHTKQGGNHVYGVLDSLSDELIPMIKRQHKIEINKARIKECLLIGLFIRNLVAPKYDGQTKERLSSPWAQIRDHMNLDYKALARKILKTPEVIDPIIASALAKKEAADKAAATKAQKKAKKANVAKHVAAAGLGRLKTMLFLAEGDSAIGPFTRFRNEETQGSYPLRGKMLNVWNLPDHEVLKNKEIADLLGILNVELRSKEAPAYTDIAIMTDADQDGKGSIAMLAIAFFYKFWPHWFEQGRIHIVRTPEYISTNGKKTDWSYSRDEFRSKKFDGKWTHRHIKGLGSLTVEGDDCEYKQCIENLVLEQVVIDDQTPELLEMLFGDDEHKRKQWLGFDDDIIIEEEEG

>Aeh1p006 5305:5805 T4-GC_1856  Hypothetical protein reverse

MFPLDVRLAPVNRLDCEREFQKAYNWENLNEDQRFIVRGGCWNTWVMGWNAAQNLKSVDPIANVLETSQIAPVERSQHYVLGKCTEELGEAATVINKPHKQHPEPLHCEIADLIISGIDLVYVELYEKLRKQIGDNVDKALVADKARELIVNAMISKNEKWKKQVI

>Aeh1p007 5808:6011 T4-GC_1857  Hypothetical protein reverse

MEERIFTEFEQKQIDTLDRTVYNLIESSREVIFRAIMDLRVPSDIDIESRVDGIIVSYKRAYAFIKG

>Aeh1p008 6013:6186 T4-GC_1858  Hypothetical protein reverse

MKINEVRYNEILATVEGAFERTSYGFGEMTTVIYNKDGKALAERTVTDAGTEYNEEA

>Aeh1p009 6189:6869 T4-GC_1472 DexA   exonuclease A reverse

MIQVPEYDDYIIDMETFSNKANATVIDLAAIVYREDIQNPPSFQELVSRGIKIKFDLKSQSNRHKMKSTIEWWKNQVPEAKKNLKPSMNDVNINVGMEKFFDYIRRPGFKVDYWKSLAWCRGNSFDFAIFEDMLSEYLEQDDTIFEQPVNFSRQRDIRTAIEQNLCSRMQTICPLPKGTLDGFVKHDSIHDCAKDILMLIYSKRYAWGLEDMPTGDNVDPLSILRG

>Aeh1p010 6866:7351 T4-GC_1859  deoxyuridine 5'-triphosphate nucleotidohydrolase reverse

MEAIPVIRLPHYLPEWELPAFKSAEAAGIDLRAAIAETVVLKPGEDIVIPSGLKMDIGALQLASVFLDIGVYGCILPRSGLGFKHYVRLANTAGVIDSDYHGEIMIKLRNEGTGDLTIVPGDRVVQMVFHLYVKGFGFKEVESFDRNTERGESGIGSSGVK

>Aeh1p011 7351:8385 T4-GC_202 gp61 DNA primase subunit reverse

MLYLQRHMAHQIAFVLPMFSDHSRAHEIKYNFRCHICGDSQKDKYKSRGWFYERDGQVWYGCFNCGKQLPFSLYLQMYHEELYREYIKEKYKDNERPKRQEVNLNLGSKLEKKEQKVVSDLPFCVKLSELREDHPVVQYMLDRCMPKDKLKLFYFTDNWKALSNHIKPETYKVVDREYRLVIPIHNQDGSVSCIQGRALGNVDKNQRYLTVKPDDQANKIYGLERVDGSKTVFYFEGPIDSVFIPNSLAIVGGSMHLNDAPFKSKRVWVLDNEPRSKETVERLEKLIDAGEKVVVWYECPWRSKDINDIIKNEGATAEQIEQYLKQNIVSGLSAKRRLSEWRKI

>Aeh1p012 8427:8894 T4-GC_1491  Hypothetical protein reverse

MSAKTIMDAVYAYRLATLLGKSFSKWEAHKLGIIDDQGNVLRRPETPKEKSNYTKFHSMVRSLKQTIQKFSGGFGTTALAVKMGWNAVIKEYGEPDLSRMPLVECEEESDLHKLIEMVSGDCGGDATKIATGEKSGSVTGMGAGQTKKIDKKKKS

>Aeh1p013 8928:10385 T4-GC_182 gp41  DNA primase-helicase  reverse

MSIEQSILTNLLVSEEYFRQVFPFLKSEYFPRGPIRIIFELIQKHYNEYKTIPTHNALVIALEKRSGIAQVEFDEAYSGIAELTGVPEDLAWLLAETEKYCQERAMHNALSEAIRIQENHAKPLDERDKRISDIGAIPDLMKNALAVAFNIAIGHDYFDDVESRFQSYRMKTKKISFLTKILNTITKGGVERKTLNLILAGVNVGKSLGLCHLACEYLLQGYNVLYVSMEMGEEVCGKRIDANLLDVSLDDIDDGLISESDFMRRFGALKQKNCGKLVVKQFPTGAANVNHLNNLMADLQIKKGFKPDIVIVDYLGIMCSKRMTAYSENSYTLVKAIAEELRGFAVEHNVVVWSAAQTTRGGWDSSDISMSDIAESAGLAATADFILAAMETDELAEIGQQLMKQIKSRYGDKNKFSRFNLCVDKGKQRWHEPDGNFGGNLNDANDRMQATHKDNVAKAKDLSTRNKMDQLSAMGDASDAVDWGI

>Aeh1p014 10310:10627 T4-GC_1861 gp40 head vertex assembly chaperone  reverse

MEAKERNYRDVLEEALKDVKQELVILVDGEPFLAYIHELTYKDGQVHIDWSTPHSEEEIMKDELFKHVQAAIQAQITEGKECQSNNLFSRISLFLRNTFAKSSHS

>Aeh1p015 10591:11316 T4-GC_1862  Hypothetical protein reverse

MKIDLQKVHTAVFANGERRDDKLINLVKSTNRLWKFGTSMHVGTYSKHYHEIRDGIDKNGFHIHNGYRLTGFVHAKCNYSGRESWFDIFKGFSTCAGIILGDMDKVVDPVLILREYDKQVKPKTRQWNDRGARKHAYGSRNRHIFGKFFAYTESKRKQDLSYSDYERELDMEYYDDGIYDQCLEPWCDIPVPQIRRNDLVDAFMHREAWWDNAGRSVEKSWKYQSKRRHQWKPKKEIIETF

>Aeh1p016 11396:12631 T4-GC_181  UvsX RecA-like  reverse

MAKGIKTAKTGNLGSLMSKLAGTSSNKMSSVLADSKFFNDKDCVRTRVPLLNLAMSGELDGGLTPGLTVLAGPSKHFKSNLSLVFVAAYLRKYPDAVCIFFDNEFGSTPGYFESQGVDISRVIHCPFKNIEELKFDIVKKLEAIERGDRVIVFVDSIGNAASKKEIDDAIDEKSVSDMTRAKQIKSLTRMMTPYLTVNDIPAIMVAHTYDTQEMYSKKVVSGGTGITYSSDTVIIIGRQQEKDGKELLGYNFVLNMEKSRFVKEQSKLPLEVTFQGGINTYSGMLDIALEVGFVVKPSNGWFSRAFLDEETGELVEEDRKWRRADTNCLEFWKPMFAHQPFKTACSDMFKLKSVAVKDEVFDEVDELFSGEAEMPVNMGRKLDTADQEEIDQLEEVDVEGSDSDELFANLD

>Aeh1p017 12740:15499 T4-GC_178 gp43 DNA polymerase reverse

LFYTNVCIQGNTVLERYVDDNGISRSRKVNFGPTLYKHSNNGELKDIYGKSATAVDFDSIGDARRWMKDMRDINREPLGMDDFVLQYLYHTYSGPVSFKYEQIDIAFVDIEVPTDGPFPEPHICDWEIDGICHYSTKRKRYSLFTTRPWDKAKSILDKDDKGNAVDILDRVDYVFCESERELLIRYLKFFRDNTPDVFSGWNSEMFDLRYIVNRYRKVLGDVYANKLSPWEQIIERTVYKDDDEGDEAEEIVTYELLGIACLDYMAAYKKFTFKTRPTYKLDYIGQIELGMKKLELTEKTYLAFSQKNPQKYIDYLIRDVDLLVKLDARLSLMALITSVSYYAKINYNNTFSPLKTWDAIIHNSLIVQGIVVPENKRTSKVKYAGAFVKDPVTAFYRWILSFDLTSLYPHLIMGWNISPETIIDCYDVPRVFVKDRMVPDIVGMGLVDKQFQVPNDDLSFAANGMRYTRKKRGIIPTEIEKVFLQRKAAKNAEFTADKIATIAWDTIVDRKDNNIADTDIDFDAHGIDLSIKGETFDNFIANLKTFNNESLHGIVDYCRFMEKLENVNQQARKVLINSLYGALGNEHFRYYDVRNAEAITMSGQFAIRWIMRKMNEYMNALCQTKDVDYVVYGDTDSIYLTFEKFVNIMAAKKGIQVGDIETIRWVDFLSKFAKEKCEPYIDQSYRELAEYVQCYDHKLFMDREIIADTAFWTAKKRYAANVWDSEGKRKLDEHGNVVPKLKIMGIETQRSSTPVFAGKSLEKSIKLILTKGEQAMQDYVKEVKAEYPKRDYRDIASVSSANNIEKNHNNWVPVKGCPGHIKGALAYNKVAEQRNLDMIRSGEKIQIVMLKEPNHIHSPVLAFPSGDKIPDDFNLDLSKYLDFMGMYQKHYLKPLENICSAIGWETEKVASLSDLFGDM

>Aeh1p018 15627:15995 T4-GC_168 RegA Endoribonulceases, translational repressor   reverse

MKMMLQIQLKKDEDFLKIRETLTRIGIANNVEKRLYQSCHILQKQGKYYIVHFKELLQLDGRQVEISQEDIDRRNDIAVLLKEWGMCDIVSEHNAPGNNFFRVISHKDKANWTLVHKYKFGS

>Aeh1p019 16005:16586 T4-GC_167 gp62  clamp loader subunit reverse

MSLACFMDEEDLNEHEIAWRSKDWNAVKELAKQFKVPAEQSLFEIIDNVTKKQGHGTVDRFSDYDQHAINNALSQHVTMSGYASELNSMEGFISDQMHYDYLYFTVRQCSLPKVKFAKLTDDWEQRVFEYLVSDYYEVSIPRAREYIDYFSDEQIKRLKKMFSPTVTDVNARCLTVIPTKTEREKIQRAIRSW

>Aeh1p020 16587:17552 T4-GC_157 gp44  clamp loader subunit  reverse

MTVTITDPKEFMWEQKYRPALISECILPSADIERFKGIVTTGRIPHILLFSKSPGTGKTTMARVLCNEIDAEVMFISGGKLRIDDLRNDLTAFASTMTRKPGGKVIIIDEGDNKGMKAVHEELRSWMEAFSSNCSVIMTCNNVEAIPGPLKSRFRQIEFGNPTQDDKLRMMKEMIVRCETICEMEGVVVESRKAIAALVKQNFPDLRGTITMLDSYAKSGKIDEGVLTKATQATEDMNDVVAMLKSKKLGDVRSLVPKFTVDYDSFITKLYERLFLEVKPASLRVMIKLIAENQKYANGIPNMEIHLFDLLADLSMEMEWK

>Aeh1p021 17646:18323 T4-GC_153 gp45 sliding clamp DNA polymerase accessory protein reverse

MQLSKETVEILSNFAKINPSVVLKPGTFVNTKSVNNVLYAESTIKDTVDSELRIYSLGEFLGVAAMVGLPADVTEDGEYITIKNAAGGKAMAKIKMAEAGTIAHPKKALTMPTASVVFEITADQMKQIDKSASTMSLVDLHFVNDGRKIVARLTGGESNSNSFEIAIADDFEGDDATFDFIVAIGNMKMIDGKYTVMIAKEGAICFKGATASYIIAIDSKSKYTA

>Aeh1p022 18360:18656 T4-GC_1863  RpbA RNA polymerase binding protein  reverse

MIDFIPGDSLKTLSAAYFYQNLARKNWVCLMTQEEYDRLQCLERDVRFDVYKEFDDDVIETAIRLSQKFRAENLNCKREFVEFFPDAAILVYSEWKAA

>Aeh1p023 18816:18992 T4-GC_1864  Hypothetical protein reverse

MFDNINEVYPEVEFWVLSNKGIDHEIKVTYSQLVARFGEEHLTRIINNFDPHWLAWKL

>Aeh1p024 18982:21300 T4-GC_1865 gp46  recombination endonuclease subunit  reverse

MDISFHWVKYQNIMSVGAKAVRVTLDEHKKTLVTGTNGAGKSTFIEALTFLLYGKAFRDVTKAQLVNSQNKKGLHVEGELSVGKDRYHIERGIKPNILKITKNGEPLKEVASATEYQSYFETELLGISYDSFKQIIVLGTAGYKPFMELPAGKRRELVEDLLDVSVIGDMDKINKGIIKEKKGELDLLRVKLTSAESEQQTAEASIAAQQKQTDNMIAMFTTNFRALVDQAKAFKESAAKNQNELDSLVEPVYLEQDDSQEVEDKRDNLNSQIDELESSHKEELDEIQSKIAMLRLDQPHDCALVHDEMMLEESKPTQEDLIAKTAAVVIPNEPVYVEASEPTVVNVREELKLANQLKMAFELDKRQLVGRREFFEKGGECPTCGTDCSNHSHDRIAEIDNEIASFDVKISEQDQIISGLTAQEQQYETDLKTYRATVDENERKRREYEKQTNDYAYQCRMISEHHEAEIRRIDREIEEMRLNHATQVIEYDRNMRTLEDEKRWAIDSFKDNKAELEDRLSQLEDEVERLKSERVAKHNLDVAQYKANVEALKASIATGTESYETTADNARNLKKQIDDLKATEYDRSQVDAAIQRANELKEEIAKIVLELHHRSIVADMLKDNGVKAHIVKRYIPVFNKKINEYLKALGADYVFALDEGFNESIKSRGREDFCYASFSEGEKARINLSLLFTWRDVSSMISGVNINLLCMDEVFDGSCDEMGIVGINKMLDSMKSNIIVISHRKDAMDDSFNRHIRMHKQGRFTTMVENVR

>Aeh1p025 21300:22328 T4-GC_141 gp47  recombination endonuclease subunit reverse

MKLIIEGDKHVGTQKDSEYMQNAIYLGSKFLCDYAKKHGITAYIQTGDWFDVRAGLSQETMKFQRECLNPMYEDAFVDRYKLIGNHDMHVKDKIMPNSITEMFHDVPGIHIIDKPTTVAFGDTLWDLYPWKCAENKEAIEKYAESTDSEYCVGHWELDGFEFYKGIPSTGEAIDFLSNYKQVISGHYHTSSRKGNVLYTGTPYTLTMGDCNEIRGFWVFDTDTKELEFIANPDIWHLRIDYKKDFDPKVIDKCKGKIVELIIYEFDDKLDAVMAQFENVCYEFRQKQVYNFSSDVEDITDTKKVIEQMKDYVTGLALDDDDKKSVGAYVQDLYAVANSGKGA

>Aeh1p026 22534:23085 T4-GC_1866  Hypothetical protein reverse

MLLGIPGAGKTTYMYSLVDKFNPDARNKIDCPSPKGTTVSYTKFNDKICAIGAYDRNKKCRSSNHTYHCFETTPAVQFNSALQHSLQQLESMGYEYVILDGHKPVIEYKRLKYDFVMVEFPIDESLARQRYENRCGKDYDAMGTKYQEKIKEVLSLDKERWTKEELEQYIEQTGYIKAKTLDI

>Aeh1p027 23179:26073 T4-GC_1867  Hypothetical protein reverse

MAERIPLVTQPIKDNIPKVWNDGRWADASSTHIVITDSDGKILESQLPEAALTANVPDWKQQRSWIKDDLCYRDNKVYRANGDMPYDTPFVVGTLSTNWKELTTAAEITNVPDWDEINPLLDRVIAKGDMFYYRTDLYRASITSVGKAITELNYFTKLTGFKTAPVFSTSLSYDANAIVSYQGIIAQANAAIVAGTNFAWGSGNTQTFRPVLNGGRYQPVWRGVVPAVNTNYTFGDVIALNDSDITLYMCYVISTQTLNSTNTIKLDMTKWMPLVGNVPAFGLQNYLSKLEPLNIVGFEIDRQYYTGDLVRYGLAEAVYICTKNVSPGQIFNAGKEWVRLGTVDMNQSYTSYRLTNSYSVPTFGVKIYFDMNLNQVLLHRPDNSWADYDGKMETITFPSNPANNATYTSPIGNSYQFVLATRYWKLTSSSATGTARGHMFAKLSATALAQTLNSILSLTTVRSVGDNIARGNGTQIALRSGYTYKITYNISASGLGTSWARWGVFNDTTASWPADQMYASIWGSTAYTNTPVGIAYITPTENNMISLRCAYSGQNHNIVAGGENSNDGGDTWILVEEIDGSNIVDNRSTVILEGDRTDFLLARFTTGYSAAGTNTQFDLPFAFNVTSIGEVVNNNGVFTLKANKTYELVCDVFTSLGANGRFAYTWVDSANNRLPGTYGGKVAATSTENFSTQSIARSIVTPTADMQVKVRVTYDTGGGHTIYGDDNSLGSSYAMIRQIGSSKVVTEVVNTGVGDPKNFVTRDTTNVYSPTKHVVDFYFQSYVNTLPASDIALRCGSTDPEKRARFWFLIQKFGAVVGGTDNDTFFDGAFAGVQFETNKQSTLNNAGFIVNNIYTGGQGDVDPVAAATVPTEYYKLILGKDAAGNIWFVPVTVYYLDGAAAGATGSFGIKYYTTANTWQTAGAVELPKLISATGFASGTATTDNNLISGAAPALQYLPHRLELA

>Aeh1p028 26137:29346 T4-GC_1868  Hypothetical protein reverse

MAERIPLVLQPPKTTTPKVWLNGAWADAPTTDIVTKGTDGKISSSVIPEEVIVANAPTWAQSKSWKAGALAYHIGQVYRANTDIPANTPFVISTGGATWQLVTSAAEISNVPSWTAYNPGIDRAIREGEMYYYSGSLYRSRANNVGNEITSTNHFEKLTGFTLPPSYVYTKSYTAGELIRWQGYYVTPNTNIGGNVPFEWGASGQAVTWRPVLFNGYLQYAWRGVMTANGQGFFYGDVIAPTPRSNILYVCVAASAPPIGTETTPLPAYWAPLINDTPIILDNYLSKADDLTYNVWKFASAYKKNTVVVYTDGNTYIANADIPANTLWAVGTTGATWKALGGGAVTDFVANQAYNALQLVRNNGELYISNAAIPANTVFVEGTTGATWKKVGSGGGSVLSDVPYIQGRLTQAANVSNGTVVALSATQSRDMSITSNGINLKANQTYLISTNVYLVSTLGSATFQWSNNNAVNTTGLIGPAPFSGITVTHTANEAGSLSTTFIYSPTVNETIYLKRTGGAVALHEPFSSYSVMQISGSNGSLPIFQGATNTTPGKPGVVAAPVAGAEKKILFGDGEWKDPAELLSSEIPFVSGTISAVAQTVQTTGSLMPIVSVKNYGITCTNNRVQLKANQTYMITTSIHVSGAEYAAFRWRNITDGLYIDPGELLISDASGTSQATGGQGGNFIYTPTKNLEIALVRSRDKTYPSTSDGYSQWTVVQISGTAGAFPIFQGSTATVQGKAGALAAAPLNTQDYVLYGSGEWKPLTAASSTGVVTKGQNPAPNATMGGPNVFLDRQSRINVDGILSTVRIPNYGSSGAVVVMRPQIGESSFSTGGKFDLVSTTTFASGTTSVSPGSQVKIGDYVGVWVAGSVTGTYVANGPTNNLVWLQIGVLPALPLTLTVGGGNTLGLGGIGFDVTTLNSGAVAAYVSPKMAMGTFSNTGASTGYSAIFSSLIDSIGVSGVGTSTLTLPAGKYIFEWQWAMSNGSIADGYYYSTLGSVSNATLTGGIQTISFWPTSSSWKDGDASVGCALVSNTAAGDIKLKIDVTVGNGANAAPSSNRMWWKITKMS

>Aeh1p029 29418:31739 T4-GC_1869  Hypothetical protein reverse

MPFIVLGGGSGGAGGGSLVVPNDLRFASTAARDTFFTNNPGRLLDDLIVLITTAPGTYQLFQYKKADTSWKEITAVITGAVGAAGKDGFDVSIQYSADNPPGDAGWFGVPDDNSKYIRFSRDDQVSWSKGFKLVADKVKYQYSINGISDWVNTFDQATHKYARMSVNEGIDYTAGFKISADTIVYQYGETETGPWSTTFDKDLRQWGRISINSGLTFDAPFRFVAQDGLSFIAQYSASELGPWTSFFQDGIHEYVRFSNDNQHSWTPAQRFKAIPFGVNAEDRNVIDIGGHKIISNNENMAFRNVFTGDNFYPVWQGISNDGLSIYGAAEVVFEARENRVPFNGDIDYGQIVDYNFTRPYPARMAILRMALMPAENYVGDIKFQIWSQGGLTLIYSQTVKNAELVDRQEELINYQGNLFVQPGNILNVRVVKPDGTPIKCYGGTTVPTEPWRVVDLMRFRAVDIINKEDGADVARMLETLQGANRLSINALKDADTFKVGTMRGDINFTRDLTQFVPATKNDYWRSDREINYGGLAFKAGDKLVIMRNIGENESFLNLVDPNTFYLERNLANVAKPTELGIVMPGRNTLVSATGELYVRPASAENDGAVKLGVPNGAAKLGEDGKVSVEQLPPIDTLRRVSVANETARLSLPVANRFTIAIQIDTQDQWYLDAFALPNIKANWTYGGSVATSVTGFNTRTGNVVPQAGDYTADMVGALAKPATNDGKRRVVVGNKLVEEEVASDVITDAATAKKYKLIMDAGVPYLEEIIVTP

>Aeh1p030 31750:32037 T4-GC_1870  Hypothetical protein reverse

MSQTIPNATVGKSWVSLNATANIPVGTQFKIQNLNPRVAGILAEGTRPLESSRDGDMLNGRMYFGSQVIASSGSLEVWCRSESDVATIELSVSKL

>Aeh1p031 32106:32498 T4-GC_1511  Hypothetical protein reverse

MNERIEDVIAEDQREIEEAKEREQAAIKSMVEKKSKKYLAKNRKEIERLRLHAEECLHVCNKDGYIYAIEKLRVLTLQKPIAKDVLESLWMSSKQRYDELVMEAYQKVTESEPEAASQSEEVSLTPVCSI

>Aeh1p032 32495:32725 T4-GC_1871  Hypothetical protein reverse

MTANNISLSINSIDLLIESNHELDLVPYMLNLKLLESGIPVIIDPLSIRSNRMVLKHGELSVIDNGLTLTYTWKNK

>Aeh1p033 32712:33233 T4-GC_140 gp55 Sigma factor for late transcription  reverse

MANYVDNEELYQAFVAWKEKLKENPTERMPEFIGGAIMKIAEGFTHHWRFNRYTDTWKEAMVGAAIDVCLRYCKNFDTQRYSNPHAYISMICARAFFNRIKFMKQEEAAKYKYFLEHVHDGEDEDMAKLVDVAFYNDMMTKANDFEAKRKIKPKKPKQLGGLSFLEDDEDDSE

>Aeh1p034 33296:34735 T4-GC_1725  Hypothetical protein reverse

MALNVEILQAVPAAGKTKAILTHVKKNKKPCVIASISCQLSQQSYDFYNNLGGESDSIIIDSDHVSRSKSVAEVIKESAGNYRVLFITHAALLSYPDYEDLNGHELYIDEVPDFVQLNQLKFTDNLDFIGKYCNIEDGRMTLNEDFRDKLNKIATDGLYGHDVVSSAVFSLARSLLQGIPVIVKDNVVYFIDDSTTQKWNKFDKITIACANFRETFTGVVLKDFCGWKFKTSPLMKKLDFIQYPNSNRVEIIPVYDGIWSRYAADKDVNGESVYNKVKDVVYDLVGISPFIYTTNSYRAALKVGHRVAYNPHGLNSYMSHTTAVALFSYNPMPWQIELLKCLSSCHNMDTNKLIDAYLVSKYLEPVFQLCLRTDIRNQHSKWKVTLIVPDLRAAEYLKSRYLPESKIDTEHMVSGPERKERKKETTPRKKKVTFGTMFELTKEEQGKFYRWCRKLDYKLDIIQPEHVKMVRDWVDSVRP

>Aeh1p035 34719:34967 T4-GC_1872  Hypothetical protein reverse

MNVVFGNVCNTRIVEAVEARKKTGFACDPAWLDEQVVWMHEAITKVVEDTPWMKKALREHLVAFILREYDTIAFGVDNGIKR

>Aeh1p036 35043:35543 T4-GC_1873  Hypothetical protein reverse

MTESDVQKAIGRTPEFQKRYDLIVPNCYTLYDNEADLFCLRPSGLCDEIEIKVSKADFKADAKKSVRIFEKLEKPTLYRTHKMTRKTKREALEAGDMSNYFWYAVPEGLISPDDVPKWAGLIYIRPDGWAKVVKSAKRLHKQPLHPAECYKTARKMNYKYWNKVLA

>Aeh1p037 35540:35824 T4-GC_1519 NrdH  glutaredoxin reverse

MKIEIYGVPEELFKCPGCIAAVDFCRSYSLDYTFIPVIIRDSNQLGFAYNRPAIEECRIRAGKDTSPRQYPQIFVDDKWIGSFQTFKEKYGELV

>Aeh1p038 35821:36093 T4-GC_1531 NrdC   glutaredoxin reverse

MLEVYGFDPLELECKPCLNAKRLLDVRGVNYVFLPIAKISKTEEHKVNKADLTRRAKEHGVVVTSMPQVFADGEYIGGFEELKMWVDANA

>Aeh1p039 36103:36480 T4-GC_1564  Hypothetical protein reverse

MKAIQIMSGHLKGAIMLYTPEAIRILVAPGYQEDEILKQNSVKYQAIKTQIEEQETRDVEIESVQHAGQHLNVNVLSREHLMLAIEDPNRYPNLVVRISGYAVRFNALTPEQQRDIVTRTFTKHM

>Aeh1p040 36477:36956 T4-GC_1521 NrdG ribonucleoside triphosphate reductase activase reverse

MKILDYKSLDVLNGTGTRASIWLAGCSHQCKGCFSKSTWKWDGKTEEEIQLRKLVERDMNDSRIKREGISLLGGDPLYDRNLDCLIEFLKWFRAEFPTKTVWLWTGYTREECLLEPKKNVIVASLIDVLVDGKFVEELKNVDLKFRGSENQRIIYLGEV

>Aeh1p041 36993:39107 T4-GC_1523 NrdD  anaerobic NTP reductase large subunit reverse

MQVQKRDGRVVDFDQSFIETAITNSLQSINIIDPTFPHHATEAVVRKLIGRNLVTIEEIQHVVEDTLMKSRYPAVARSYIEYRYDRDVARDLNSDMTKRIMGLMKQEDEGIMNENANKDAKVIPTQRDLVAGIVSKHFAKHYLPVEVMQAHEKGWLHFHDLDYSPFFPMFNCMLIDVKGMLDRGFRMGNAQIETPKSISTAAAVVAQIIAQVASHIYGGNTINRIDEVLAPYVKMTHEKHLDEARYWKIPDAKEYAIAKTHKAVYDAMQGLEYEVNTLHSANGQTPFCTFGFGLGESWEAELIQEAILKVRLAGLGKEGITPVFPKLVFALKDGHNLKPTDPLYRIKQLALECASKRMYPDILSYDKVVETTGSFKFPMGCRSFLHRWEDENGNEVHEGRNNLGVVTLNLPRIALDANGNHMRFWELLEERMEVVKQALMVRVDRLRGVKASVAPILYVEGACGVRLNPDDDIMKAFENGRASVSIGYIGLHELSEIMMYGIDEHIMENQTKQVFALSVLKHMKEITDSWKAETGLAFSLYGTPSESLCYRFAKIDSELYPTHKVFDKDYYTNSFHLDVRHNTNPYDKIDFEKQFIPLSSGGFISYGEYPNMKNNLKALEDVWDYAYLNTPYYGTNTPVDVCFECGYHGEFTATSKGYECPKCGNHDDTKMNVIRRVCGYLGAPGSRAFNRGKQDEVQKRVKHL

>Aeh1p042 39173:39406 T4-GC_1874  Hypothetical protein reverse

VILPETLNRWEVCGYNKAAVEELYIQHENALKAYRKLVDMESDALYITSPLHPNQMLARLELVRGIVKRENVYVRSK

>Aeh1p043 39409:39804 T4-GC_1875  Hypothetical protein reverse

MKHDTIVVIPSRNKDGQGECLSFETMMKEKRAIGFIGAAERITKMKHIAIVDKGNKVFFADITHIELGVDYGKEKNTNDVQFGNVRHVPLSVLTAAGIDVNKGRCSIRYAELKTIVDSLKKEDTELLTLWG

>Aeh1p044 39873:39959 T4-GC_1876  Hypothetical protein reverse

MKGFTLIELIVVVAILGILFSVVAPAIF

>Aeh1p045 39956:40219 T4-GC_1877  Hypothetical protein reverse

MEHQVRSFVNHKRNIAFVSANIDGMAAHASTVALRRFSEVFPELDVSEFETDKYMVQAVSKFDAYASIRHALQNKGFKLITQCEDLK

>Aeh1p046 40316:41446 T4-GC_204 NrdB ribonucleotide reductase A subunit reverse

MDTVFNKNVVDHMKAPLFLGEAMGLARYETVKHPAIDKLTEKQLSFFWRPEEVDLSKDAIDYNQLSEAEQHVFTQNLKYQSLLDSVQGRAPNLVFLPIVSDVALETWITTWSFSETIHSRSYTHIMRNLYVDPSAVFDRILLDSKIMARATSVTQYYDNLIKELKTYDLLTQSVFSPELRVAQLTKVKEALYLAMHAVNALEAIRFYVSFACTFSFGERGIMEGNAKIMRLIARDEQLHLKGTQYLIRAWQNAEDDSEMYEIAKRLEHKAVQIFLEVAEQEKEWARDLLGNVTIPGLSLSSMLDYIDYLTVSRMRSAGLPAPEELNIGMKHPLPWIRKWLNSDSVQVAAQEAELSSYLIGQVDSTLDETFFEELEV

>Aeh1p047 41489:42460 T4-GC_1878 NrdA-B  aerobic NDP reductase subunit  reverse

MIEHERIYEVYEDEEYTTVEIEVDVSEISLCTLAAYNLGAIEGYEDFLNVARAAVRALDNLLDYQDYPVVQALAAKKRRALGMGVTNFAYFLAKNFVNYSSGNANKLVHRTMEMMQFANLVASMELAKERGANEWHHKTKWADGLLPIDWYNKNVDNIVPNDLKMDWEWLRAEIKQHGLRNDTLSAFMPCESSSQITNSTNGIEPPRGLVSTKQSKDGVFNQLVPEVDMLGSEYETAWQMTKHGMKGYLDIVAIMQKFVDQMISANTYYDPAVYPGEKIPMKVVLKDISRAQKHGVKSLYYSNTRDGADGTEEQDSSCDVCKV

>Aeh1p048 42447:43160 T4-GC_1879 MobE  homing endonuclease  reverse

MNYKRIHDLIINKFKNSEISGYKEKHHIIPRCMGGDDSDDNLVYLTAKAHYVVHHLLTKIYKSNKLIFAYNMMRVGNKEHSRVYAYMHESNRVKLAKALSEVKTGSIAPNKGKPMSDVQREKLSYLWRFVSPTGEEHIVSGLKDFCLKHGLNPSTMSAVCRGKRSNHHGWKLYKLGDDEHNKEYVPKSRATNLGKPAPNGIKIVIGGIEYPSIGIAMKETGISRFILNRRFRENDRT

>Aeh1p049 43207:44628 T4-GC_203 NrdA ribonucleotide reductase A subunit reverse

MLVRKSSGITENFEPKKLLKILGFATAGTRIDPNEILNGIMPSITDGMSTKNIQKLAIKFAADRISIEQSDYQYVAARLQMYAIRKDVYNQFDPIHLKRHTLDLVQDGIYDKDLAIKWTDDEFNELNAYIKHDRDFDLAYAGVMQFKEKYLAKDRSTDQIYETPQILYMLVAMCLHQDEKTDRIAKVKNFYDVTSLGKLSLPTPILAGVRTPTRQFSSCVKIESGDELDSINATASSIVDYISKRAGIGINGGAIRAEGSRIRSGEVRHTGIIPFWKYFQTAVKSCSQGGVRGGAATLYYPMWHLEVEKILVLKNNKGVEENRIRQLDYGIQINKLFFERLKNDDYITLFSPDVQNGELYDLFYKDPVKFKELYEMLENEPWCRKKRIKASELFNLFAQERTGTGRIYPMFVDNVNSATPYKEPIRMGNLCIEIALPTVPMGKKEKMLFKVKKSEVDKFKLMVATDQYKSLRY

>Aeh1p050 44725:45207 T4-GC_1880  Hypothetical protein reverse

MLKTIIDFLMPNRAKRLAELAATQARLNAKYSSGQRKSIIFWNGVADIKELANDIKTLNDIIECKINRDHIRRGLCFQIRTKMANVEFLKYYKYWSGNLGHVIKLNYLTGDCTDQYHSEKNGYYKEDQVAYYQARIELANHWLSILTPIYQDVLLYKGSR

>Aeh1p051 45210:45680 T4-GC_1881  Hypothetical protein reverse

MFTVLRAKIKSVFMSKNERLKLKFLDDANLTKYYDLLKLRIEKPERYADAMKTLYKITDRTLARNRIACGVCYHVGFEVAGILRTDPIMAMYRHWDKETCGQLFLIDIKDGHSPEMQYAEERYYEKNVKFYEARLELARHWLDVMTFVDNHFTQNV

>Aeh1p052 45737:46600 T4-GC_1882  Hypothetical protein reverse

MNELQTRIINDPTVSEDVKYYVKNKERFDVSKAKLNDIIDGRITREECKIGICRIVGSKAGGVDLCNEKILNGYKFWSGWEGHSILIGNPDEMDDPLNEAIAQFHQEADEESEGNDEYWEARLELARHWLRYILKLQSEYCDAVERQAHMNDLVRHCVFNRSEWEESREILRDVIIGKITRDQLKEGLCEMIKVKLNGEYILKDYKFWSGWKGYIILLETDEVKNFMPDPRAKHYTIEDHKRNQAIKQFKDEVYCSMKYDTAYYEARLELARHWLKVIENVMAIAKN

>Aeh1p053 46661:47029 T4-GC_1883  Hypothetical protein reverse

MFMNANIMKAYYILKDVVEGRITRYECRGGLCNLINCDMLTDHSVFEGYKYWSGMRGYCVYVGETTEESRRYHDHLPQAIEQFHEEEDLEESEYGDNDPYWEARLELARHWINFIETKIVLQ

>Aeh1p054 47094:47579 T4-GC_1525 gp49 EndoVII  reverse

MILTPKTYDAAKEKLYHAQNGICPLCKRELDKEINKNHLDHDHELNGPQAGRVRGLLCCFCNKFEGMVRHEFMRSGLASRNVDYITQLKTLIVYLEQDTKENDIHPKLLPDLKKRFARQDKPAMIAELQSNGFAYNDGMTKAELCTVFNKEMPKKMKKLHN

>Aeh1p055 47620:48189 T4-GC_1884  Hypothetical protein reverse

MFILESKEKAEKKELNPGDVVRLKFRDMTLIDFNPETKIARFHVFMNDLKLIAEYEHVMGDKWANGQYVESTGIFIQCDKLWVTGRKQSTSEIAIGRQFPLRISRTDGKPERLTVRFVGFIAGAQITGGYFQYSSFASNAMSDAMMFVGTTGRVYIYNYAGDWYRHDDGSMKRIDATHIDITAKLKWEA

>Aeh1p056 48189:48710 T4-GC_1885  Hypothetical protein reverse

MFRYSEDKKKVEIDNVVRVKGLQGVLTEVTSNSIKLTIGDIAYSELVFENGRWHNAKDPIGRPMYLINMSDYTIENGELFYTNRSVINVGDFVDEMKVVAETGITLLWDRTSSKVESVRIGIAEEDPCLILIDNKGMAHYAIAVDDGDYEAVQLYTTSFGQFEQLYDLPWRYD

>Aeh1p057 48712:49269 T4-GC_1886  Hypothetical protein reverse

MICKIVNPIRLGIGSVINLNRGELLTIEKIDGKKVYLTDTDTGAKVELDFYQLSSKSYRYRCYNPDRGYTITGSGMNSRYGMSLGMLYDYGVKQPIAAGEEIDYCVESTYYKGVVVAVGSFVINKDQIIFNPSRCEKNAIVVKNEDGKERVIVGTGQTLYFVEPDSNGSMFVNDTHICVINQYRG

>Aeh1p058 49266:49439 T4-GC_1887  Hypothetical protein reverse

MNYLKRLMNRMKYKPMIKINAYAMQIHTASGASVCTPDGIAVNQRIERLKREMRMNK

>Aeh1p059 49489:49671 T4-GC_1888  Hypothetical protein reverse

MESRVTCASTCERSEQRQNKISYRSLMRIYFVFLKVINELASQSLARLSGVDYYSNENSV

>Aeh1p060 49740:50201 T4-GC_1889  Hypothetical protein reverse

MKVQIVNMSMFRAHKERPEMTANQVIELYHAYVCGTKLDAMLDVDSGDISVYLGNDLVIVPARFVQTPFNVTESRFNADFISSGCIVNEGKRVIVVMSSDRTPDGIKNTLQWASPNCDVTRDSHMKTERGNWYRIELDFNRGIIGLSPTTLRY

>Aeh1p061 50240:50482 T4-GC_1890  Hypothetical protein reverse

MDVKAKIIKLDMVDASEWEFAYGAEVFGKLLKAQVYGEHVTIICANVYNSFDIVLSDGTKVDAICDLHLCTTRNIKLHSI

>Aeh1p062 50537:50896 T4-GC_1891  Hypothetical protein reverse

MFIKKEDMKASMAVYQQMIANGHIEGVKIKEIFTIPAMIKKTVQVFAVQVVYGVPMYVPINRESEIKVPNVHCKRELVGYDVTVIAKSPVLFEGIVARPEFRYTFNKQKHYEFMKKCLH

>Aeh1p063 50907:51134 T4-GC_1892  Hypothetical protein reverse

MKARIKDFGIAIDAYCSSDESDFLYELVGIHGLHVFFYHAEQKTEFEIEETENGYSFELNCILFEDIPSKFIELI

>Aeh1p064 51134:51517 T4-GC_1893  Hypothetical protein reverse

MKAAIEQMVKEMNEFSDHVYFDISVPDFFKRYEQDHAQRLVDGNISRYVYGIEFGKKNARIFRADYANQSTRSVVWFVNMETGEILKANGWKAATKYVRGHVSKWQDAMSQGSKLGIFGFISCKDGR

>Aeh1p065 51588:52187 T4-GC_1894  Hypothetical protein reverse

MKKLITDADKLRIFLAQKDALKLLGVFEAKDRPNAQKIIAFMAEQWERAIKQRHTTVNLDLAISRNLSDETILKIDQLQHYRDIHVKQLQNEKLYSPGTVGNVIQKQRIAKHLAWLKDIEYELQSLWGFDIDSSFHKYNLPHCTCPEHRRGDPFRRVDRTCPLHNAEIKEMVQKVFDEIDHQFDVSKINHLYENTDENN

>Aeh1p066 52168:52410 T4-GC_1895  Hypothetical protein reverse

MKNQSRVFHWKHHSINLKELDQKINWHLKMQSSHGFSEFDYFLESVRRHMIAGGEDVVSFAINRGYEKEFMEFVNEKTDN

>Aeh1p067 52465:53346 T4-GC_1896  Hypothetical protein reverse

MTLNLKDQAIAALKARVEIEVKKANELFGVDLVIGKNLAVKFTLRARSAGRAMMQGYSFNRKYELNFNVNMMIMSEKAWWHLLDETVSHEVAHIVDYVQRGKSGHDARWQYIHKMMGGSGKTYHDLEVPVNQHVYGVAGQKVVVNKKVHDNIQKGHVYRTRNGKHPIKPFDYVGPQDKSMLTYVPTRKGEAAPTVTVVTQKVEVKQNKVEIKVPAKVVGKKVAAQVVDTGDGKKRYAAPSGEIVRHRPSKLANVLWEEGIRDRVKFIAEYEARGGKSASSAFHSVFAWYVGKN

>Aeh1p068 53458:53751 T4-GC_1897  Hypothetical protein reverse

MKHVQFVLLYVLYHIAAFIDRMLVKSGIYRDQFESYLVQSITRNRIKRYRGFDSADDVYQAYADALPDSNPADLAEQIKTNIDSAQLRHLLRLATKK

>Aeh1p069 53793:54740 T4-GC_1769  Hypothetical protein reverse

MNDMFKLGGVAVGVLFAAIVGMNSYTIVDAGTTKVGTLMGEVQDRPLEEGLHFVNPFMGFDTFDTRNNKFVKENLLIPTKDRFNSTANVTVLYRVDNSKTPFIKKNYGTMEMFVDKAMSQFLTSIIKDEGRKIADSRGLADSFNVTAMQENTKRRLQEALTGTGITLQEVLVQDVTFDPRIQNQILQTQDRIQKEEAEKSQLRIATTAAQTTEATAKGQAAADKAKFEAAAYQTFVQAKAYADGVKQKADADRYMAEQTAIGNQKLASSLTPQIIELKRLEVEMKKAGAGWNGQVPANFTMMGNGQAPLFLKQMQ

>Aeh1p070 54740:55084 T4-GC_1898  Hypothetical protein reverse

MHFVTVNAVINARGIYNATSANMVTSPNVQNLIALFDNKEIEIKVYGVNNFCFSVTEQMIRDAWETYEADNFRLTDSVIDQLVNHFCDSNLSCSLPAFNIENYQDVMGEYKRNV

>Aeh1p071 55155:55592 T4-GC_1899  Hypothetical protein reverse

MKKMNKKNIKAGKTVYYVHALGESSFVTKYVVRGRPQVHIWKNIPKPLRESDSLFVPAGYVFSDGTIGNHNSEFSLIDCNVGIKNGYNSHRLFFKRKAAERYLKMCKELMIDFKPRESRFDSLNWDYPLEMDDYWDEPSLDDDRS

>Aeh1p072 55661:55915 T4-GC_1900  Hypothetical protein reverse

MSKEITQVIIYSYEAVVAQDENDEDVLEEHYGVKATGAAEEVFGQEIFEDFEDSLVDAHETAQQIADECGIEITWECYKPGWAK

>Aeh1p073 55980:56909 T4-GC_1901  Hypothetical protein reverse

MTELWKINDDGHIEALTYFKFYNPAGKDIFINNGDIGAKIENIVEMPKTTEKFWVGKGTVFSSRFVSGRIGSCCIGENCRIGTRSQIGDDVVIMDNVDIDDNVTIKRDTVIGESVRIGYNTTIYERCRIRNNVRISSSCNIGTGTEIRQYAKLWDGVKVRNSMIGEHCEIKRSVDIFESHICNLSVIEQYASLGAVHCNEGNKIGECVKLFKINLPSYANLNVGDHFLLSGCGKRGRNVLFFTQDDKVMVSAGCQVGITVDHFKKRIAGAHGTTDESAKIYKQMMPVINAIIRDLWCKIIKKKVRNFFS

>Aeh1p074 56912:57052 T4-GC_1902  Hypothetical protein reverse

MNKKNKIVMICIALLGAYGVFFAEPDQMRALFALIVCVNAFHNMVN

>Aeh1p075 57049:57312 T4-GC_1903  Hypothetical protein reverse

VLIEDITRSIMSRRVGEVAKLLKKEGIKFERYRDCCVVNLECMSYWVTPNLFGYTITNNCSQRHVRFTTIKSVISHMKTIVELDKDL

>Aeh1p076 57306:57620 T4-GC_1904  Hypothetical protein reverse

MTIKQELQIVVKQMLEKLGFSYHNVVVSSTQFGTRFQLEVWISNHAQSQAIADIFVKQTNFRCTSTSSYKKRICDKVSTIFGNEEEMIRAIQTWGNSRVEIEKC

>Aeh1p077 57617:57790 T4-GC_1905  Hypothetical protein reverse

MNKIAIEVLKEQIKYLQNMIEASYEGTWTPAGADQRAIWNQEIESILHSIYVLETNV

>Aeh1p078 57872:58105 T4-GC_1906  Hypothetical protein reverse

MSRIDDCVKKLEVGTPFCEVYGFHVARFVCKTKPVRSEDGAWEWICTYVHDEERNGQECEFMIREDFEHYGPKVYLD

>Aeh1p079 58098:58337 T4-GC_1907  Hypothetical protein reverse

MSYWQETKDHVNKVMLATFLKGRPLVDPVSVIWNNNLPGCMDKVMRHVAVYGHDESISESVEAVREACKVLDKKGFLNE

>Aeh1p080 58337:58525 T4-GC_1908  Hypothetical protein reverse

MESIEVIDVVLFFVMITYGIMASNWIECWEEYRMKIRLPVTLALMSPVIGISYYLFTVAGII

>Aeh1p081 58613:59173 T4-GC_1909  Hypothetical protein reverse

MKSLADFLAESHMPGDEQLEKDQKKPVYSKNQVVELTKEQEFELSKRSKLATKMKVGVYDFMSSIHAQARAAQRRNDVSPEDWKAFYRKIAHYVEDQKIRNGQFMFHSKGMDISVAGRVRNRQIEIATVYPKGTAGFQSKKRTEMGQKQAIFESVDDFYESVESADWIEEAENVLGESLTDVVIVK

>Aeh1p082 59157:59414 T4-GC_1910  Hypothetical protein reverse

MTDEEELKKVLAGFDIKFFQKLCCTLWQLLLGSMAFAAGQAWITDTFVESDGPFAMYFGAGIVVLIVVDIILRQKIKRDKNEITG

>Aeh1p083 59437:59625 T4-GC_1911  Hypothetical protein reverse

MIGLGILALNMTYTISIIISLHGAVFGETLQKRKNSFYFFVAFVWLVVLAQFGTKSVMFISN

>Aeh1p084 59622:59753 T4-GC_1912  Hypothetical protein reverse

MFIETNLLLSAAAFLLVVGNNITRGAIIGFGVCFYLLTNGMIK

>Aeh1p085 59753:60037 T4-GC_1913  Hypothetical protein reverse

MFYAMRHKEKKDLWLGISLSSHEDAEFCNSITAEFDFLCSVPFISSDRGIFENVINHTKVVDWYNSGTDNPELSNYDIKRKTADDYELIELGEI

>Aeh1p086 60094:60429 T4-GC_1914  Hypothetical protein reverse

MTVQLKKEKAYEITVSTDERRSAVFCYSTSEALGLELSKGKGWYGGNGACYSGAKDVLTFDIDGEEFSFLVKDRITVIRKREDYETKINNEKKAAALAKLSDEEKKILGLS

>Aeh1p087 60437:60625 T4-GC_1915  Hypothetical protein reverse

MSKMITISEEELEQKIEAKVEEYLKSNLDISLNRRHGYYNDVTLEISIKLNNIEIASATEYL

>Aeh1p088 60622:60819 T4-GC_1916  Hypothetical protein reverse

VEKSVDNSLSPDILEQLKAYLKEKLEVSMSATDGKLEVEIQLDGEVIASDSEYICDIIGEKDNWQ

>Aeh1p089 60803:61294 T4-GC_1917  Hypothetical protein reverse

MKKCRVMFLDVDGVFHSDSSYLKYGQMVDIGAVKLLSKLIVDYNLKVVYSSTWRLGCDAQMVKDQLAMAGFPPDCLHEDFKTRDLVGENRGELIQEWLNKHQECENYVIVDDDDDMLESQKEHFIHVDSVNGFTAKDYYRARSVFDGYTTTQCKEHKNCGKIS

>Aeh1p090 61291:62538 T4-GC_1918  Hypothetical protein reverse

MHFDYMIANPPYSAGLHVDFVNLGVKKCDVTVAVHPSGPFVNRKPTRQTKRVAELLGNMKEYTTSVHLFDGNAVFKAGFLTPLSITVIDKTMKSGLINVSGYYDARLPLNKINMIGDWCVDVYDKMKYPSVAHMKCSGEVIGASHYVTIASVRGHPPEAGKRFNSDFFTMFPVDYVPTTEMPKRGQNFAFRTLEEAENFIAYLKTDFARFMLSLYKMNVHLDSGELHAIPWVDMTKRWTDDELFEKFDMLDIRPRVQEVIEDYYGGKRHKTQVVGDTRLFTDKIERDRQKKTAEFFTPIELVNQMLDYTDIDDANSSSTFFEPSCGDGNILEGIVKRMLEAGQNAGTIVSRIYACEYMLDNRNAAIERLVKLLGEEYRTRIESQIAYCNTLDETDTSDGRKYPDWLKDTMWTLDI

>Aeh1p091 62528:63223 T4-GC_1919  Hypothetical protein reverse

MNEKRKLVARNQWYKFLNIACETHTKPAGTKVTIDSVRFRGNIRRYVGNMVGSRYYNKSHLNEIFGAYIVDGHIPELAGFNVTKIGEGIVANWVEFEFSRGSQSIIDAIFDRMKEFSPFNAIRTDYGFKMKVRIPERKIDLLVKEPKKKKPEIITKVEKDIKEVSTDDLRLQIKQMEAEIKRRHAIELEVMMADYTREREKLVQMNIAIMKIAKEYNMGTEYGERLSTHAL

>Aeh1p092 63253:63453 T4-GC_1920  Hypothetical protein reverse

MAYVNPDAAPEHVVEKMKSGKRTIKVRFASKEKFDAFVKQTGLAIDKNTKQVKFPQHPGLASLFDI

>Aeh1p093 63453:64652 T4-GC_1921  Hypothetical protein reverse

MRKQVEKTRDLDGNLIYRNERYANEDNPWDHWQQMPRYEPKDIIDAYAEIEFEFDNNDDVAEFSKLADLPLSDKTKSIWWPKKGPDDYSVIRYVSDYTDLNQPKYPIYIVSKSRWEKRLTSDSLVRMKVKHYIVVEESQFEEYNSRVDHEYVTVIILDQKFLDEYDTFDDLGTTRSKGPGAARNFAWDHSMKMGFKRHWVMDDNQQHFFRLDGNKRTIVNSGAIFRAMEDHVDRYDNVYIAGPHYRFFAVPKETLPPFVQNCRIYSTLLILNDIPYRWRGRYNEDTDLSLRVLKDGHCTIQYNAYLTGKLVTQAMAGGNTEAFYSKEGTLPKSQMIVDMHPDVARLQWMNGRWHHWVDYAPYRANRLKLKNVIPEGCNEYGMVLTSIKASEQDANDEEE

>Aeh1p094 64715:65494 T4-GC_1922  Hypothetical protein reverse

MSSQVKSNRNKMKADIKLHNACRAILNHIFFKNVTVNGKTTRVYNSYTAEHVKKADRLHNDTNMKHKFQLAVGDEAVVWDSASVTRGINQFTSFHCVRMVIRAKTMNKMADSNLVKLGYAKVVNGVLQLDAQIFMATDLKTLKPLKMMPYLKQENKVLIAADLVKPFKKEETVKQEQTITSARPPVSENEMKRQYLIQVNRFLELNYGDKFDRIRLLTEKQRNVDQEIARLQNERSRYVKEAKELTEEINKVRDGLLTF

>Aeh1p095 65494:66372 T4-GC_1923  Hypothetical protein reverse

MKEARKVVFKDKKFKNFLIRMEQNLFCENVTVDGKTLTRLREGNMFSSTNLVNIASAFVAMFGTDSFFTKPLYNNINAEYDQYEKLRPIWPSLQTSGWQYRVISPTQLALYFKSEVPEKLLKSNIGKHFSMENWGFKDGETGMRVWHCDPTQYKSRVVITVPERKIGEDYLPRTDKKSVGFDIIYKNTRNENAQTLEEMSKKEVESQDVFDIDFEKVLPGFAQLQKLERVVETKSVSVKQCKQLLAQAQAQLELAVAEQQQAYAEYHEVMLTLQPKITIMTQVLDKYSFKEA

>Aeh1p096 66375:66599 T4-GC_1924  Hypothetical protein reverse

MLAQLSNLECVDHINAESNEVLVVFTKAEHYYEISLYHSEDFERDCYVIQDIVGVGIESFNFEDILNYIKMMEA

>Aeh1p097 66639:67172 T4-GC_1925  Hypothetical protein reverse

MIPFCLKNVKNLWSNLAIALAVTSANAAIVSDQEFYSRLNAGNKEVVACSGVGVNQFYTISFYIKDHTTVMEVTENFNKKVWFQLPNRVDHDRFVSFMERSDSIVTESRFKSANIQVGRMKIKNSRLGVRTSKQDVIFDMNSGGEFTTLVIKKDKISELIQCVKKVDHARKVLDTEY

>Aeh1p098 67129:67455 T4-GC_1926  Hypothetical protein reverse

MKKSVIAIALFALGMSTAHAAISMSRPMTISRPMTVSRPMTVSAPVSRPVTVSNAAVHTNTAANVVTTMMLMNAMQNGNDQQVENGTNEEEVLCDDSVLPEECEESLE

>Aeh1p099 67568:67801 T4-GC_1927  Hypothetical protein reverse

MKYVFTVNVPANRYIDITADFKIRIAMEVMNVTPVRSKVGHVIAYTANITIEDFKKACQFENKVKMLGYQYGIRKVD

>Aeh1p100 67866:68408 T4-GC_1928  Hypothetical protein reverse

MKRLILIAGLLLTGCASMPSDQYDIDAQHQQVAYLKQLEEQDKQLTINMQEREIRNKQEAEYKAWAVEDQKRIDANIAKQEAEAFSYNIGRGLGVTSKCAQARMSNDAYYNVFRTRMIEEAKKNPNYDSAKVQSGFEEGVAIGSNLMHTNPYAMMQGCSQMNAAVEQDQSVNHSKVSDFR

>Aeh1p101 68405:68728 T4-GC_1929  Hypothetical protein reverse

MKKLIILALFSMSANAAHIECQTFVKHDKESRTLISYATVGAKSGVAVTDYGTDPFNPVDPTHVFFEMSKEEIASKSGQDVVLKNDRVMVELDNVNFRSFANCVGAK

>Aeh1p102 68851:69384 T4-GC_1930  Hypothetical protein reverse

MKKTLLALMFGFSAIANAAPAENFTQLTMDEVQAQLTAKHSANVCTIDFQGEVGPEQIGVGVNLKSNTVVMIGYMLEGQQAMGPMFAAMSKDTAVEFARQIKLVADGDVAELVDDEFYQHEYKSSNGVTVSVEKYATKEVYIGVQDDTSLVGGYAVDIKDMSSMVADCVSTATTYLN

>Aeh1p103 69408:69722 T4-GC_1931  Hypothetical protein reverse

MMYVFRNENYEMNDSTFDGPVPRGAYAVAFATKRVYKGVTWGSPNYAYTDCWVVLQSVYSHETSDFDNIYKWQIVQVFGESQLEQAKTFKNTLTEVAKQITIVP

>Aeh1p104 69725:70186 T4-GC_1932  Hypothetical protein reverse

MQGRRLRRVRPAKVLKINQEIQRINDCIAESHRILNSVERTVLPGDWANGRIQDNFCYNTWRTVGCLNLSDHFLVRYMERIRNYRFDEEQIKLEYGLYPITDSDMMKIRWANRHGMFTDKLQNEIRNYVKNPPDDVRIIRQDDRVITLLTFEE

>Aeh1p105 70189:70776 T4-GC_1933  Hypothetical protein reverse

MLVTKKSQIQYEKILYVVSVMRQNDRLTASCVSGKVVAIHDRKTTIQLTGTGRFREIFYGDFNVTMEGAHYEPYNVNRVFNTEHEAMAYVNRLNNMELTKYESVLLHMDSNVELKYAVFYHNEIRQMPIEIRDHKVYSNNTRETREIDDKTWYCDHTETRHSFKRTDNGNECDVSDKGIKIFVDPHKAIDFYLGK

>Aeh1p106 70834:71367 T4-GC_1934  Hypothetical protein reverse

MQNIKPEHKFSIGDIIGTTSGTFEGIFGKVVERDHSKSVYQGKVKYHSRYQIEAWYMDDNGKYQRVKAKSGSCRLVHVAESNCTEIFDICTISDMSIPNLDKFKMIETRPSFPYPEILGSVKTENKSIDVSSDKYTLIFNGKQVEMSKNELKTHMIEQEMFSAKVYVPTVVKLKDLI

>Aeh1p107 71484:71906 T4-GC_1935  Hypothetical protein reverse

MAVKQSYRGMVRVNNEKSKHHGAVAKMEDYTWRDGVCSGVLRIDGKRVYLSVKSLDEITETEAKKIMSDIGVGVKQGKLTSIVQITKADGQSVFMNPMTDKQAMEVAREHKIKNPAETVSLWKLSGHIANPRIIADFVTA

>Aeh1p108 71915:72475 T4-GC_1936  Hypothetical protein reverse

MRLKTEMDAKRFKKFTGRKPMQDDLERVNCRQAGKMGHSHCGWNHRAHRPMYEDSHESLFTDLQRHCGAFDYHGKWKYNFNTMFPLDAVMHNIEEVRKYAAVVKRESFDFYAYSLTKARGIEGEFVVATAEFTIVADGDWEAKEKFDKIIDILVKADKLDLYSKLCIEKDMVVHLSPEALQTFKFI

>Aeh1p109 72475:72738 T4-GC_1937  Hypothetical protein reverse

MFNPHNIRNALFVSTNAGAKAAVIDWTGCGRTHASSEAIMFLESKGYTIEQCDRHLGYITVRKDGVMSFFDIEPNPKDREIVILEDM

>Aeh1p110 72796:73140 T4-GC_1938  Hypothetical protein reverse

MKLSIKAAVIKFGIPQMQSVPYVKFSNNDIVDLLRDNDDFNAHMDMYNRKDDKTNELSKTRWRETWERDVRFVFNQSDENIEHMRKTHGIVFQRFVHGSKTYRYWHFDPKVLKK

>Aeh1p111 73137:73640 T4-GC_1939  Hypothetical protein reverse

MSKHPSIPTIVRTEIKKFANIVFLSMVQHRAVTPKILIDELERNKSFVDYLRRNRALLQVPTGANGKQVDKRPRWHAIIRDLLKSSSPIAIKMYARHNIHHDGKAWVSKREEKPQDLNDFAEAVKKAESNLPEKTQEKKPEFTTRMFRDCLVVTVPAGMKVLVETAK

>Aeh1p112 73651:73998 T4-GC_1940  Hypothetical protein reverse

MATYSVTTEGDCEGRSIRHLGVYSGEIKKIVSLLLLQGKNPYYGYNFQPVEVLRADHLNEAKGVKVTKSSFSESYRVVVDEHHNRDYNLLEEAKKQLRGLSPEHIRVLKEHLNSN

>Aeh1p113 74007:74198 T4-GC_1941  Hypothetical protein reverse

MNLQIVNDQVMMTLPNGEISVTSASVEQVMQMAEYVKVKWYQFWRKRQTVIVVHGSEIVKFKI

>Aeh1p114 74357:75085 T4-GC_1942  Hypothetical protein reverse

MRKVLAMTNVNLIVDAIKSVGNGSTGLEIANYAIESNQESFDATVKKQGSEEKARNFVYYVYDRLHNYPSSKNHVDLEVGEDGIRRFYLKDQSDLEDEVEVEEDQALDVEQETPDDYSGLSKQTISRKMAEKEYVGKLCKRDQIRYYDFWAISKRINSLCGGTYFDVDHATSVYDNQQVAFTPNNLQLLNTTRNKIKNSKSEARFTWEEQVTHIKSTVICATDGEHDTDELDLYIEQLKVIF

>Aeh1p115 75182:75403 T4-GC_1943  Hypothetical protein reverse

MTIVIGWLVFLIVTLVLANSRGRSVLGWLIITIFLTPLFSIILLLILPNLRKEKEEQKRHEMLMAAMLASKKD

>Aeh1p116 75404:75856 T4-GC_1803  Hypothetical protein reverse

MTLAKLYALVATAFADINDKGGHPYFEHCLAVLKGLPECADEATKQAALAHDIIEDIENGRDLLISNGMSLEAVQLVDNVSKRPGESKEDYKARVKLDIRSVYIKMSDLRTNSDIRRLKGIGPKDIIRTIEYQAFYQELKEYAINYHKGN

>Aeh1p117 75843:76112 T4-GC_1944  Hypothetical protein reverse

MIIHQNGRYSICDTDKSISCLNWTFCVDGFAKHSYGTKDCPSLCTAIRDYRKHLVEEIKYSKEKVDYHAKRDMMLSQELEQLEKEHDFS

>Aeh1p118 76116:77045 T4-GC_1945  Hypothetical protein reverse

MIGFACQMGEVINGEFKQFKDTKFGTVRVCDMDKLNEIAAKKKLADKVNDNLQALENLVLRVAKLPQNRRMLRVTSDLLPLFTHPKYGKLYEDLNKRITYKLALIGDVAQRYGIRLSMHPSQYTVVNSDKPEVVDAALIDLEMHTFILKHLLVPMGEGIINIHLNGKTDIIPVERMSDHLKSYLTFENDEKTGTLTRTLEVCEKYGFPLVFDIHHHRCNKTDGGILLRGTDPLAHRILGTWIGRKCRAKMHVSQSRGTDNFRDLCAHSDMITEYAIEEVLSTYIRSWDIMVEAKFKNVAAAKLAGQIYW

>Aeh1p119 77110:77532 T4-GC_1946  Hypothetical protein reverse

MLHFNLNTKEIYTDIKTAMAARESDRTHYIVSRWDFKSLENAQAVVDEFEGRNLLAIDKGEWVSPRFDVIEMPKVGDEVSMTFNGDYYPCGTIVKISDSLKTIKTSDGRVFWRKKLTGQWLYFKTFALVAGTHSKMNPEF

>Aeh1p120 77611:78132 T4-GC_1947  Hypothetical protein reverse

MKKFMSVVVIALAALSTGCATVTQERIGGIDVIKTAYSETDYSYEKSFYSHVNNDFIHSAKIKLVCNSVNDSVAASIFTDSPLQKYYADDGDSLTPVPVAEATVSSYDGGKLLTRRATKFQVGTFDVYMYETYPKETVVDSIKSGNMVKVAIFMRDYVFVADDMKKFVSICKK

>Aeh1p121 78147:78518 T4-GC_1948  Hypothetical protein reverse

MNPDFASKFGVLTRELAFDLRIMNRLRIGLSEFDKFDEQYQKVVERFNDLKELLQTIPTDMLNTQSMRTYLTGISCYLGRYIRENRNHKDFYRDMENVDDPYEKSIRVYTEMVRCAGRNQKDY

>Aeh1p122 78508:78795 T4-GC_1949  Hypothetical protein reverse

MQIDIMEVYKRLKERQMSADYQLECIRAIEIEKQAQTVNGKLSRDGVKLLNRLDDLYMHRMNVVVPEVAQAKRDFYNAACAEMEMKIIKGRSNES

>Aeh1p123 78785:79057 T4-GC_1950  Hypothetical protein reverse

LSELKTETKLTRINNKYHCRLYVNDKLYDEMACEFRLDVGLCFRIMMRWLDKTSGDNAHTTAVRRRMWDKEKYQHTSVGKLWYIGLKNAN

>Aeh1p124 79054:79239 T4-GC_1951  Hypothetical protein reverse

MKFYPFVSAVGVSRVDYTVSYDTAEKAEQAAKNIMIGNMRKWKQYGYYSSGKTVVTGERLI

>Aeh1p125 79300:79470 T4-GC_1952  Hypothetical protein reverse

MLTIYMLVSVFVLGVLTLMWSSNGFGNCVVKMFLFSLSTVGVYQIITNPVIEFIIK

>Aeh1p126 79562:81007 T4-GC_1745 nicotinamide phosphoribosyl transferase   reverse

MNVFKSNLCASTDSYKITHPWQFPQGTDAASFYAEPRVDDDVMLSGLHFVARVLEQGITVADVTRANMLFKSHFGRDVFAYDMWMKIATERGGKLPVNMYGVKDGQVIPGRNATMVVETFGPEFSVGGHLETFVLRGHWYPSSVATLSFKIKKLVKKYLKETSDLTGADFDFVLKTRLHDFGARGATCEQAAKLGGLAHLINFIGTDTVEALIMAQDIYNLAHDIAVGISIPAREHSTTICYGDEGLLTPEQEDEAFWNSIRQWGDGVYAIVADSIDYKSAVDRLTTGEFKKEILARGGTCVIRPDSGDMFDNIGYALETIAKNVGFTVNSKGYKVLHGSYRVIQGDGLSSDKDIEACLKFIKELGYSVENVAFGMGGGLLQKCDRDTQKWAYKCSAIRVNGKWRGVRKNPKDAAWKASKAGRMRLIKIDGQYKTVNVLDPQYAQYEHSNEFVTYLMDGVCSHSYTKALFDEARARSDEQA

>Aeh1p127 81133:81807 T4-GC_1953  Hypothetical protein reverse

MSKNFIHTVIVGLAVAAAAFGCTQRVEASEMTETLAQIQLEKVYIERNTNTDVTEYGMGIALPADYFMEVKHETNKHTAGVLGKSLQVSDDFTFVPSVEYGIFEGDNTDHETYVQGIVEYMPFAQLYTYAGAGYSFMNEGQDYSKVKAGVSYDLHPEMTVGYNYTRKGFHERTDFDLGMATENEHEVALTFTGHMIQPYVKMRHTVTTGVGYDNSAVLGAALVF

>Aeh1p128 81822:82040 T4-GC_1954  Hypothetical protein reverse

MDLYDSVCNLLELMYNQHKFLALTFLVIPLAIAKKLLTVAIERRILETLSKHGDNKILIIMLILVGALFSIN

>Aeh1p129 82089:82322 T4-GC_1955  Hypothetical protein reverse

MYPFENGDRVEVELVSGKVGNVQKFKCTVVGVATNHEIPFLGYGFIIKIDPQQEWEDITGFGSDYTIAYSRYMTELL

>Aeh1p130 82309:82548 T4-GC_1956  Hypothetical protein reverse

MSQDALHQHELIEQRENWYHRGGNSLTGSIYIPKTHKIVKKELTLEDISLIIKALDISIADNHPLFEQAKQQGLFDVSV

>Aeh1p131 82545:83498 T4-GC_1542  Hypothetical protein reverse

MKTLMKTVFGSHLYGLSTPTSDRDYKGIFIPTAREIVLGGREVYNESTGGKGKNTVDDVDTEMMSLRQFLRLASKGETMCIDMLHSNQLLMTSKHWEYIQQNRSMFYTTKMDAFLGYCRKQATKYGVKGTRLAALERVMAVVKAVPQDERGYRLSSFVGRLPTDEFTFPGAEISRTGELVSFYEVLGRKYLYGIKFTEFEQQITKIWEEYGDRAKKAKEEVGVDWKALSHAVRGGEQLLEIYRTGDLEFPLKHREFILDIKLGKRSLVDEVNPYLEQLMNDVEAEIVIAKKNGMREFVDKEFWDNFLYEVYVEEINK

>Aeh1p132 83495:83842 T4-GC_1957  Hypothetical protein reverse

MDVIEIGVKEVVILFVFLIVCRVIYVKIMTWLDHDKFLSKLPTLNKNLLRYGIQIQEQGKQFVFIGWHRTTGPMTISMAKTFMYYLGRNEQMVVDYFKENSSTITKSVDFFKETE

>Aeh1p133 83842:84168 T4-GC_1958  Hypothetical protein reverse

MKKFAAIALAFALMGCDTVTYETTGGYQMPSELAGCKVFYMRSEKQQNLYVTRCPETTSTHWDVSNGKSTSHYDSTADNYDPNAETLDQAIERLNKNLAELYQQKAMQ

>Aeh1p134 84165:84305 T4-GC_1959  Hypothetical protein reverse

MVAKGLNAIWWLLISLNVLIYAMIGSNDFMIMVFKAILPVLEWLEI

>Aeh1p135 84287:84514 T4-GC_1960  Hypothetical protein reverse

MSSRYQDISAPSKEGVLCNFEKMLQGHDFSEKYIPVYATIETKIMDKPLVTPRSVVINSKSSIDMRDEDIWWRKD

>Aeh1p136 84504:84881 T4-GC_1961  Hypothetical protein reverse

MAYAAAMMTTIFIAILVLIIWAIDVIKKRRKNDAKNQRIWIKQHFNEIVDAFQKKGITIRLYDYYGTPKVPTDTTHGYDFVSSDGKQTRVLSIPVFYDILQQAEKSKDVYKLIFGKYLYRQFNVK

>Aeh1p137 84886:85215 T4-GC_1962  Hypothetical protein reverse

MTSIDIMGIVAAVILAATLLMCAIVEFVSYRRIRKSWDIIQHNLMKHGVQLKKIHKVRFVFTNGERISRDLYPSEVMLFWRKCEYGEKFEEHTVSLSDKPVISDLFTVR

>Aeh1p138 85215:85568 T4-GC_1963  Hypothetical protein reverse

MNQALVEQVKSKIDSRLVEYVRVKSRKSLGEETMEVIMVGAKIGCSDLEFFNNRWAHFMLHAGETKFESLCGDCKWKSGVKFPVLRKQKSRELACDKIVDFVNKNAQAFIDCYKLEV

>Aeh1p139 85579:85848 T4-GC_1964  Hypothetical protein reverse

MASLKRSNHSEENIMNNIEIKAYFAVTAAKKTKAQVARELKVSPRTVGRYIDKTVEMIRDQVAAKLETQFAGKVQRRKTYVYNNPKKAA

>Aeh1p140 85878:86180 T4-GC_1965  Hypothetical protein reverse

MDMAIQAQFDAIAKQFNVNRDALERMANGVVSRIKYFGIEKFKQMSEAEQRVILSEAVAHWFHAQQKITNDYLMNKNGCREKLQKQVWKEIQKQQKKVQK

>Aeh1p141 86277:89912 T4-GC_1966  Hypothetical protein reverse

MLTTKQLFERQEEEDYQRFLAENTLYDAANKATFVDDETAIMNAFMFNFIGILGSFNAARQMNHLSSLRKYERYFKSDGQLMLKNIGDDNNNISLVLKLMTDKKMFISDAKVSEMTRFLVKCKAGVINTVDDDIVRGWVANIKSTALMNLHPKLRDLMNKFKTGAISLIDTSKELRRVIKKFPEAGEDLWTVSMYVKYARLAGVSTVTVGTAAGAGVTSNTGDDDDDDKNDNLAQVHASPDVDDVADDVAPVVQDEPVAVPVQPDYQTYDHDAGLLQFISKQIEECVNTSTGLKGLYGLAQTAYPIVSKYGEMVTGFEFDLNDEAQSEMHDKYRTRYSATITQLSEMGKRISHYMLGDNSNSVYAIEEAMELKNVEFLRKHISFFRGLKEKYSILGDEIGYTGYQTMAMAFSNMKTDPTCWLFGFNSIDVAFEMTNGKIGQDMVNHYKGTNGNSIVIGIMGNMREMSPMIRQMYFNCLLEVIKPAYVYMMSYSSYLTDGYKELLFTGPFADMIGWDQVVNYVTDKYKDFYPPYRWSAWNDQSKLTMCRYGMEFLLNPDNKTNADFGFVNLHWSKVFALDDEEFKNVMLKVNDAYKTSVEFPLERMDTADVIMIAKCVIRALEIGVIFPNRVNEMAVNMVPSMKQRVKDALDAYITKDTSAGVPWEEQERALLSAIFIHGEKDVKAGAEYVMSKIQGTPNSYGKTRILLMSNRGTMPEHRQKIFLGAYSVLGKNLDLSSLGITSSKFDNLYSAFLKYYDFEGEDAVEFMKLEVKNGFKFFNAENGKSISVRDHKQGMQQSLVDIMTDAVETDPTVTDLFFDNLETYYRGKVRDQLAAIKFVYGQVLEGPINLFDKLDRRRVKQMFEFNEINPTELVKQAKLKLGKNEKFTDYIKRVEAEAAKGDGVVPKVKATNDNITNEQKYLIGKHLIDNYYAGKHGNVYPLILRSMTVSFPDGEFKKFMQEQIDAGKLEQVVPCFHGTGGIAANMILRYGFKIIPSKDASVVGRMLGDGIYFSNKIDKILQYVGNSGYGRQAGTKGYVFEMESILGQPIKDYRSAGVPNATSKSNVISPEWAVFNPEKQLRILKCYEVELNRHDKFKAYQAEMKGTLEESKTMKFGEMLTEAKRSSVQDYIVYSFRDGELPRWKNGRLEYVEPKKVDFPAGIKIEGGNEDDGYVRVYIPAKRTEYREYSACKKLKGKELKDYLKLTEQL

>Aeh1p142 90087:90968 T4-GC_1967  Hypothetical protein reverse

MIDIIKNTTQSAIIGDCVGAFNEFNFGTKGKKKLRKVDMNLLKTDRDVFHNKYGNFTDDTTCALITMRNFKNGEFNVPAIKRDMTRWIEQGAFSSTGECFDVGTGTAYAILANKPVTDPTKGAGNGALMRMYPVAIATYGRSQEDIERIVKYMTEFTHPVPLCLHYSMLYVRIMHRIFDGVNKRTLRTEFGAYFDEDSCLPTGYVKDSLTIAWRVFLEFEHKEYGIFLIANMGLDSDTIASIYGSMIGAYTTVQNKNQEFTPWLIENIKRQDIIDSIVNEFTHRVVCSIVDQL

>Aeh1p143 91038:91655 T4-GC_1968  Hypothetical protein reverse

MAYYLKHQVAMPNIDINYVRLIDMKPGDSIDIKDRSYVLLNIERTGTNVEPVYNLEASDERVSMRIVNGNALITRVNKVNFGITNESIEVGTMGWVKRGGFYSHKTRKVTNPGLISGRAITEGDMIELYRNSGTRLEVLKMGGEPMIDPMTQEYILLKIISKDDSKDQVVFHSVKTEQQDCNLQRVAGDVVYVNNYLESIIPHRR

>Aeh1p144 91665:91862 T4-GC_1969  Hypothetical protein reverse

MMTTAELKAKRAKRGYATEKDVLIESHAFAQRALSQAVIMEHKENMDLFRSKIKVYETRINEITH

>Aeh1p145 91917:92198 T4-GC_1970  Hypothetical protein reverse

MKSYETRHYITHPVLRNRLLYLLNVLNNYYPRSKKIAESQEFADFKSDTYWLFDKLCPELSCIDNEDFVESFNRERHARGHFQIYVKIIPRID

>Aeh1p146 92232:92780 T4-GC_1971  Hypothetical protein reverse

MFYHKRNIKDVPVELVEIHLAGKPFVDEANNIKFGMFTRYGVSNGSGVYSPFYRAESEDGKTELTFRLFGAYEVEITRVYKDSKTYSVTRQQMKPLGIARKSSSNGLFVEKAAYRIGVGEPLSIADEVESRNGKCSVLLITPDAVVLSDSKGKTILIRKNDEGALDAHGLGFVELYEQDNEF

>Aeh1p147 92784:93170 T4-GC_1972  Hypothetical protein reverse

MRIERIREHDEYCDVGEITHDYVEVNKEEFDKLRDQAEDRDVTGLCSPPIEFLYSKDLHSKDCEIIGKALLYESEKRPGAPRETNLYLQLTEMPKPYKLVTLMKDGLTLEQRRAYRERVKSGYYKSKG

>Aeh1p148 93167:93808 T4-GC_1973  Hypothetical protein reverse

MIKIIKASAGAGKTSKAIELAVEEAKKGKYVVFLNNEETQESIVGKISDIDTDFGDGEIAVGEVDGVSLTALQDAVHNAAVELGRERKIDVVVLDFSGYADFNGTEDRLEKLRSYIKRIEAVHEIDVIFTIQVIRKSKGVTRPTVAEIWKDRDVKSKDGKTPACFDNVDMVSIDVTKASPMLQDRETQTIIYQDMTGMYVGKYVDFKYYGFKS

>Aeh1p149 93792:94064 T4-GC_1974  Hypothetical protein reverse

MKILDFFKRKQKLKKYDVTVWVKRRDFLSCIVQIGEIKFTLSSDVEPHAETIRNRQSVIDCIQSDLKRRNKDSDQYWIDEYHEEVNDQDN

>Aeh1p150 94080:94337 T4-GC_1975  Hypothetical protein reverse

MIDTRMKVDGKWNFNMDNVIYILLMLLGYSYIFMDVYAGYENYQAEGTFVISAMSFFVCLWMMVITQRRHIDRLYAMIKSLENRG

>Aeh1p151 94348:94539 T4-GC_1976  Hypothetical protein reverse

MIVFGWIVLVIIAVVVSFATAFGTYAQLALSGKIDIGTLIPVAASGALWYAVCVNCPFMLVMN

>Aeh1p152 94536:94763 T4-GC_1977  Hypothetical protein reverse

MFLNEMLPENARNGLRIQGKPKDMSESDFKNARRVMMNMIKHHDIIVRLIEDASFECKDENELAALSQIHRDLTV

>Aeh1p153 94750:95319 T4-GC_1978  Hypothetical protein reverse

MNTKATDSIAEMLNDMKATFRYRDRIVGTGNPKNVYAISQVVQDQQVYHVCFFDLDGKFNGRYLGRVPLIFLSSLQSEDTVLVDVDVPNENNCDWVHIKVTANSSGISVQKSPVRIPSENMKELNTIESMLTTHAAQTVLKSEAEEITKKLLDLAGTSFYNRMVIETRDEREERLRNLAQRLGVKYVLE

>Aeh1p154 95300:95692 T4-GC_1979  Hypothetical protein reverse

MNLHKLNARYVAESGMTRVKYWDNALNNRMEPFWERVRLETVLKGFYLEYLQSEEDEQCKMGIVEFLKTAKRPFGNKNIPQSIAFNLGWDKNRCLCFDIMGLPEYVENEAKAVYIDLIKEMEKQDEHQSN

>Aeh1p155 95692:95949 T4-GC_1980  Hypothetical protein reverse

MSYIQEVIATRPADHEFKYMLLSRMKSDCEFFLGYGNRSVSRLWAGSVDEQIESMKALYNSFETKPEWITMQMIEKYATEMKEEA

>Aeh1p156 96056:96334 T4-GC_1981  Hypothetical protein reverse

MEFLTEKKLRNLTTERLNALRKTVLKSRAAAQYHADNQNCSDADMERAHNLADYYDLIKSIMDEREHIEKPAKDKSRPRRDGRNVKRSWDSE

>Aeh1p157 96792:97268 T4-GC_1982  Hypothetical protein reverse

MSMKYLAKLLFPNTYTAIVEEGKWAGIEQKRKEYEERKEKDRLIMLSYKRPLGIPMISFDGAGNVRVVVNTDYMYDGAVTRCVDLISGEEFIDFTTQIRYSEEFAELIARNQIEDVYSLIHRGNAKIMKVDPSREPCIRLKFKLAVKKFNENGLPSKK

>Aeh1p158 97299:97643 T4-GC_1983  Hypothetical protein reverse

MFEILYVLIIGHFVADYVLQSDSIARGKNPINSPLYGVHWIYWLTAHSATHALVVYVATKSVWLSLAELVSHWIIDYAKCNGKIGLHQDQALHVVCKILIAIAYFCLTGNPESL

>Aeh1p159 97636:97842 T4-GC_1984  Hypothetical protein reverse

MVSENLSRILRTIECIGYDEVSTDPMDRSDFISQHDHVILLSRGFSFHTRQIKQNGYHVFLVMAPRNV

>Aeh1p160 97832:98119 T4-GC_1985  Hypothetical protein reverse

MRNTNALIYNIKTFKQAIVAHANEIKVNGDSNWESNDANIDDEGNVEFWFHSHAGEGDHYRTSLNLKLFADERVIEHHLANCKAELQEKIEHDGI

>Aeh1p161 98120:98374 T4-GC_1986  Hypothetical protein reverse

MSSIIEFILANVKMYGDAMAKIHKMDFKADDVSFNLNKKEIIVKFDADGKELEHKFEMDFFRDQASVSSWIKQVEDFLKQVNGE

>Aeh1p162 98382:98795 T4-GC_1987  Hypothetical protein reverse

MFKSEDCKKIVAKVETLRAEWNEKVSQFHDKDNIRKLTGRYSNVSMDLEDMTISVTFETGWDDDFHVCSIDVAVDDREIDDILEDIESEIARSFAHIKQKDEEYRVKKEAWIANQKQQRLEHYKRLQAEFGQIPTPM

>Aeh1p163 98797:99183 T4-GC_1988  Hypothetical protein reverse

MFINKNDCDKLKQWAFAAQLKWNQEIATIDTHLKVRTATIDIRFSYLDIHVAFDHMWWEDGAVFCVETNIGTKDIDTIINDLNSKFGDRLKSKLDERKKKEQDRLDQIAKREQEERETYLKLKEKFGE

>Aeh1p164 99261:100841 T4-GC_1989  Hypothetical protein reverse

MITAMLSVAVNKFALGLNNVISRSAASAGKTNCPMIGTNSNKPERGNSVSTFMNAMVQAQARTANGAVTNYTTGDKCLNLFSQIGSSRGKDLTQMFVDAYTESPDWAVRILQWARDIRGGAGEREQFIRLLKVLAHRHPVDATVVLMNTPEIGRFKDVVAMFNSPIQDAAVAIMVDAIMTKQNGLAAKWAPRKGSEAGILAKAMQMTAKEYRHTIVRMSNTVEQKMCARQWDGIEFGKLPSVASARYQKAFLKNANERYVAYLESLKKGEAKINAGAVYPYDMIKSMRTGSSIAADAQWKAQRDWMAGSTENVIAMVDVSGSMSTPTAVAGLSAMDIAISLGLYIGERSGGVFKNEVITFDDNPQFYNIKAKGDDLQSMVNHLGRAPWGGSTNFAGAFKIILDRAVRNRVPQEDMPTMMVVLSDMEFNIADGGYSGYYRMRDRERTNFEVIRQTYRDAGYEMPKLVFWNLCPRPTNNPVTKDDQGTALVSGFSPAIMETILSAKDFNPMQIMLDKIMSDRYVGIDF

>Aeh1p165 100711:101310 T4-GC_1553 Tk Tk thymidine kinase reverse

MAKLFFTHASMNVGKSTQLLQVAFNYNERNQNVLLYKPAFDTRTEGTIGSRIGIQRECRCVHVNENMFTMIEKESKLSEIACVLVDEAQFLTEKQVWELSDVVDKLDIPVMCYGLRTDFLGNLFPGSRALLSISDEIRQLSGICDCGRKSCMVARVDDNGNVIRRGEQICIGAEQRYISFCRKCWKNKLSYDWDKFKQT

>Aeh1p166 101360:101686 T4-GC_1990  Hypothetical protein reverse

MFRVMFLVFVALLSGCGEPEKPIVVREVTAQATRYKPQEWRGKFYQAARVEFEYNGILVHTIETGSCTIVPEFKQETVVLLKAVYQSGIKYYIKDDSYQANFLAKYCY

>Aeh1p167 101696:102121 T4-GC_1991  Hypothetical protein reverse

MKKIIQNLMFVCAMLAVGAVKADTLYEVETSGLVFKDTLSVEVFSDPDYPNITCYVNLPSRTLSFEDQTDVAMQCVSAPFASGVELTSRKNIFSQKKSWFFKNMVIDRVYDKEHMNMVYVSYTKKMDGDNASSAITVVPVL

>Aeh1p168 102121:102324 T4-GC_1992  Hypothetical protein reverse

MAQHVVSIYYIDKAYETYYQLPSESGEKILARNLIVTDLSITRDFVTFKYNGKSCYVVNCKVIAKEI

>Aeh1p169 102324:102566 T4-GC_1993  Hypothetical protein reverse

MKKVLAFVALMLFNSSVFAVPGMITCWFQNGGYVKTPDGMLINGIRAGELSRIGDGWMFMLNERQYYVTNATCSVIWDLK

>Aeh1p170 102570:102791 T4-GC_1994  Hypothetical protein reverse

MKKVIAFVALMFASTANAEILTCQFQNGNYVKIGDAEIKNLYVRLAIIDGMETSFWYDKKSYKLNGVICLLER

>Aeh1p171 102788:103012 T4-GC_1995  Hypothetical protein reverse

VIDSSELHMIKRMIDEDEFRGVVNCPDCRGMSFDDQYCCTTCWGTGGDCHRYVSNIVSEMYDEIKRLREKCGEK

>Aeh1p172 103005:103283 T4-GC_1996  Hypothetical protein reverse

MKVFVKNLEELLTMSLVGVRIVDCMGSIYERNDDAGQLFENVFGVRPFVFTKNMYHDCGSIMSEYGTMVAIVGQRFIKFYGADNMFMDVQGD

>Aeh1p173 103280:103513 T4-GC_1997  Hypothetical protein reverse

MGKNITFNTVKEIHDFTATELSQFETITVKFDGEPDLFKRNRGLELYCEVYKNLKVVAFTCDFGNYDLIKLYGEDGK

>Aeh1p174 103516:104004 T4-GC_1998  Hypothetical protein reverse

MTTVHDFLFNFELNVGAEVAINDGLRPNIFKCSYSRKISQYIFDRFGYKSAVYVNKGNSPELYIITERGYSTVENASDIGVYFDKTCIDTLDDLNYAELDDSVNEIETSDCVYERNRKLEQEWKPMFGECMIFWCEDVAVVVKKSHYFVISGYFNVDINKRG

>Aeh1p175 104107:104484 T4-GC_1999  Hypothetical protein reverse

MSRTTRVKNKNEVKYLIGHDFWKDNCNEYYRIGKYDYWRYHIQQERINMNVYEEYEREKNQIVRGYDCEVSKTGNYSNKSCRQYANLGRAKVRDQLKKISLDNTDVEIIDRRKYDTCAFRWFIQW

>Aeh1p176 104540:104701 T4-GC_2000  Hypothetical protein reverse

MDFKSFMLLEYVEKRGDDWVVLNHAKTKVLGTHKTKEQAVDQLQAIEIAKHKG

>Aeh1p177 104807:105076 T4-GC_2001  Hypothetical protein reverse

MILMIEGYKKKVVHHRWEIIAFLARKDIVDEDYIEDCADEIRDIMKSGAEYCYGQLCPYRWEINEARYLIVSDNEDKLAEMVADAAEEI

>Aeh1p178 105060:105371 T4-GC_2002  Hypothetical protein reverse

MHYIDVDKDKKVRLSQFQRLYLSRMFDNGDRVCRYINEMHQQNKVVFVAQSPFNAVEDKKMLIACASEFAFHRELSRQKDDFNFQMHKALHEANWEYEHDSDD

>Aeh1p179 105371:105586 T4-GC_2003  Hypothetical protein reverse

MFYVVIRSFFDVEYGGEYKEFYAVRTDKKIAESVAARANAEYSEKGYSESYHFSVQEHTEETFGELEGGPN

>Aeh1p180 105723:106109 T4-GC_1550  Hypothetical protein reverse

MSFKDFKGDANSSVGELISKLLKSVAYVHHQHLTTTIYSRHTALQAYYEGLPELIDSFAECAIARGYVQSFTATHAEVEVEMLIDNFLQECTMVHEYLETKRHFDLVNALEDIMTFLTSIRYKLNLKG

>Aeh1p181 106299:106460 T4-GC_2004  Hypothetical protein reverse

LQSLKQEIEENVRASFELSGSKVTDSQWEQIKRAADYIKEHGEMTERPNVADC

>Aeh1p182 106448:106669 T4-GC_2005  Hypothetical protein reverse

MKITKADIELQSRFADTANSNGFGTTQSKARCSNDQITRLLKLGLIKVCRGVHCIGQKDHGGFVRSGTDYCKA

>Aeh1p183 106875:107207 T4-GC_2006  Hypothetical protein reverse

MIVKPIDKSEYGSNCELVATLNFNEREFMEIVDGLYRDSLHARPEELKRINHLIKRFDNIKYKDPLIGVNITELNTILGISTESARSVIVDIRNQCADRLERAAMIPVAR

>Aeh1p184 108383:108622 T4-GC_2007  Hypothetical protein reverse

MSNDQDARANRGSGNQCSKAWYDAPLWKNVGPLARKKAAEAAEKEKQKDVYSTAETCDNVSVVEEDLKAKQRRLFSFAY

>Aeh1p185 109327:109485 T4-GC_2008  Hypothetical protein reverse

MLEIQRMMELMQMHETNLIDVEYESGSIGTVVSAKAVKDGAKSVPITDFDSW

>Aeh1p186 109514:109714 T4-GC_2009  Hypothetical protein reverse

MLFLAKIRYMKSEYMGSSKSFDTIKLVEAEDIDDAESKVRAHYDDMGSEYSTYYSVLDVTIESPIL

>Aeh1p187 109698:110120 T4-GC_2010  Hypothetical protein reverse

MSAPSWALFMKNGERVGQCFINCGWFQDDVRTLRQIIRYTETPECPIDFDIVIAYGVTYSNDLEFELLKAEELDIKSTQIAAIKRQQNWDKGNQAIFDRLTVVPRFVPKLIAEEICGVQPMTGHTSKIYTLKVDNDVVSC

>Aeh1p188 111885:112109 T4-GC_2011  Hypothetical protein reverse

MIKFLLITSLFVNFGTNWGSHSHAIEKFDTEAECRAALKVAEENAQDTYGENRTGFFGGKTKFEGQCKPYYYDK

>Aeh1p189 112135:112422 T4-GC_2012  Hypothetical protein reverse

MKAAVILLALLSFGAQSEEMCKVKVCNKIERFSLSIWSHMKDSMGKTCFDAILPKSEAVVDKVLDSESRWYQGSSINVTKRSVTRVKEVYSCDTK

>Aeh1p190 112419:112724 T4-GC_2013  Hypothetical protein reverse

MQIDNLFDFMDALRKQDAPEDFIDSDGIDNALEDVVNYELGKPSHGSRHFYGCGYKLDMNWITVYYEQGCSCCNEKEDHSISYQKLWDHLIKTGAVVEIEE

>Aeh1p191 112821:113924 T4-GC_2014  Hypothetical protein reverse

VGSFNTICGVSRHIVTCGEPVVLLALVCHGETIPAAPGCYNWDRYQLALHLPLYATYDDYGNFEIEDNAAYQAFQDMVKTHIVCDEDRNVNIDDLFDLNKLSYQDLMHEEALYIQPASSFMGGKKSQVMFMVIKRKVYDLMVAEYDRTFEHSWNKEYVIESHKKIRESFAKLELRDPDKKRLTKEELAFRMEEIQKAPEIIREELTKDLFNEYLSMGFSWEYDSVVNVGMGPYSKNNLTNRVIKLTAANAELHIGLRKFVSMLCELNIEFNPQQYGSQDNDHLYHADLMTRIVVAGAENDRTREYPLKISPKLVVDLDTKAVQEYVSANKWKENPDLIHGENGNLVPSMKKYGEFNEISSIVEFKEV

>Aeh1p192 113977:114366 T4-GC_2015  Hypothetical protein reverse

MSRFVVSPVAGNITRFVVNSEKVVGLVKLRSGKTLLTVKVDGQLPTVYTVSERFEDLALKLKDCYLKRAVVTPVEHRGIEKFVVGADKIVGLHENIHGEVLLSFRTSEYDVPNRVMIEESLEAVLEAIA

>Aeh1p193 114376:114612 T4-GC_2016  Hypothetical protein reverse

LKLICILDQDEDGSFSGRVYGLNGICIFAGARHEYPSVVALEAAKAHIETSKEMNFKIFVDNNAGIIQNDQYVFSITV

>Aeh1p194 115033:115527 T4-GC_1584  Hypothetical protein reverse

MLKSFSEFTEATKQDTRGTYVAVRYKPRTAMAIVRRCREMGIPNLVPYDKMHTTLVYSRKYLPEFQASGKIDKVLQGVMIPDIFETQSGKRALVLKLTDPWFGARHKEIREKHGATHDYPDYHPHITASYDVGPDFVLPKSFTIDYKLCILEEYTEDLNFDWSP

>Aeh1p195 115527:115760 T4-GC_2017  Hypothetical protein reverse

MQEQVQQLQAQLNTLKVRLFDAQEARTQETEFYQGFFAQLAKELGLVGEDASQPEAYLKAIADLKAPKAVDGELVTE

>Aeh1p196 115724:116413 T4-GC_1586 gp1 dNMP kinase reverse

MLIGIHGKKRSGKDTAARFIRNYEVEQGGNAEIYSLAFPIKLALDFGIGRQLGLTFDDFDGKTTVNRDEDLFLVDIEMIRECLRWLHLSYNKISIAEYTEVTKIIESLDYNEPWTIRRMMQTLGTDIMVSVNKNYWLLPLMKKSLNKDIIIPDIRQTHEIEFVREFGKMMFVYRDTNLCDNHITERGLTPLEHEPIIHNDATLAALSDQVLTTYKELKCKNKFNNCKRN

>Aeh1p197 116421:116990 T4-GC_133 gp3 head-proximal tip of tail tube tail completion + sheath stabilizer protein  reverse

MIHSNPAHVTNFRLDIPDTGGTVAFEMAVQGLSIPGININPIEIPINPMTVGKIPGTAVDFEPLNIRVLLDEHLSAYVEVYKWMLSVVDYAKLNSTAQIDGTVPRTLLLHVLDNSKKKIVLTFKFIDAWPSNLGEVEFTYTDESNTPIVLPVQFMYKSFVIEKDGVEIRPYVAGSNGSVPKLHPFYSHA

>Aeh1p198 116987:118834 T4-GC_2018  Hypothetical protein reverse

VKEANEILEDSSLKLAVQLDDTKKQARDLETAFDMTTDSSLDVAKAEDTLVKSISAKVKATERATDYMDTVAYSQRNSTQIEDEYQKALQRRTELENKIASQSPIVRYSEQAANAAAQTDVPTGDTPSPAPAPETKPDVDAELKKFLKDKGLTSRKEYEDKKKADKQERENNKGFIRKSADNFIKESLSTIKETASGAFGQMASGIESALFKDIPGYGIAKSAVNTVASKGTKFAKFVGSKGVEKIKENRFERLKEKEISKFQASREVQTGEDVNAEDQTKKDNQEQRQERGENKKERGENDKRHKTLIGTLKDLGKMILIGGIMKMFGGLLGSLSSLGAGLFSRFGLLITTLGGLAIKFASAIKSSLGSLFEKAFPGFKKPKPSVDVDGKKPKPDIDGKKPTTDVDAKGKPRPNVDVDVNGKPKPTIEPGKTPDVEMKPGKALGEAAETVEGKAGQKAAAAGTKGIMERLGGKAALTGAAKVVGRVATKFIPFVGTALLLSDLYDIADYATDGKVSEMVSNAGNALKEKLSPVANIQSGMAPESAAVESSGENLKRAEAEKQERDRQRDATAMQSRMAMTNNVNNSNTSIYTSSFAFPSDHAYSNTTPHGMQNR

>Aeh1p199 119001:119777 T4-GC_11 gp26 baseplate hub subunit reverse

MAKFTRDMLLEAVQQSSVKLSNGKKVRVRAFLVKEYKILMLAHESESSMEEAMIQVLKNCVIDTAGIDLETLPIFDIETIYLAVWKLSKGTSVVPVAFICQNMVDSVDEEGNPVMFNGVQVQHQCSTQIKINADLRRAKLSRVPESMIKVSDKLSIKMRYPTVYESEFFDVEKESDLFDITMRCVEEVHLNGDVMRVGEDIKHEELIELLDYLDKDGYEKMAKFVNDIPQTTMELAVKCPVCGHSEPVILRGLSDFFD

>Aeh1p200 120283:121278 T4-GC_1621 gp54 baseplate tail tube initiator reverse

MGLSLMDTAANYIKEIPGKIPGMASTALSDGIDYIADRLADDPNSTPDFARFMRVIENKDLARANTFLVRFGDFKSVASADGILGHLGPLGETIGGIGDAINKSTGGFFGGTSFQWHRIQDIAMNQGKKLLSPKIKNIMGAIDPTLVRMIPGAGELLDGFLGSDYDVNRDLALMVKSVNLPGVSFDTQTNYNERKPFTEVRNRTVDPIRMTFYCSSDYAERIWFLTWMNSIHNPKKGTFGFYSNYARDIDIVTLNRRGVMTSVVHSDGCFPTRVGEVQLDFENNNQVATFEVEFTVSTMIHAEHAGKDNLINSVESFYNRAKGMVRGIRNA

>Aeh1p201 121327:122325 T4-GC_451 gp2  reverse

MIFEEVQIPETPAEKRNKKAWIDVGVKFLDAKKKNPSLTVKKFADDNGLKYETFGRAMRRYKDDIKEYYSAINPNKNKAQWVELGVAYLRAKDKGISISQFADDKKLNKETMSRAFRKFRDDIIIKKNLEDSMKNKSKLSAKQKYDLLKQDFNAQVKARTRDSIQKNEKKSAEWFSDVIKKNVRGFRPNKPQIGKLYTYIYDAKHKDTLPYWDVYPLIVYLGPSLRYPGLMMGLNLHYIPPKARKDFLEELLKYASTDRITNKTTLKINWDKVKSMRGAEHMIKAYIPQRIKGGMIEIKPQDWVNAVFLPTQKFVSGPQSKSFGAQKVWKSY

>Aeh1p202 122315:122785 T4-GC_9 gp4  head completion protein  reverse

MAETYKGKFVPENKEKYRGDASKITYRSSWELFIMKMLDRNPEVKWWNSEETVIPYFSEADGKKRRYFMDMTVCWKNGSISLWEVKPRKETMPPQMPNRNTAAAKKRFAQEVYTWGVNTSKWKAAIKVCEQKGWRFNIITEDTLKRMGFKGVKDDI

>Aeh1p203 122838:123914 T4-GC_2019 gp48 baseplate tail tube cap forward

MANKTVTMLNNGVKTISDAAGKFIGEFLSSPSGETGIQALQYPLAMKGEADRHKNYLCFYAVDATAQGLSNSDIQNRSLNSVSGKFNEKTIAVIQMYMPSLNQNISHEYSDNDGGFLQDMMMNYAGSAGSGIIETGKDLGIALAKTAIQQVTVNLGKATQQYNAQLSGKVLGSRSANMYKNTSLRSQTFLYNLRPKNLAELKEVGQIIRAFLLYSSASSEGATSINSMIGSIGGNANVLQSELGSGGGSESIQVLKVPPLWYLEERINSQAASAEIRYTPKFAMGPCALTNIRITSTPEQIYNSFEGTAGDPIAIDLELTFTELRPVFREYWDNLTKNLGAQDSGQFFFGSYGSKESK

>Aeh1p204 123914:124480 T4-GC_6 gp53 base plate wedge component forward

MLMQFFDPITYNGIPTANIFKSYGKYFNEVAGSFILRRYFVTGDPRPELLAHRLYGNSSYYWILLMLNNIYDPFHGWIKSQEQVYSSAAQKYKNMPDKENTVLYHVDSEGKRYYRMKEFPIGSKNWYDIGDNLNRFIQHTGALAPVSAIEHELNENENKRNIVILSPSDLQTFLDMLTRRMERVRRGS

>Aeh1p205 124470:125696 T4-GC_2020  Hypothetical protein forward

VAVERISASSLENFTIERILVMQGENGFEVSDAFYSIEINEGMTKGFITGVLTIKNDADFLDTAMNPRGDEFIEISFYHKYPGGGSGKKFSKLFRVNSYKEMTDANTMSRGLIEFHFESVGSVENEFVRVSKSYANVGTHVIVADMLKLLGYKDSDMKIEPTLYNKDIVIPNITPVEVIGHLVDHSQSGDSITKGDSNFYFFENRDQINFVSGSSLVNAAPVATYVYSMTSDQNFQGKVIKFIRDRGYNLRDQARSGAFGVTVISNSLVDKSYKVTPLEVESVKEVYKTLNTDKWYGGTIGNNRDSCVMMSCEDQMYQYLNMGANGNSLGIQRVNRSNFNAKRAFARIGGNTDITSGSVIDLKVPSMSGTNNNRDSGKWIVFSVRHFITREQYFMDLELMSDSDIRRS

>Aeh1p206 125696:127510 T4-GC_455 gp5 baseplate hub + tail lysozyme forward

MFYGLSYKWFEGVVEDRFDPLDLGRVRVRVMGIHSNQKAKNDKNGIPTEELLWMHPMLPITSAAVSGIGQSPTGLLEGSHVVGYFRDKFCQDGVIVGSLPGIYKNKPDSSKGFADPNGQYPRYVGNDVNVLAGGGQAGSGSSGSGAMVGPGGEPIDVYTQNENTGIAIKPDDTPAGEYIPDDDPNFTIEKMLVQDEGVRTKWYLDSEGYPTIGIGHLIIRERTSNLVTINSILSAQLGRVVTGGVITSEEVSKLFSQDLNKVRADIMRFTSISQVYMKANRSRQMAIENMCFQMGAGGLAKFKNTLAAMAREDWTAAYNGLRDSLWARQTPGRSARVSKIILTGNLESYGVMTPETAPKLKRMNNEDPIGTVASNDWIEDSDDPENPPAEAKSRIMFEEPKSSYAAQYPYNHVYESESGHIQEFDDTPGKERYHRKHPTGTFEEIRPDGSRLVKIVGDDYLIVKNGRNLNVKGNLKVVIEGNAELYYMGNVTQTIDGNMTQMVRGNVQETVEGSVNQHVVGNVDQFIEGNVGQVISGNVNQKIDGNVTQGIKGNQTSSVDGNYKLTVKGSYDVEATGNAKMKGANATMEAQGTAQISGATINMN

>Aeh1p207 127519:128070 T4-GC_1589  Hypothetical protein forward

MAAITPPTGGWEQYANIYEFYDGAGNLPVSHEFEFDVSLDPNEIVVSKGIQISVPIETYGGSRLGMKVVSKFVDYFERNGAIMTLRYRDRKTLEIKSVNGFNNLPSDAKTCDVIEFNPPGELTAQIVYTPTATIRKIDLQNPTLPPTVYNVTAKYTQTLHGSYQGWANKLRDYINKSGPFPRM

>Aeh1p208 128072:128365 T4-GC_1592  Hypothetical protein forward

MAGIVLNMAPTIGPGPWKPSKVVGTSSTVFAEGKQIVVRQDDQVIKHERPDGPDWKQGKVIASTSKVFVEGKPIAQIGDVCTDGEILVKSATSVFAS

>Aeh1p209 128375:128797 T4-GC_105 gp25  base plate wedge subunit  forward

MSLFKNRLRLLAVESKEYYSDIAADFSRDFRDNDVGSVTNVSAVQQSMAGIIGTRRGERPFDPNFGCDIHNSLFENMSEASATAIERSIYDAIGNYEPRVRVENVSVIPVYDRNEYIVTLYYRLITDLNYLYELKMGVAG

>Aeh1p210 128797:130752 T4-GC_106 gp6 baseplate wedge  forward

MANKINAVDLPKDFTGASFEQIKIKLIRWLQNQDEFKDYNFAGSRLSVLTDLLAYATLYIQQFGNAAVFESFLRLAQLRSSVVQHVQDQGYLPSTASASGTTVRFTGYYSPIESSPISITIPRGTKFTGSIENIDFYDYVTWDDVQVIRGINNRYITDLALKQGRIIRQEMIYQKDSIIEINDTSIDRNYVRVYVDGAPWTDWTTKPLVSVGGTSTVFYQRETIDGYTEIFFGEGEKVIKANGQLSSSFVGGLKPSVGSTIVIEYLTTDGKAANGCRNFAYVDTIPNIVVERIDENPTALLGKDDPNYTGAAGGGGEEDIERLRELGPIMRETQRRAVTRSDYEAFVNYRFGNIVQAVQCYTDSEKPGYAFIAIKPKDGLYLTTVQKEDIQNFLREYNVATITPVVHSPNYLYVKSNVKVTYAMNNLSQTEEWLQGKVLDAIDRYYIEEVEIFNKGFYTSKLNGRIDDSDISILGTTTDIGLVREIENFYSSPMIGIKYLNKIAEGSVYSSDIKYTPRAGTSYNIHYVGTRKNNVAFNGVVNRDAGITLVGPFAAGDVTGVTAYTGTDFDRKVIDGRSLYYAVGEVDYVSDEISFNLGVLNQNIDKFSSAYIELHATPVEDNIYTSDGTMIVFENNLRPQYTTIQMEAVVR

>Aeh1p211 130752:134243 T4-GC_2021 gp7  baseplate wedge initiator  forward

MIKAPTITSLRIAKLGANFLHLKWDDVGSNFFYIVEYSIDNGDGNYAWIQRGVTPDPDWFEDRILAPNTKYVFRISTTFAGFEPSDWVYSDVFETFDTNAYSISTMAQFIPNNVFVKNKLTNNKNYVNFDKDPIYATLMNENFVYDPGIENITNIENFIAADEESHLVQEEVEKVCVDINRTYLGYKDDVLYTFERFQNMAKVSNDGGQNWWYYQALTGRIGYPVARTIMYQNNNSSFLLGYDDVFYGRQSDEIRFSSNTHFWSDDQITFVRMDVDASIPFKTLVFGRYTSYPEDIRRKVEAQAASNQWIYAVAEDNFRRILVKNAPIGTDGEGNTIKMWDSNVYHITNNPLCVVKKLDVFKDKCYALVTGKVANLDADRRNADNILRADEIGVYRFDEVYKPEVFKLGNINTGGYTAGIDFVKMAVTFAGGSHAGQITTSWENRVFRGKNGVQMTVLRTISSKNKDAFIFDADIKDADGNLVQAKVDAFKAAFANPNEFELILENGQIVLPGIPNGGSWVRVFGNTEKERLSIEHKFSNMSTDGEKIFVSSAAYKFDDTVVDNDLPLEYPDAVNSAVKYSSEYPYLSYKRHHFYVWKSEDGEKYIRRPQTYYNEANFSWMATHGQRCWISHDNRAVVINPKKAHTYRLDPDYKTNKEVWDKGNVKFYLENVKFSGFTQYCNGIMIHKGYDRERKSGGEIVAYYEYPYRVRDNAAIVWRPELVAMEANLQNQERPTPPVVEDEKGLVDPDLSHFIRIMGPEVYFDDESNFTKFGEYYLKYISEGSETYYNRLLNLIKNKYPREKDNFEYLWSEIRRRNIYLDQEKRDSVIRFFESKAANFYSSKGTEASYKFLFKLLYDADVEIEVESSVGIDYDIVVKSGNVDSGLVGRTIYTPTGRANVTYVERIYDNGLLRWKITLHNLIGKYVEGQIIKSETSAFEGEIVRGIQGKELAYSDIDYINRNRSYYVMKIRSELNTARYRDDILRFVHPVGFGFIGIAMLTVFINGGISMVPQQTMIEINKTYRWDSGLPSVTPKLKTSVNPDSPLDNPDPLFDSKTGELIEVQQAQVAFDIAKWQTAKDSNGVAYGNRSYDTDETNVTWNGTVYKPSQRRLEWSPLFSDFSTRFSDYRRLVEQRLKDDLKDPRDVSRLVTLKEPSQTRIGE

>Aeh1p212 134246:135232 T4-GC_1594 gp8 baseplate wedge forward

VSSIIYRSIVTNKFRTENLLNFYNSVGDTQDKHTIYATFGRPDKWADNETDSKFAPPYPDDSIEGIADVWSRMLGAVKIQQELLRPVVPRDDWGDQRFTDPFIHHIGDIVVTNSAPYNRTEIGSGWMIYRCVDVPEVGQCSIKSIVEKGECMKIGGKWTPSRESLLPVGKSDGVDMKDGYIWEYLYTIPPDVAINECTNEHIVVPTPQELIASPSRWGYQHVLKWYPNKYDVIYRMKCHTLRFRAYIDSIYFKEASMVGNKGFRQLSVILDPILMKTNPASADVKATGANYLPTQLERHSGEMIYMENRQPIIRSRDQTEEFNLVFEF

>Aeh1p213 135306:136232 T4-GC_1595 gp9 baseplate wedge tail fiber connector forward

MQQTKILVDTGEEGVEGTGDTLYQGGTSLNRNLNSLYNVFGDYRQFKSDAGQGNQVMTLHAGGYYQKHSRAYYAGAEQPSGNPVEFGSLHDLSVTRDGAGDLVVTLPAGNNHAGEYVHFINTDGSVGVGTGKEVVIRVSGSGDSIGGLGTQMKIQKSYFSIRFWVDKSSPTGSHWSYKVESLFGDGSVPYNSVISNIGTGVTKDIALFNKFQYNSVKHMVFVTERGTNIQQEASEVLVLVNNSNNNDNNVYMTEYARIRTKPTANSKDDLLYEADYRIVNGVVRMYVKNIGSTAIDVTVKAIESIGGQ

>Aeh1p214 136232:138388 T4-GC_2022 gp10  baseplate wedge subunit and tail pin  forward

MSKQSIIIGSAVDDGTGDYMRRGGQKINDNFTELYGELGDGAIPHAAGAWKRYSTVGTPLSVVFGKAYTIDTTGGQITVNLPAGKPSDYGKVIRLRDVNGSWATNPVNLVPGGTDTVKGTAKKHKLWKNYLDAELVYCSPGKWEYADNKRVNGISTANGATVARKEFIAVEGQTDFVNIFESSYNPAAVEVYRRGNLLYYGDRISENTDYGSMTAKTPVVSDVTITGGTKNGTVGYSQGVVGTINSTKNKVEGLVIVDFRGEVATNTVIMQFAGGAKPMDSNVIYVQNGTTGPWFLQYDSSRTAYIGVYPDLITKLTSTASQTYKVSVYKLNTLDGYSIRLAEPCFAGDVVTVVTYLDGIASYRSSYQRYTLRVYDEKLTTEDIKTIPGQRWVGDLSKKARFSLNDFDLLENETYNPFSMEILVNGRTLTRAGEGDLPAFICEGATANDETSCIALGGAWVPSGGDFSTVTDLNDRYREFVINQDLNHKDIITIRWYNNDIGTTLDWEGDGGIKEMADARFLVSERTFNRNSKIMYTDTTNPSSNNTVADPETENGIRFTSVDSLLESIYPVGSVYINANNPNNPKSYMGFGEWRRFGQGRVPVSWNEDNPNDPNFGLNTNDKDVNGNPRHSAGNTGGAVTNTLGITNIPPITSSEKALIVDPAGDVLVGGCQFDPDDQGPGFKRYREDLVKARPSEIALPVNNLQPFITVHMWLRVL

>Aeh1p215 138389:139363 T4-GC_1597 gp11  base plate wedge component forward

MINIYQQPVDITFTYGSRFSFSVGANTDIDTGYVTYRWEWTAPGTSNWAAIQHPSATLMSVVILPSMGTTYDTNDFRCVIAEYDNLGVKKSELITSIVKGIKFEGRTSVAKTKTSDAVLIRSRLARHSEFELHPSLDNTFLSDNIGLATLHDAEDNITHPNVQSAIVDIADGMTMPIGSVIIERKNNDPSGKAQQTVLQFDGIVASPVGGVDAVLNVFGRRVVIADKSIAAQVKDQVLTILADFENKGLYVKNVSSVSATSISFEHRDHKAHVPPAWTQYGVTMTGLVASPPAKGYGQWQKFAEINITGLDASVSKLYYWERIS

>Aeh1p216 139360:140670 T4-GC_1598 gp12 short tail fiber forward

VRTNNITQHISSKAGSVVFDPASAPAFDTTITDLQKLGNKIDAHATKPLPVASETVSGIAELATVDEVLLGNDKVRLVTPYTLQQKWARPNASDTVYGLVRYNTVAEREEAAAKVDVTVNTASLWDVVRNKSIATESKRGSVSISTLVAAKAGVDDTTAMTPAKVKAAIDTFAVTSVSGATETVTGTVKNSPALITNAALHTGYAVTPKGFIETRAAQARVGTVRMATQAEANARTLGDVAISPATLPIASDTQYGITALLHNAQSGVTNKALSAHGATLFINRNGDSMTGDLTVHNIFTANGQNGRGDSLTRKDYVDGLFNQKANISHTHGTPQESWTLIWQGPLDRGNFVTNQPWWNFDALVIESSRDGGSWFNTMEISRWQIEQMQAKYPNFNLVSAQEYYWFGKFRADGMYFDTHTENCYLWRIYGVNKTWS

>Aeh1p217 140714:143821 T4-GC_2023  Wac fibritin neck whiskers  forward

MAIEKVSQSQLPFVDGVPAVGQTRIDWIQNGEYTDGAVSATDNGGALNRASVKVQKNVDTINQELNKTKDSLSKVIDLAETHDRILNAQGDGTNLYDRVTAVEVVNKAQQDRLAKIETDEIEHVAGQEAINKRITDTVDPQITNIKKMLGNYKGFDQDGNPDINAPGLGVKGQVERNWENVVQHDNRIKSLESFWQGDTPDVLIRNTRDLRAEMGPSSEKTDKTIYQRVKESEDHVTTANKHLTDIDTAIGKIEFPAKYVTSTGTEVTAKDIWEYTKLVRGDVGANQNALNTAINDILLNKSDIKTMKEFDTSSGAKITNLESLVGLQPTDGMRGDIKALDLRESNNATRLEGMVKTVTDVVNLETTPAVRNLQEDMTKAKPDIYGTNVDTDTPIVKLGIKSTNKTMYEEMYLPFKSGSGFILDTSDQNVDSSFVRRYVDGKWEWKNLFSEDLVIGSNKSVRSFDGQRAVSFALRIDKPPVTVFGDDNTEIEIRGKITNEIDITGLKYKTSSVVHFTDTQDTFGKGQPVQFKVDGENALTVTYGGTVGTIVHSANIKNYVADIDPRTGFRLNRDTSVSAEVSIGNVNVIGTSFINKTVKLSDEGMTTQIEGEVSKIRMAIDAKYTGYSAGNILMNELGVSRYVANDYVEVGDSKASAALRTRGDDLKSVKVVAGTGNTLYTVWHDGLDAPKDDAMYARKNGVWTAFNPGGTGGGLADDAPDNGMPHVRVSTNGNAVWEALGSKDINLSPNIGIKFNTTDHGLVSAFSPLATGAISIGYDNSKSPITFKGRVQAFTLGNEQALMGLTTSDEVRTIVKVDFENDIMIGDENTAVYFGRQPFVDFNGSSHRVWHDGIDAPSDGSYYARNNGTWQKVFNGVDPTADVNTTGAFKSRGMNIGFTEQVGTDYIVQLGQSNQYTKLNGKVMDIMLAQPVDNGQTSIKGMLKGAELNVIAIKDNVAGNNHVIVGDASAEMRINCKEAYINGNTVITSAFDVPTDDKRYSRRNGKWIQSYYYGNFATNAPATPVEGDVFFEFVN

>Aeh1p218 143831:145435 T4-GC_2024  Hypothetical protein forward

MPIRIAGQNGELHYAAPKVYNGYWRNSVAWVYSGGAWRRTYDPTDENLLINSRLLNGTDYFIYADGRVIGFTPPGWSAYSNASQVGGNAYAYYSNREDEYSRAYTFKAANSRMFFQTRIYLRQGETYNASAFVHSINLQVGRKSFDIFVDGVASNKQSDYIQMINHFPTVPELKANTRVQATFKALKDCLVQFNIGVGVDYNDSGEIQVSQPMVTKSSALLSYQPTPKDTNYNAIIMKDTYMKLNKTLPPIAGTNHLESSVQLLDNASNRIMIIGYNNDISTSGIGVDISKNTLFVMAEDVITHEVQINQPIPKNQVFGAGIWFDVSGSYIKNIRLHANGELIARIPDTTSVVAATNFVFGSKQYPITGVIVEQFGMFVNGRNHIFNIEEGSGNISSETPSPDNLTVDFGTDETKYEWLGALLPKITVQPADEYIGTSGMSVELVSSGSNYDAIEWRTQYGQIANSNTNNITVLVSDDYDYGLVYHAVYKNRFGSVETIKTKISAFPTPKKLMQTEKGEQLGTEDDKLIETQQP

>Aeh1p219 145445:146050 T4-GC_2025  Hypothetical protein forward

MPTIKISDLNHVDEYTGNEFGQVIQNGSNKKAVLLFADANNKIVIPSGFTVHAETDNGLKNVIELTQDGKSFYLGPKSVRPVIEADISGMVVKNITIPNNTGYYAMSTEGERKCLIKLGNDNKVTIGDDKASLTLMQGSNHEISVRRESLPGNNDWSDYRLIDTGLFKDYFVIHMDSVYTYGNADPDDNDGYPDGHLYIKY

>Aeh1p220 146093:146242 T4-GC_2026  Hypothetical protein forward

LFIKINNTSTPCEVRLKINGQYKSGTAYIKVNGKYQPVNSQTTNLKLKG

>Aeh1p221 146252:146449 T4-GC_2027  Hypothetical protein forward

MQAIILFMLKRVGTEVLLQMLKQLVKILEKRIDNNFGSDDVDAIEKRVDVAKDPVAAPIAHPGKE

>Aeh1p222 146465:147385 T4-GC_116 gp13 neck protein forward

MMSNNFVRNPRELKDLILRRLGAPVIQVEVTEDHIYDSIGRALELYKEYHHDGLNKAYLSVKLNQEQAATGYIDISAYPVFAITKIIRHKSMMWGGLGGGATLNFFTDFLTTLGGGPQGISYHGPFGALGNIGFFAQFQSYQNMMMDQLDPLPDYWLDPVNGVVQLTGNFRENDVIIMEVHIQNFVELEKSVRGVAGAGIVAGGPTSADNKDKWMNPYSRMPSNVAGRARSEFPDQGVYNVRWVKDYATTLTKEVWGEILAKHQGMSLPGGVTVDGTRLVEEARQEKEVLRQELLLLEEPLPILMG

>Aeh1p223 147389:148177 T4-GC_117 gp14 neck protein forward

MFARNQSMFAQLETGAGYNKTYQTNVLNPYVNKHEYEPTLSLHEMLVAESIQMTGVEMYYIRREFVNFDRIFGEDMQSKFKKTYKVAMYLESFDEYSGQRDFFSKFGMQVNDEITMSVSPKLFETQADGDRVKEGDLIYFPLNNSLFEVTWVEPSSPVVKREQLAKYKVTAQKFIYSGEEIKPEFDPNRYVLGEDDPLSQIKALDGRADISLDEFAEDDAFNEEAEDFVVEFDNIIGNGTPIAEHKPTKPAPVSAFDDLESF

>Aeh1p224 148189:148794 T4-GC_2028  Hypothetical protein reverse

MNRIGMKIAHFTITRIICVDNARNKVYACVCEECSKKTWLGKPVFPGTFQQIERLMCWCNRRYPFNAQQKETLVRRNLSSTTFGLHMPPSQKEEWHRDSQLALTCEHGHIFYEKVGKVMFDAPTCTVCTGIQNKKPKHLAIQITSDYAKKHGYAIRQVSGWAGNSTQYQVTCKQHGNFDLSLRRIKSDSICESCSTYKKSP

>Aeh1p225 148962:149789 T4-GC_118 gp15 proximal tail sheath stabilization forward

MFGYFYNSISRRYIVLMGQLFNGIQVARERDGKVSYQKVPITYASKERFTAKLNSVNSNIDENGVARIETILPRMNLELLDMVYNPMFKTGVNVRSQSLGAGASVSRNNPVPYKYLFGLSIATRFEDDMFQIIEQIIPYFQPNFTTKITELHDSLTPIDRDIQITIQGVSISEDLEGAPTERRRIQWDITFELDGWLYPPIANLKGEIKTIYIDFFSNKTELKSSEDNFESVDFEVDPRTATKEEWDGKYIETASENIPIPRDPNKPGPRGKKLK

>Aeh1p226 149786:150304 T4-GC_120 gp16 terminase DNA packaging enzyme, small subunit forward

MNDLNMNQLLDMSGIPGMSFDDTMPVVYEPTVLEPVDSHPAERAKDLETDYDLVRQTLNYQQQMLMAMGKIALENAKNSESPKHVDAFVNLMNSMTNVSKEILKVHKEMGAITNETTKTKDAPQQQQPSMNIENATVFVGTPAELMAREGTQSESISRSKTVIEGDSNVVDA

>Aeh1p227 150288:152189 T4-GC_124 gp17 terminase DNA packaging enzyme large subunit  forward

MSLMPDEMTPVDQLERKVVSFDQPLDVFGEDEAVYAQQPDGELVIYDDRREKVIRKLKSCVYYKSQHDGRWYPETYDIYSELKRVQKMNLQGKDPSDFKSFKDRFNKRTRYLGLPNLKRANVPTKWTREMVEEWKRCRDDIVYFAETYCSIIHIDWGVIKVQLRDYQKDMLRIMASERMSMHNLPRQLGKTTATAIFLTHFVVFNEAKAVGVLAHKGDMSKEVLERTKQSIELLPDFLQPGIVEWNKGNIELENGCSIGAYASSPDAVRGNSFALIYVDECAFIEGFEDTWKAILPVISSGRQSRIILTSTPNGINHWYDLWEVSLKSDKGFKPYTTTWITVKERLYDGSDAYDDGFEWASKQINSSSVEAFQQEHLCRFMGTSGTLINGFKLSKMTWKEVIADDNFYQIEKPVEGNKYIATVDPAEGRGQDYSTIQIIDVTSYPYRQVAVYHSNKISPLLLPSVIMRYAMEYNNAWVYIELNSIGNMVAKSLFIDLEYENVIVDSSKDLGMKQTKVTKAVGCSTLKDLIEKDKLIVSHKGTIQEFRTFVEKGVSWAAQDGFHDDLVMSLCIFAYLTTQERFGDFIDATRNIGADVFQSEMEEMLEDFCVGAIIDDGINTYEVDNRDMTLFAS

>Aeh1p228 152199:154238 T4-GC_125 gp18  tail sheath monomer forward

MTLLSPGVETKEINLQTTIARSSTGRAALVGKFNWGPAYQISQVVSEVDLVDKFGRPDDQTADSFFSGVNFLNYGNDLRLVRVLNETKSRNSSALYQSLSYTITSPGVDYKVGDVVNVLQGGNVIATGKVTVVNASGGIVAFYVPTAAIIDKAKSLNDYPALDNAWQIQFAAGGPGAGQAATATVVGINLDSTIFVPNDEYAMSAISERSETKRTFIDICEEMKVPAIVARYAGTYGDNIKVLMIAYKDYYKFNEAGKIVSVNTINPKVFPTGLDYGNVTPSSYLEFGPQNESQFAFIVFNNGVAVESKILSTKPGDRDIYGTSIYINEYFGNGYSSFVQGVAESWPVGYTGVLAFGGGQSSNTDISAAEFMKGWDMFADREHTDVNLFIAGAVAGEGAQIASTVQKAVVAIADERRDCLVLISPPREYMINQPAASVVRKLVDWRRGVNQAGISLDDNMNIGTTYASVDGNYKYQYDKYNDVNRWIPLAADIAGLCARTDTVGQPWQSPAGFNRGQIVNVIKLAVDTRQAHRDEMYTNGINPIVGFAGQGYILYGDKTASQAPTPFDRINVRRLFNLLKKSISESAKYKLFELNDAFTRSSFRSEVGSYLDTIRSLGGIYDFRVVCDESNNTPAVIDRNEFVATILIKPARSINYITLSFVATSTGADFDELVGSFQQ

>Aeh1p229 154288:154776 T4-GC_126 gp19  tail tube monomer  forward

MELTDISRAYSNGDFARPNLFEVEIPFMGKDFKFKCKGASMPPGVVEPVPVSYQNKKMKLAGDRTFEDWTITVYNDEAHNTRQQFIEWQNLAQALDRNILGEAPASYKKEATVRQLDRKGKQTRQYTVYGAWPTNIAEIALSWDQNNEVETFEVTLSIDWWQ

>Aeh1p230 154853:156418 T4-GC_127 gp20 portal vertex protein of head forward

MNPIFLKLLQPWMKDDEKRVQSDLSDRIDSFAVPDTADGAIEVDKQIDTTAPKTAIVQSVLGYAPKIQNTKDLINQYRSLSKYHEVDNAIDEIINDAIVQEDNRDTVYLDLDKTDWNESVKEMVREEFRTILKLLKFEREGKRHFRRWYVDSRIYFHKMIDPARPKDGIKELRLLDPRNVEYYRVNLKSNENGNDVYKGVKEFFTYGATEDNRYNISGNSNNLVQIPIDAIVYSHSGKVDIDGKTIVGYLHNVIKPANQLKMLEDAMVIYRITRAPERRVFYIDVGTMPNKKATQHLNNVMQGLKNRVVYDSSTGKVKNSSNNLAMTEDYWLMRRDGKATTEVSTLPGAQSMGEMDDVRWFNRKLYESMKIPLSRLPQEGAGVTFGAGNDITRDELQFTKYIRGLQQQFEPIFLNPLRTNLMLKGKMSVSEWEEQAENIKVVFSKDSYYEEIKDVEILERRVNLVQTLASAEVTGKYLSHEYVMKNILRMSDEDIKTEREKIDGELKDSVYKNPEDPMEEF

>Aeh1p231 156419:156580 T4-GC_2029  Hypothetical protein forward

MNEFMKAVSDGDFVSAKAAFGNEMSIRTAAAVQRRREEIASSAAPMSDYNCEE

>Aeh1p232 156626:157099 T4-GC_2030 gp68  prohead core protein  forward

MSKELVTAKWKASVQGRIIESDEELNILEGLVSECKPLVADRLEEMKKILGDSVNTVLENMLNTDEAIEAFAMLSINESEEIQETIVKRVDALGVVTRLKDRETRERQATQTTGLSKAARRQIARKAAKTKRSHPNITRKAVRKQKKAMKKRHQMGL

>Aeh1p233 157102:157731 T4-GC_129 gp21 prohead core scaffold and protease forward

MTEPYLLTEDWGQPGKVGDANVVVESIESNGKLYIEGIFMQSEVVNGNKRMYPKKVLQEAVTKYIKEQVDTRQALGELNHPARANVDPLHAAIIIEKLEMRGNDVWGRARIIEGDYAEGDKTAALIRAGWIPGVSSRGLGTVKANRYGINEVQEGFKLTVGVDVVWGPSAPNAYVKPVVESLAAHIEEKKKVSNDDAFLALAEALKNLN

>Aeh1p234 157763:158557 T4-GC_408 gp22 scaffoldprohead core protein forward

MSIKDQLLSEAKNITLGVELDSIFESVELAPEVKAKFSTVFESVVKQHAVTLAESHVAQIAEEADRLVEEKSAEKVEQLSEQVNKYFDHLVETWMEENKIAVDNGIKVQMFESLLGSMKAVFVEHNVSVPEESVDVVAEMEEELREARNELNGALDKVSELKESIVTIKRDQVVAEATKDLTEIQKGKVMSLSEGIAFGDTFADKLTAIVEMVSAVKPQEQPAAQIDENLNFVEQETNVEPIVENKQPTAPQIDPAVAGYLNFI

>Aeh1p235 158624:160228 T4-GC_131 gp23 precursor of major head subunit forward

MSKKSLLKKWQPLVESEGMPAIASMKRKDIVARIFENQDEDIAHNEGGVYTDQVVVNSMVDVKGRIEEARLAEANIGGDHGYDATKIASGETSGSITNVGPAVMGLVRRAIPQLIAFDICGVQPMTSSTGQVFTLRAIYGGNSQDANAREAFHPTYGPDADFSGRGAAQDIAVFVRGTAVASGAFAKLHIEAATGVQAGTKTVQFIKDYAVDALPADQTEAGLAYKWLLANGYAVETSSAMATAFAELQQGFNGSADNEWNEMSFRIDKQVVEAKSRQLKAQYSIEMAQDLRAVHGLDADSELSSILANEIMHEINREMVLWINATAKVGKTGWTNMHGGKAGVFDFQDTKDIRGARWAGESYKALVVQIDKEANEIARQTGRGQGNFIICSRNVAAALGHTDMLMTPAVMGANTTMNTDTTSSLFAGVLAGKYRVYIDQYAVEDYFTVGYKGASEMDAGLYYCPYVALTPLRGTDPKNFQPVLGFKTRYGVKLHPMADATQNKGFAKISNGMPQHTNMFGKNAFFRRVLVAGV

>Aeh1p236 160315:161493 T4-GC_1606 gp24 precursor of head vertex subunit forward

MLKNLIAESSGANSIESGRPSLVALTRKTQDMIYKDLVCIQPTKQPLATVYGMRLDYVAKDGSGYDIQLDHRTHGGQFKIGYSTLPAPTNVHAEGDQFQFNQYAFEVIKVGDYVTGYTTEEDYHRAMLRGELRLLSDGIDYGNEQDGTEVVPETKFILNRWTALVRARKMKCPVTIELLQDMERESLNSDATIEDLLATSIATEINTDIISKLICVSTKEKELSLINYETTYYQGRELITRACTMAAEIEWYTSFEATYLVVSYKLDGIIRASGQVDDRGYIRGTKMKLMMDGNAIVDYMMVGTKFDGGENSVDNASGLFYSPYQEADEAGTFLVTSEPGSIQPVVGVITRYALSCFPDYADISQGAKPNGEDWQKAANRSIFVRLTPVVVE

>Aeh1p237 161504:161716 T4-GC_2031  Hypothetical protein forward

MSSSMFNSDHITTLISERILNKSPAMREQERLEEARILSERRLEDGIVKTRAFLSTLSENQRNRFLANIR

>Aeh1p238 161748:162089 T4-GC_2032  Hypothetical protein reverse

MLTVEQIAAVCHEMSRHYCLLLGDDSIKPWKEAEEQQKQSCILGVKSVMTDPDKTAEQLHHEWKSHKISEGWKYGETKDSKLKTHPCIVDYEDLPIEQRIKDELFSSIVVSLM

>Aeh1p239 162127:162684 T4-GC_1726  Hypothetical protein reverse

VKKIVTLIGTRYPPKLIVPSANQIGKAFSDKGWIGRSGRAIGMDYEFMKLYDPALAEIYRPDDKYPEGINVTKFENFFEAEEMVKNILPHFQYLDFYSQWLHVRNAYQILGRDLNTPSDLVICYSTERRGVIQGGTRTATTIAKRRGIPVVNMWHYDNMKKICDKFGIEVPSYEQNKQIDLSFLE

>Aeh1p240 162706:163842 T4-GC_2033  Hypothetical protein reverse

MQIQIDEMYFEQFVARMEKLGRIAAKMGIDAPTFEIISERMITDDADLYTYKSFVIEVKGDAPKMPGGWTFVAKIDHDENLVYGVREIPEMYSSAADVKCKCDHCNTNRYRANTFVVTDGEKFLQVGGSCLKHYMGHASPKNMIYFFDEMKDLDNEKSYGSSSRIAYDTLEEVICASVAAIRRFGYVKTSHGCEDNVPTRYVVSNILHMPNSSFKRSDIEVFKDHVNPCVEFMFNMKPFGDGSYTNNVHQVAKNGYVSSKSMAYAVSAVACYLRDLDKKAEQAITDKIGNESKHIGSVGERLKGLELIVTRTNPIETMYGTLTVVSMIDNSGNMFTWFASGYREFDENEQIKIAGTVKAHDEYKGKKQTVLTRCKLVD

>Aeh1p241 163904:164257 T4-GC_2034  Hypothetical protein reverse

MNNATKIKAHFMNENGVAKAEIARQLEVSASTVSRWIKDVEQARIKSKSFVVMDVPSAEQDQVEIDIQSPVVQRRKIWTFTPTKVERKQRIEKREQQKQAMPQTAMRMAFEKAVIAG

>Aeh1p242 164268:164495 T4-GC_2035  Hypothetical protein reverse

MNNIEIKAYFAINAANKTKAQVARELKVSPRTVGRYIDKVNDMRRESVAAKLETQFAGKVQRRAKYVYNNPKKAA

>Aeh1p243 164633:165124 T4-GC_2036  Hypothetical protein reverse

MAKREKAIAPTEVSELEVVKQDAPVVDEVPVVEEVVTETEVPAPVVVAGEPEPIVNKIIIEGPVVIEPMQPVSKEIPSTAFGLVGEDYPWAWNMSNISGKYWFSCIDAGQYAELKSDAGSDFKKFVANLIRYSGMPVVVREPRNSMFVHVSEDGITESTVIYL

>Aeh1p244 165173:165871 T4-GC_1611  minor capsid protein Inh reverse

LIDIEQVYKFKDELPAAEAKAAIQKYCKENGMKVPKTGISVKDQISLIMDKLDAMANGVTETSSFGPPDIDEEIKVDVTPITDVPDCNGACPIDLGTDIEEVKPTGTYTVADFLKDQVIDVSTPRVNITQMEAMGILKSIGNDLPSSGHHVVHIGNDYRPKTELIGYGKDAYLNLPYWILDWILEQPRDWKINVMNYTGHDKDFLYDMLYYIQVNGKVRIRESRNSEYHHFF

>Aeh1p245 165868:166296 T4-GC_2037  Hypothetical protein reverse

MAEYKNDRQDWFKNYPILKSDSDNNYAHHKPGAIAIHRGNEGFKFYVIRATKVVPINQYGRTYMSNQAFVQLIQCPERESADTAPRKRVTERGFHELYIIDTDRYIENEIRVFTDMMDLAKLRLTQTDTIDKLVTKHGALNA

>Aeh1p246 166283:166510 T4-GC_2038  Hypothetical protein reverse

MVKFLVFVKKYCMGSNGMIASILGYLFAIICVSLYNQAIPDLVTCHTIMVLIAGPICGAGYYAKHLLEKKYNGRV

>Aeh1p247 166504:166761 T4-GC_2039  Hypothetical protein reverse

MITAKDAIKMTEENSVAIIGEYMTNTVEPAIKAAAKRGLRNCNITAVPRFEVRELILRELLNAGFSAKMVSGMNQMEQSYLEIKW

>Aeh1p248 166804:167613 T4-GC_1607  RnlB 2nd RNA ligase reverse

VIVGRYEKQIRQLHKCLVHLDMIDKEDSIGVFGEYAGIMSYGKWIQTGIEYGPQDFYVFDIIVQPLDGDQFMLEDLQVEELCKALGLKTAPLLKVGTFADIMKIPVDLQSVVMEVNAGKPIDIRVGTDNIAEGYVAKPNVPARFKNGNRVAIKCKNEKWSETGKGRAVQVEVKELSEKDKALVLDITRYITDNRLKNVLSKMDTPKTSEFGKVLGLMSKDVQKDYERDELDGVSVKEATDEAGRVMRMINTEIGNMIRPNWVSICDGDW

>Aeh1p249 167621:167830 T4-GC_2040  RnlB-A RNA ligase 2  reverse

MKFQGYPEMENHTKQKVIFAVQEQGFAGIDTVWTAREKIHGTNFSMWTNDIEFTAGKRSSFLGEASSFL

>Aeh1p250 167832:168143 T4-GC_2041  Hypothetical protein reverse

MIFDMNEFGGLAVLGTIIGVAYLLKKGVDGAFDVDNNKKTMADTIRELRESQLNRNFQHRNCVTHRLGGKGKRLKPKGFAIANDTIPNGEINSNQNKKRKKRK

>Aeh1p251 168280:168669 T4-GC_2042  Hypothetical protein reverse

VNIKENVISTLTLFVTIWGAVFTYNSFIGDQRDYKLKEEITSHFDQSVSALKDDISKLPTHTDVENAQLKSMLYAKDVTDAKSSEEKEILKTMQAKIDDLSRRVEENQRRPGEVAPITDNWQRSDRQQQ

>Aeh1p252 168798:170309 T4-GC_138 UvsW RNA-DNA + DNA-DNA helicase forward

MHVNVKFRDYSNAFIDCDNNIFMELRNYFTFDVDGARFNPKFKYGTWDGKIRMLSNEGLLPIGLVDTLVRYCKENDLEVNVDSEFTPETEMTREEFDTWLSELDIYSGQNKITPHWYQADTVFNAINKNRMIGNLPTSAGKSLIACLLTYWYLQRYEGKVLVLVPTTALVDQMIGDFADYRLIPRNACLGVMAGTRKNGSEPIVVSTWQSACKMNSEWFKQFGMIIVDECHLSTAKELTTIIKGMADCRFKIGMSGSLRDGKANVLQYIGMFGDVFRPVTTKKLMEDGQVTDLDINAVFLRYPDHETILHKGKAYADEIKVINNHTKRNAWICRLALKLAKERNENVLIMFKHVAHGKWLYEALKKKYGEKVHFVSGETKTDDRVKLKGDAENEDGLIIVASLGVFSTGISIKKLHHVIFSAPTKSKILVLQSIGRVLRKHSSKDVATLWDIIDDICVKPKSSNSKKKYVHKNYAYNHGLERIQRYSSENFNYRIKEVALETV

>Aeh1p253 170296:170553 T4-GC_1807  Hypothetical protein forward

LKQFDSFLAEAEEKARVAIEGFLDKVYNCKTVDGVSELEKFYSKRKKEVNISDSEDIQIRDALSGRKKEIESQDSAEAEGKKVDL

>Aeh1p254 170581:170895 T4-GC_2043  Hypothetical protein reverse

MSMKFTFTRHVMTRFKERFPDLLIEGRGVAYAIARDLYNAKIEASMKNNTRLMTAIYERHGYDPVDFYVSDRVIYIVREQDQLVTVYDKSESIFNLHGSARFRK

>Aeh1p255 170902:171312 T4-GC_134 UvsY  reverse

LTLDELKEELKADLPIKLTAVQTEVAENPVLYGKWNRYLADINREITRLDAERKKMLRDRFMFYTGRSEDEVCMDVYSPTELKTVIAGDEEVIKKNAAVELSQAKADFCRQSMEAVRQRGFSLRAIIDCRKLEAGE

>Aeh1p256 171309:171479 T4-GC_2044  Hypothetical protein reverse

MEKCAVCKQHLLPTDRVETVDGKKVHKEVCKRYLEDLQSSVNESNGSFDLDEVELL

>Aeh1p257 171481:171963 T4-GC_2045  Hypothetical protein reverse

MSLLEQLKKDQIALRKSADRSTDIGKLKINALTTLIGEASPAGNATVSDEQVQAVIRKFVKNLDESLAVSYARAKEIANEMATQEVVDILKDDIRHCHMLIERQLYMNYLPQVFDSADIRAIIVNMSGANIGQVMGACKKAAQEQGKMFDGALVRKEMGV

>Aeh1p258 171994:173358 T4-GC_1475 Dda DNA helicase  reverse

MSEAASLLAKIILTDCQKTAIDAVLTDKKHITISGPAGSGKSFLTKILIQKLLDLNSGAVITCAPTHQAKIVLSKMSGFTASTIHSVLKIHPDTYEDVREFKQSKSDKAKEDLKAVRYLIVDEASMVDNDLFEILLKSVHPFCQIIAIGDKHQIQPVRHAPGEISPFFTDKRFRLAELKTVVRQQAGNPIIQVATKIRNGGWFETNWDKATGTGVLDVKTIAKMMQIYLSKVKTPEDLLNYRMLAYTNDVVNSFNRVIRKHVYKTTEPFVDNEYLVMQEPVMREEEIGGETFTETLLNNGETVKIIPGSIKRQLKYISLPYVEPIQIEVATMLVERQETDVTDNVDSDKEVEISVVWDASSQVLLDEALSYAASQYKQMGSGKATSRLWESFWQVKGMFVNTKSLGASTFHKSQGTTVIGVCVYTGDMNFAQFEIQTQLGYVGCTRAQKWVIYC

>Aeh1p259 173361:173690 T4-GC_2046  Hypothetical protein reverse

MENTLLFAYNLRRQLPSSLVEDVGNFPITVHVNDDEMEDGLMQLDTLIDAMRDSLEGKHGAKLLGLAIGDVWVTHIENEFNPFTFDINGQTYFCIQNLEQEVVESFFEE

>Aeh1p260 173735:175675 T4-GC_1811  Alt RNA polymerase ADP-ribosylase forward

MSIKEMLMTEASPVPYTSTKTNKNSLSDDLWTFSVGPKTLGVKANSMRPTGLATYKKSALPSVFHMFEIESSGKTTRNIKTIPKPLNAIATVAEIIANETHENKMNDVVIFRVPSSMGKAESVSAIVSRYVKKSGVPFEPKGVINVGEKGFNYIFITRKGKNPTVAQVFGIKDDEVVTLADLSAHEATVEKIVAKIEPMIKRQVPSMIKVSEIVGGSDVPAPAASFIKDNPPVLGNIDVKKKTEFKVADLFAKYELDSSNVFMSSTNPTGDRPAKTSNIAGIISMNSMADSVEAKQFATQIGEMNITMKDFVENSDKMASLKKFIEDEITANATEVENIIQSVFTHGIVESISDKITGAYASFRPTYIAKEDANIIDRYCGSGYSQINNQLIHGIISGNATEWIKKLDEAFDRSGVRVNPELTVYRGSKLPSSEVFDITVGKLFHFRAFVSTSLNPRTGFSFGGNDKHDIARVLTNTQRRDKIDDTEPMQDPMTAAFMISGLDKIPVIIPGTYSPYERECEVVLPRGTTIRIEDMATANLNKFTKTLTNILFVCKGVAPSEVSINEVIYDGDEFMNTGRLVEFSQFSDREIELTEAKKKADKADSKIKAAMLFTAAVNSESFTKQMSKKEKEEMKRIADKYCGSIM

>Aeh1p261 175704:177191 T4-GC_1627 gp30 DNA ligase reverse

MFVFDILKAIAAEDSTNKKQQIVESHKDFPGLSTCFKFAYNKQINFGINKKTFPVVVDFQNKTDIIATLAFMNTHLVTRALTGGTAVAELAKALSMGNAFDYDVIRRVMFRDLEIGIGATIANKVWADLCPKQPQMLAQPEDDKLSLAILKRGHAIAELKADGARCFTDIDADTDSITMYSRAGNEYMGLEKLKEAIKKSGMQNWVIDGELVYRKQKAIATGLSALMEDDSDDFDKAEDVSDREEGNGIVNKSLKNSITADEADSIVYQVWDIIPRDVYYGQRDCPKDFYFEKRREMLEAFVSRCDSFRVEIIEQTKVSTLADAKAVYQRYRDLGYEGIILKCGLNMWKNTRSKDQVKFKEKIRVDVRVVALYPHEKDPNKVGGFTIETADGKVRCNCGSGFTDTTQVKDKKTKQWVVIPMHERDYLDREYLMSIAGELIGSIWEIECNGLTRNKKNKKEVSFFLPIIKHRRIDKDEANNVEHVFDEKTIKKFFG

>Aeh1p262 177241:177609 T4-GC_2047  Hypothetical protein reverse

MGLLDVFRNKARMFAKNSVNITVNGKTLVGKNVDIVGGKVMVDGEEVENSSKLVIQIVGDVEKLEVGAGDVEIKGNVVSVEVDAGGVVIGGDVERLTVECGDVRVNGKSGKCNVACGDLIIH

>Aeh1p263 177611:178009 T4-GC_2048  Hypothetical protein reverse

MKKCYVFINRYLGDKQAGIQAAHAVTRMMINPPTDVLLWAGYHETIVLLNGGDHDDLKALAIKYGEIGNGMHSFNEPGLNHAITAVAMVPTPAMEEVIERYKSNIKNGFITAPNGSFETLCDIIAKAHSFRG

>Aeh1p264 178006:178401 T4-GC_2049  Hypothetical protein reverse

MPSVMKIENGQRVYAFSGHVDMFGNEMKIGDLVVHSGNGFGIVVKVCDVSVRVFEIPNIELDKEYEVQFVKEAPRWKMPAWSESMVVKCMNCTRRIVETLPTQDFVVEYTLPNGGKFYAKMNWQYKETDFQ

>Aeh1p265 178389:178712 T4-GC_2050  Hypothetical protein reverse

MKDMFGNLVRRGSVVIYHGESGTKICLTVAVANDKCRIVSAVKSDGHEMTFTDINSNGIEVPCSTVIVTNTFLFYKTNLNDCNIVDTIQNRIIKNVNIKEEYLSCLR

>Aeh1p266 178715:179419 T4-GC_1629  Hypothetical protein reverse

MTDLAIQSQTQQQAKMQGCLNLDTILLPKKKIIVTDVDGVLLSWASNLPFFCAEYNIPTDVVIDLIIDERFRKAGEIFQCNQEHGENLIRMYNNSKWFRGLKAYDDALLWVNRLKQDFDFVATTAIGSDFQVSVNRMSNLNVLFPNAFKEILTCDHHESKSKMFRHVKDRYGEENVIGYVDDLHHHLEAFHRVFDSKKLKFHILRGQNKKLDSSMTKKHNVGSWEQIANAVYKV

>Aeh1p267 179334:179588 T4-GC_2051  Hypothetical protein reverse

MPPTLKSHYRVNGNWVSGFEYQSYQQGKHECGETALYTNDYIIVTYFTLQSTMVVTYDRLGNPVSNSTTGQDARMLKSRYDLVA

>Aeh1p268 179573:179911 T4-GC_2052  Hypothetical protein reverse

MSSEQIKIAVIGGGERIGMRAELIRVLSENEDLKQAFINLEVTEDEILDRIEEFRDAEREEKKMRIVISDSLASLDRLMYEPPMEFSCRLEPEVPFWAMHGNKRSVYKCHRR

>Aeh1p269 179860:180324 T4-GC_1630  Hypothetical protein reverse

MLDIHIGTAYPGNVLSNLAHNAFVFDDIRCGGMEGLLQSLKFQDVNKQIQIAAMSGTAAKFRGAKKKWYNGQTLYWKGVPFSRHTDAYQNLLDNAYDEMFVQNESFRKALTDSKNTVLCHSIGHTDPFRTILTVEEFLCRLNRLRSLLLVAVKG

>Aeh1p270 180318:180491 T4-GC_2053  Hypothetical protein reverse

MDDTAKLARLMKDVERHARRRQRRSGVIQPSMSMDALSKLLNQANERTKLLYSELTC

>Aeh1p271 180491:181048 T4-GC_2054  Hypothetical protein reverse

MEMNIDAKIVIDSIPRVGYRASGKIYADKAGRFANGTEVMTSTVQEIGQGWFRTRNTVYEIIAPIEKQMTTHEFAQMLLKYPDVPVYTCEYDGDIESEDYEMVLSPAIGVDYGVVKGTAVICVGEERIGFEELVEKLHAEREEKALVELIKMSRDDVENGRVMSVEQAIGRLGRERKPVEIIEIK

>Aeh1p272 181054:181305 T4-GC_2055  Hypothetical protein reverse

MGTVERLSPFFYGENMKALAIIFAFAIDFSLVNATMGFNYYKQLNYDTSFYLGYCMIFYGLFCYIVNRDTIGTHLMKYHKLMR

>Aeh1p273 181333:181761 T4-GC_2056  Hypothetical protein reverse

MAKKSRRGKGHFAIYKSTSLFAKNKERDLNRHIADQPQDEVAKTALKKAVAKSARWGYAGPKNPKKGAQESRLDVALTRLVRKAERVYKYVKDAEALVLGKQNRIVDAETQRTEFKFKRHAPRPAGAATQAPVAKKKVRRGK

>Aeh1p274 181919:182203 T4-GC_1638  lysis inhibition accessory protein reverse

MSVKQFAETLVRGGVVAQRQAWNAGHENQGASIDVLAYALEVASALPKNKKAVELVEYINQWDMEQGYGLRFAKELDSSVVRGITAELKDYFKS

>Aeh1p275 182214:182624 T4-GC_1639 gp31 head assembly cochaperone with GroEL  reverse

MSDLGFRAFDEQVVLECNAARKGEELKSDAGLILGVRNQGDIPLYGTVVSVGENCPESIKELMGKDVALPQGSGIYSNVPDPRMAYGLIPRNSTEARIFVTLHYKGIRTIYDGKPQGKPVEQTEQPFKSSLTLLSR

>Aeh1p276 182738:183067 T4-GC_1640  Hypothetical protein reverse

MRKWDDLTENEKVIVKRCVEAILRLGEHQVVFEKVDGSIRVAQASLNERLITTELGKELFEKEVKPTVVRRESFESCRFYEVGTKEWRSFQLKKLISIGSLKIEDLIRI

>Aeh1p277 183064:183348 T4-GC_2057  Hypothetical protein reverse

MILRNFDFELSERTKKILFGIVIVAMAMPAASEYMNNVVDTNVDCNATYKGKIVHIEQARYAPAPTNKTFFYSSESGWMKETDITDKTCKELKK

>Aeh1p278 183345:183893 T4-GC_1642  dCMP deaminase reverse

MKTTTFLQNAFLVAQESKCVSYRVGAIISKDDRPISSGYNGTISGQPNCDEVAEENGWAEYVDVPGVGKELRLRQDRSDEYSAWAKSNVIHAEMNAILFAAHGGKSIEGATMYCTMAPCPECAKTIAQAKIKTLVYCEDYNGSNADWAETLTRSGIKVIKIDKKYLTMLNWEKVLSKRKRIE

>Aeh1p279 183890:184264 T4-GC_2058  Hypothetical protein reverse

METIDLKGNYAFYDTEYKKLIPVGGGITFGKGGNPTLKLYNSGFWNELKHRIIARDVGVCLDIAREAWSDYSCRNAHWHTAKHPDIIRDHADLFARVGKLLFKDQNIVIKVAVDSIIIDPNPVK

>Aeh1p280 184264:184521 T4-GC_2059  Hypothetical protein reverse

MTPAQFETEIETKLIPVLASEYGKRGIQFGYSKTRPDEYSFQIRVPVPMQNGMVGFQSVNYTVWYVGDKIDWCVGDLPQFPPKDI

>Aeh1p281 184518:184805 T4-GC_2060  Hypothetical protein reverse

MYAITYFDDNQRRSVVIQDGQACIFKTKELAKNYQGSILVPKLIELMEKGEFAGKSMFGKLKYKPIALDDSRRIKRMLDTMMIESVTKLTFGKTR

>Aeh1p282 184879:185796 T4-GC_1648 PseT Polynucleotide 5'-kinase and 3'-phosphatase reverse

MPYIELTVGVSSSGKSTYARSEVKKSRGLLVEVNRDNTRKSLFAIGGWGEYKFNNDRENLVSAANEAMIVAAINAKKNIIISDTNLSPVYRKQWQELAAVEGYEYRELWFNVELDELLARNKTRGPWKLDPERVKSMHERFVEQFNPEVHTSYVPDFAAETELYEPSTALPTAVMFDTDGTTAHMHNRGPFEWDKVGQDLPKYNVINHAKDLKARGVTIINLSGRDGCCKEATAEWYKKVGMPCDFHFQREAGDQRPDDVIKKEIFFRDIAPKFNVLYAVDDRKKVVDMWRSLGLECWEVQDSNF

>Aeh1p283 185800:186294 T4-GC_2061  Hypothetical protein reverse

MKAKLNAFEEDQARIEITDIEVEFERDTVLKAIAQLQQELEDDEHGYYDSCCIELEIKVGEDYYCERIFSNDGAQEFEEISDKMQIVKDVRDAFGPNSVRVITNALYLGVDIYRFYVVYKENEKVVYLNDQTPYNRMCGMHGKHSKNVRHDEIVPYLAELVNKE

>Aeh1p284 186373:186897 T4-GC_1559  Vs.1 reverse

MLKKICITLLLAVSSVSVNAAPSSLELNDDQLYVVNRAYELGQNMDYGMTFAAIALTESEAGENLVNNVSGDYGVFQNNLKYTVRGLEKKLGYKMTAKQVRDLKKGLIENMELSASMTEMNLKYWQEVHGKKSWSKIVASYNAGFNYRGTDGQTYLAKVKANMRKLQNCDCIEQ

>Aeh1p285 187049:187153 T4-GC_2062  Hypothetical protein reverse

MSYRSLMRIYFVFFNEINKLARYARNLTMFDFWS

>Aeh1p286 187193:187483 T4-GC_1650  Hypothetical protein reverse

MQMKYALIGLTLMLGGCAQHQQEINPVVYHPPRPEVVETYRPEWRVILDDGKPYVAMSYDDSVRYRIWLEKVFNYVQKQNEILCHYRKDLKEEECR

>Aeh1p287 187474:187860 T4-GC_2063  Hypothetical protein reverse

MLGLLANKWTAGLLGIALLCGAFWYMSDTIEDQKKEISSLSTQIEGQERLAKELRENITELSTQSQTLGKRIGELNTKLDVKVSSLEKMIGRGDVVAKKPKLVEKKINTSYQGFSDNADCIMGAKKCK

>Aeh1p288 187838:188332 T4-GC_2064  Hypothetical protein reverse

MFSMKDIDKDGKLYLAHKHKINKVGIVEYTGNPIHPFIVHGDIPSECASECDTSVFFKKLNECMANYEKAEVIDPTVATDVFPIKACCIKSTDSTFYKGKRHYILNCRNAYHIYRYKGKFYIKDFVTGVLEIHTKETIQSFVNSSEHVHKIMRHREKYVRFIGE

>Aeh1p289 188419:189027 T4-GC_1557 Tk.4   reverse

MSITYVEANLIEVINMIIAKRQSNTGYKNGKVYVAQGCNCFAAMGAGFAAQVARNYPIAAAVDHKYASHFITDEEKEKNQLGTLSAAHIGGGVVMFNLYSQLHGGPDFRLDAFERAFDEMMLRIEEATEEEDVKALVLMPRIGAGIGGGKWEEIVKVVEQYQEIADFMIYDYKPAMIVSSWRNQYHDDHDVSRYMIEDIEQD

>Aeh1p290 189097:189201 T4-GC_2065  Hypothetical protein reverse

MLVHTCNRCSASLFHADMSDGSCPFCGNDDMEPP

>Aeh1p291 189297:189752 T4-GC_2066  Hypothetical protein reverse

MSDYEFVPWKHRHSWKEPTDAMKNREHQADAIKCRLESLVAFMSALGYEVANGQPWRGFKRGKTQIGFYIAKNMMDFACIDGSAIHHFASQTPNLVIINEMTLTGKNREYKFPKALWNNAVRTKRSFLGCRDILVDKKNRCLFTERAFYQY

>Aeh1p292 189752:190531 T4-GC_2067  Hypothetical protein reverse

MITLYRIKSMSPRVLDKFTDTKRHFELVKWIQENKEFEFRLLDEKDGVYMTVASADGKKRETAPRGWISVKAAKQFTTKREVSFVLGIGKTYKFKDEASKNAYKVKCSENTDFVNIVGDEVFEIVNHNSLSAVVEVLIGDKKAKYSPKYPIILPSEVHFFKEVVRIDIEKAQRAIELYQREFGAQVFDATMRRILAHYDSFDAERKKLQAELNNAEQRIQQEEQHMNNITKQLEMSKRNMQIYTNGIATIKNKLDKLGG

>Aeh1p293 190541:191077 T4-GC_2068  Hypothetical protein reverse

MQNFIVGKQYTFKDEDSKRRFIDSHSINAKLTANLGEGNDIFTVVAGRTRYQEKGSVTSVVGTTVENAETISVNGQPICTGSQVTAIANSEMRYFMEYVSTEVRMEEDFKNTKLCAVIELFKQYNPTAPDSKITLSALRKCWIQHQLNIKKEEQKLAIEEAKIVEMKAKIVGMKAQLK

>Aeh1p294 191140:191649 T4-GC_2069  Hypothetical protein reverse

MTVMKIGANYEFKNTECMENYRDAHRINRGVAEAIQKAGGVFRITEGEINGNSRNSEGDNVDEVMTSITDVNGNVVFNDRGATLISESEMNYFQVAAVKVEVNPDEAFAKTSFEKLMAIYKSYHPDTPDSKITVVNMRKSWDLHNKNILELEEKIDILTKTLAQRKEML

>Aeh1p295 191711:192061 T4-GC_2070  Hypothetical protein reverse

MIEQVYDGQQLRFVSDEHKKQYFENLGLASGTSAYRKIHNVMNQPVIVVDSVIEGCVDKLNGVTMTYNPILQSDYVYFEEAEQSTMNKLIEKIKAAFKAGRESEILEISLIEILKD

>Aeh1p296 192058:192252 T4-GC_2071  Hypothetical protein reverse

MVKLKFRLLKNIHDVKAGSLVEDVMFTPCLWLRKDMSILTFFYQGRKITKVVTGELEDYLRRVQ

>Aeh1p297 192246:192668 T4-GC_2072  Hypothetical protein reverse

MSNIVAKVGIKTLAVGCALFAIGASGMIFTSNMDKEIVNMPIEGCYSRVEGSRHSVNEHFYCQFTDPRTSKTFDVSYHPLAYKKMSSYPVGTLFAMEAESMKHMNTIGYAVMTFLSGIVLALVGIVTTIIGEANASDKRW

>Aeh1p298 192665:192820 T4-GC_2073  Hypothetical protein reverse

MIKVLMCIAVNVLCFAMVHFFGKFGLLFAIVLTLTAAGAMIYVPKLMRKTS

>Aeh1p299 192865:193920 T4-GC_1755 NMN adenylyl tranferase  reverse

MNKVFDKAVVNGRFQINHVGHLEMIRVAMSVAQKVYIILGSANAFPNMKNPFRPAEREAMLRVGMKDYGLNPNQVYFRYVDDSNYTNERWQADIRDAVDEQLGDKITMVGNKKDKNSWWLETFGWELTEIECQMHNGKPISATFIRDSFFEPEFDFTSLHSEIITPGVIEWLKCYKAKKAEEYDRLAKEHQHNKKELKKMEAYPYRQSLNCCTGDAVVTCNGHLLVTVRGNLPGLGAFALPGGHKDEDETFKECAIRELREEVRLKVPERVIRGSVRKEKIFDYPGRSYPICKPTLALYIELQPDADGKLPVVKPRDEVRDVFWMPMHMVRRNRHNFFDDHFEIVQYFTGI

>Aeh1p300 193979:194203 T4-GC_2074  Hypothetical protein reverse

MFEENEIVLALYDGVMYLGSYVRQCDDCHIVKLEARNLTTSILRNNIWDTCCFNLPDSFRKDAINLLMNVAIRV

>Aeh1p301 194196:194393 T4-GC_2075  Hypothetical protein reverse

MSLRYGLKEYKLGNPCKVLISGYSYQAVIQRDLGDCIEVTTEKGVSVVPKSNTFPCSYYWYKDNV

>Aeh1p302 194390:194647 T4-GC_2076  Hypothetical protein reverse

MNDLTRGLLIMLLSFATSAVAAAWVVKPDTEKLMNRIENQIIEGNPPPHLCELHSRIGLVSIYVISNPFRDYSKFERANEVCKNQ

>Aeh1p303 194647:194997 T4-GC_2077  Hypothetical protein reverse

MNKWKHYLGLLGIVAVIGTCIMFMEKQTDKMYVAELIRLEGDVIRNRDDFVHVDEQITYREQEDIYDSNTMALSEARGQYRVYLKNACYKLTLRTELASRMKRDMEIYNYCINEVN

>Aeh1p304 194990:195418 T4-GC_2078  Hypothetical protein reverse

MKRYKAALAGTIIFCGAFIAGAAYQERRAINYEMDVPTVWSIEMQTVSEIIKRQADLKEERKKYYEEEIKLIDVMRPENLKKIQEINRTLIDNSHRQIYYTCKIYRIQDERTEIDLKDGTKFMQDVIEANKICKAHGVNLDE

>Aeh1p305 195415:195630 T4-GC_2079  Hypothetical protein reverse

MHDLMIKIGYTLFDNIEQYDNYMLANRYDEYVIYSPEEFPMYMKLANIVYCDVGGQGALAIFSTVKLETLK

>Aeh1p306 195741:196304 T4-GC_2080  Hypothetical protein reverse

MNKTVIAVVVLLLGLIVVPVMGFVGMYVSTSNTNTQFESNIEKFHKASQNTLSNYTLKIRDMAQIPEMYTADLKKVIDATFQGRYGKDGSKAVTQFMTENNLQFDSSMYKSLQVAMEAGRNEFKLSQDKKLDVCAGYENQRNFVMSGFFSRMAGFPKKDVDSLCKIVLDKETNKAFETGEAETIKLR

>Aeh1p307 196367:197422 T4-GC_2081  Hypothetical protein reverse

MFYMILIVPLLIPFIYKFWFKRTYTYGEMAANAAIAVALTGMVYGLGAYQAMYDTEILSGYVTSKEQTYVSCSHSYDCRCRQVRSCSGSGKSRSCSTSRVCDTCYEHSNDWDWDVHTTVGNFEIDRIDRRGSLEPPRFSKVQIGDPAAKEHGYTNYIKAAPDSLFAHDPKLIEKYKNDIPKYPEVFDYYNVNRVLNYSGADTREWNMYLETVLKSLGKEKQINIIVVLTKNPIDYADALIYNWSGGKKNDVLMIYGVDGNKVSWFQSTSLGNGMGNQELHVTLRNESVDKEITLDLLKSQVNIIANKYNRLPMEQFEYLKNQSEPPTWVIVLALIMGIGSSIAVGYFFSRD

>Aeh1p308 197433:198476 T4-GC_2082  Hypothetical protein reverse

MNIYLVGGAVRDMVMNREPKDRDYVVVGSTHDEMIAKGYKQVGADFPVYLDHLGQEYALARTERSTGKGYNDFVTDFNPNVTLEQDLKRRDFTMNAMALGMNGVVIDPYNGQQDIKERVVNVVNPQAFHEDPVRVLRACRFAARYDFRLSTLTMECILRCIKDGRMDHLTSERIWLEFEKSFGTKFDDFLAHLTLSGAVKALDIGGRFVNDVKINTLWMDHGHKNSSPVEQFAAMINHMDTKARDHFYSIVKVPCEFKKFADIVRNSLQDSALNVRLYTALNSTRNKFREEIKNYFVDENEVSKEKFEAAEKAFDSVSAMNYYLKGKELGHAMMCDRINKIADVLVK

>Aeh1p309 198473:198703 T4-GC_2083  Hypothetical protein reverse

MIHFTYDQAYKLRYDIIQSMSKNDPAVKLLAVETFTKLDNYITMCQTIPVDGNPTLSVHDNWARYLTEFYQVRIQQ

>Aeh1p310 198703:198954 T4-GC_2084  Hypothetical protein reverse

MINMTYKTSVKLLSVIDKMFESDDRVKLVGGLTMATMDRLSIKLKEFTDNISMLDAEENGDTIQFEDSYGVHINRLLSVSGSW

>Aeh1p311 198951:199103 T4-GC_2085  Hypothetical protein reverse

MKSMLQTLGTVLGMLAGMTFSQNGFELNWIIAAELVTSMACFYASHKAKS

>Aeh1p312 199105:199383 T4-GC_2086  Hypothetical protein reverse

MIIDLKSAGEIRFYIKRASVLVESGTIDWNNSRNELFHLKNLVRDEIDPFVSLCELIGTTLMNKTENRLDIKPMYVPFIVHAMVNVKNHERD

>Aeh1p313 199373:199609 T4-GC_2087  Hypothetical protein reverse

MHYIQLSHWAIESILHKMNILTTERWKLIDNKDRIVLNRMRPKMQLFIKVCETVQDEQSTFPVSFDEFDIIGALLHDY

>Aeh1p314 199609:199866 T4-GC_2088  Hypothetical protein reverse

MKNVQIQAYVSVVRKNVTKAQVARELEVSPRTVGRWVEQGREAVKAQIAADLEVKFAGIKRGTKKMMFVGTKPSTVTRRQNKKAA

>Aeh1p315 199964:200221 T4-GC_2089  Hypothetical protein reverse

MIPASKARENLKFDRALRMNDLINNISKRIESASVQGKRVTYVYDVASDIRSEVINEITKHGYEVEFVVETDHRSTTGDYLKISW

>Aeh1p316 200224:200487 T4-GC_2090  Hypothetical protein reverse

MICAADARKEQFQNSDTVVSEHISKIDKQIRTAIRSVCGETSISYWVNGETIASLISEELSRVGYNVDVERSNDPRDGNLMQLKIEW

>Aeh1p317 200526:200855 T4-GC_2091  Hypothetical protein reverse

MNMYGPTGYKLTYFGMSACERFEHNGRETAIRTGKGCASVKTLVKKALKKGEFAFSEKANLCLNNEEIKFNDMVEGQQAGMTLRVGKNDIRVCADVCDGILRIDIIRVG

>Aeh1p318 200957:201190 T4-GC_2092  Hypothetical protein reverse

MKKIDWNDMSSLGLIKRINDQVLHPLGLAMTRNPETGTSDYVLISPDGVFEYDETIKNRQALTDEQIKARANELGHY

>Aeh1p319 201190:202359 T4-GC_1653  RnlA RNA ligase reverse

MQSIKELYQNLINLCVDDNTKFYFAETVTSLGTKVRIFDYHVAGYNDWIRPDAMASRGIMFEMNGEIPVRIMSRPMDKFFNYSEVIGWEKLETAGNMKMPDLNKIAYVIDKRDGSLISTYLDISGEIKNLLLKSKASIRSNQANDASVWLYQEDHKDLLEFCTAYAENGFTVNMEWTAPHNQIVLCYNEHQLRILNIRHNETGEYVDFGELQKDPTFVKYAADFFEVPGDGKAWIDEVYQMTGIEGFVVVMEDYQMFKLKTDWYVALHHTKDSINNSERLIYACAENCTDDLRQMFRDDENSLQKIEIFDNHFRDVVMDAMKKLTEAYEKYRGMERRDYAINMNNDFKNERHWFNIAMQMFAQRPDFSMTDEIVAVIKKYPKTFIPKGY

>Aeh1p320 202322:202759 T4-GC_1654 DenA DNA Endonuclease II reverse

MSDLTKFGFKKMCDLSLDKEGKIDRSFVKPKQMTFVLYAFVVNGVVHYIGKTNDLWKRFDTYRNSKNWKNAFVSNQIKTDLLEKTIAKTGVELYVKECPTFFIGSNSKAITVTSMHLEEPKVIKHFNPEWNKHYAKYQRAVPKSY

>Aeh1p321 202756:203040 T4-GC_1658  Hypothetical protein reverse

MCYVVNKYKTEFDVDIQRGTIWGNPHKDGTRTENIERFKNHLKDEIRRGNITREMLLSLHGKRLGCTCSPLPCHGDIIAVLVNKLAGTHTELDI

>Aeh1p322 203015:203518 T4-GC_1713  Hypothetical protein reverse

VPLSYQSTYGSVIYLDIDGVLNSYSELDTLVKKENDARVFRLYGKMDWIYVPMLNRLHRIIRETNAKVVGISSWFKVGDDKRTKKIADFLDIEIVDLIDYTGGGYHRVESVIRHIKQHSITDFVILDDIPMFSEYEELADRHVCPKRYGLTENLTEKAIYVLCGKQV

>Aeh1p323 203482:204315 T4-GC_1660 Td Td thymidylate synthetase reverse

MKAYLDIINYTFENGEDEMDRTGVGTRSVLGQVFRHDMADGFPAVTTKTLAWKAVRGECLWFMNGFTNVEVLRAMTYGVGSSSKTIWDDNFNHQGVALGYTDGELGPVYGKQWRDFNGVDQLAKAIERIKTNPECRRNIVCAWNPVDLDKMALPPCHVLFRFSVKRGRLNLTWYQRSVDTFLGLPFNIASYGLLLEIVAQITGYKAGILTGMLDDTHIYHNHFEQVQEQLQREPHKLPTLKFKNRFTTLEEACNLSVDDIELEDYKCHSAIKAPMAV

>Aeh1p324 204312:204611 T4-GC_2093  Hypothetical protein reverse

VDLSIQTLLEKDPEQMTQDETNTLFFYLLETMTDKIENQSEVIKTQNQRLIEAGEVFKLHEKCIGELQEGLIELRKQLDVIKGAGEMGSTRSEGGILLL

>Aeh1p325 204602:205051 T4-GC_2094  Hypothetical protein reverse

MFISVDETDKIAPVIEVLGVRKDAKKRKWSLSVYDGIPQTGEYSNYFHGASEIPGTKNAHFVYKANMKIGDIRSHSGTAYFIDAEVLHGGRYRKIAISTNSFNKLIRGIANKTIPIVDYSEMVVEVKFILEKYGRYVMAEIIEDESEWI

>Aeh1p326 205051:205524 T4-GC_2095  Hypothetical protein reverse

MSIIDLRLSDLTKDQVLPIVRDIEIVGMREDYNRKRNWCIIIDKTTGQIKTGYYGRYYYRPDEQAPSCERSYHPVFRAELSVGELYRGQSSFQLTFHTPHNDQQIEIGATGVCMLLKAIAEGKVDVVAGRFVLNFVLEKKGENVYAEPYFGEIKDLI

>Aeh1p327 205521:206039 T4-GC_1662 Frd  dihydrofolate reductase reverse

MIKAVFATGKFGEFGNKNGLPWGHCRVDMLNFMETTKDSCLLMGAKTFMSLPTKLKNRVNVVLSTSNDTNRVVAKNGERPDMFMHGDVTQALSELQTLYNNICVIGGMTVLKEAIDMADQVVHTVILNEEKLECDVELDETVQEKITSDFYVLSNKFLGDEAITYTSVRKKK

>Aeh1p328 206090:206998 T4-GC_5 gp32 ssDNA binding protein  reverse

MSIFKRKDPSQLQQQLAAFSAKKGFESDATEWKLTQGKDGNGAAVIRFLPAKGDNATTFVKLVNHGFQRNGKWYIENCSSTHGDYDNCPACQWIKEQNWDYNVEADKKAMYASGVTRKTAFWANILVIKDPANPDNEGKVFKFRFGKKIMDKIQAEVDVNTDLGEEPCDVTCPFEGKNFTIKIKKVGGNNNYDDSVFGKQSQIANIEDEAYQAQLFEQMHDIMDLIAKDKFKSMEDLTTVFNRVMGAEKRSNARAADDFEKQMEQFENTPASKPEKEDDDVPFNTGSAGTVDTDLDDLLNEI

>Aeh1p329 207089:207736 T4-GC_3 gp59 loader of gp41 DNA helicase reverse

MIELVLPPKPKMMINGISVYRLYLTLKNHFAGKYDILKYQWAPIRASEQSFVKHRSRAIYERLAKKFTLGELAAIMTVNFAANPDAWSGDIANADAVTFYRTALGRYERMSSVFKEEVEQMFYFARKKDMRFKDLIYSTNGQPWIFKFVQTGTISYETMIILDSLFKFVDSYDTLEDHVWANGYAARIKAYRQLTLINKEQAKACFIEIANQNKL

>Aeh1p330 207733:207963 T4-GC_2096 gp33  late promoter transcription accessory protein  reverse

MAEISKIDFSMKVEERAREKELSLIESCLEIAEEMDIDPNDIPKFIYPALRDKIEEEGIECRTVKPTHNATLAFLE

>Aeh1p331 207970:208257 T4-GC_1668 DsbA dsDNA binding protein, late transcription reverse

MTTEKKAKKPKVEFNVNAHSERLAEMIQEAEGHLTQIESLKEMIKEIRDGAKAELGLEGKEFNKMLKIYFKRERDQVEAENDEILEKYDAAFPRK

>Aeh1p332 208294:209214 T4-GC_870  rnh RNaseH reverse

MSLAQFMDEADSQGFCIFDFSQIAIATIMQTYEPTDKIDANLVRHLILSSLKYNVLNRKQEYPNIIIAVDNSADGGYWRRQKYYFYKKHREKDRQASDWDWESIFDSIKTVAYELRENLPYKTLILPHTEADDIIGVLCKHFDEKFPDAPVLIVSSDGDMTQTQRYKNVKQWSPGQKKWVKPKEGTWRKDLITKIIKGDGGDGIANIKSRSDYILTKLDGERQKSISSKLLAQAFEEKDPSVLFTGDEFTRYNENRELVDFEMIPDNIRQAIITEFETIKVPGRSKIYPYFVKKAIKKLLDHVNEF

>Aeh1p333 209310:213020 T4-GC_1669 gp34 long tail fiber, proximal subunit  forward

MALQPLRATAGLDAAGKRAINFGYPDKSFGGDGVNVDFFIYENTIQPHSPSRTYPKDFAVVYNDRIYISQVEITAPEAFNLNKWKATRVDPSWRVVTSTANLQGNIRQGEYILSQVVGANSVYTMPFDAANAIPTAGDTVVIKDNGFATHDYEIVVNGNGKNINGSATHRITLAGSTTVFIYNGTEWVAQLWAQGDSNRTYISSSSYVPGENYFRSKVGDHLVRETQYGGGIRVRLPRYANHGDTIVTYDLDGMNPVTKTEFFIYPNSGHKILTEVGAAAVDTAKFDSTGWGYLIFDSRVNQWRVFDADAKIRWNMIQANYTATLGEKLAVHAANNTDVITVTFPQEASNGDSFIIDTSYMVQGSKITLKIPDAQANDFIVPDENALSTPYVSKYRDIVKDLTKFTTKTETFTIDGRSHQWEFTYFRNALGTGLDVWILVTNIPVPFRVDRNDTSFVGLAAISTQAEVNKNKEQITTGQNRDCETFVTPETLANKLATQTNRGIARLATDAESKATTGTTEAWNSVIMTPERVNNRLATETMRGVMTVATQAQANAMTGTGEMWAQTAITPKVLDGRKSTETQTGITYQVIQAGAKQAERATKGVGVHDFDEHYRYVTPKVLFEKVATDTSQGMGFTATQAEANAGTDNHVNGPLLVTAKILHGRQATTALTGLSRAVTDAEMSSNTPPTGDNVHVTPDAIIKRTANETRWGLAETATQAEVDAGVLHDRYFVTPLTNKVWLDATRLTVEASSGLTTVGTIWQGQKFDIVLSTETQRGTLRVATQAESNTMLTPIDDAVITPKKLNDRRASETLTGIIELATKAESDTGTDATRSVTPLRVLDSIRTSANHRMSESRYGVGMMCVLANDASVNTVWQGDDIQGSTRPVTNYANDNIVVSPRALNTALTHYLPILGVAESSRSMDTTDGTRVKADDWVRRTVAQTITGAMKFTQNTLFEKSAPVVILNDITAGSHTTKIQFKTNANTNWWETGVYVIDGGFVINSYVGNTGTPRLVIARDGATTFSNSVSNGGQDPTAANHLTRWDYTENRYMRKTGNIAETITGFKTFQNNTTFSAGAGNAFSIKIGPDSEKSGIYAHPDGTLAIGSNGILRLRPRSMTDATNQTSIESTGVMTVASQVKTLATAPVAANDLTRKDYVDGLIDDVTKSADSRVNKKGDNMTGELIITSPQAITANGAVTIKELLTVKTLRIEVGNGEFLEIRPNAVTRSVDFVWIS

>Aeh1p334 213031:216969 T4-GC_2097 gp35  hinge long tail fiber proximal connector  forward

MAELVIARVTEQGIQARDLSETFSGDNELIIKGQQGNAGGTCVATLNGVSLSPSQTKGLNCIHLTEDFKPTLMSFDFSVVTDTDRFTTWVNSLATGIILLMSHTENVTNDKLNTYFDQIGSVGWKYYWNPDKGTNRSSYVAIIDCPLKKIMTEQFMGHGKTTMQAQLCIVFDTFADIGVTGYGDMIAWEESEYFTKTPGYAVKELIKLSNLKDLNIHPGETIELTGELWASEQASVDKVKSSIFLQYYTDNAWISSHSINSSGIETWTKGTVTSVVPANCNRIFIRLYRYPNVPLSTAEIGIRDVMVKLRKPDVKKDRTNGTFGQWGFITANANAADSSANWVASSKGQDLITHSYEELDQEWLPQFNQDGWFDIPDWMPGSRYEISQTISYDYPLDTSGDGNAWMRSGMGGVTDGLEDRSIKVGIRTVKHARGEGHFMSYGGAYVDFDARIEYGRSYTYKIAVDGANVKFYLDGVEQTPTGTAVAFRQITHFSVGAEKRGNVHMHPIRGSVHELSMVDKTRTTGTNDRFYNFVRPGQLDDNRTVPGKSRYSGVEYFGDNLTPDNSGALFYCGAGSKLVPGGLSDESEAVYVTVLDAGGNELQSGVELNKRYLCDVVQLGTPRADWVSSPSQYHIRNPSKGSQWIVETEGKNVNTMKVKIECVTSPKINGTVTNVDWVDINKQIARFNGTNQCADIPTWKGPGEFQVKFNFERKTPLTSSYILEGRTTTDVDTKFGGMYINTTDQVIPYGGLVIASINGMPFVAGSKVIPGVDYIVCGYIKEGSQISRIGSRYNDVEYLQGYVWDLSFDGTGDDRYYKNYNVSRYDAFNNYIKDELGKTQSLYSKAYVRDFTLFSTAIKQNEKSYKFNAATTPSGASIAIDVPKGAMIRVDFDIDTETPSELRCSKHTSGSAPLIKSLPAGRNKGSVCYVVTDPDPGIYIRSIAPKLNELVKIHKLNVSRVYTDAIITNANGSSYKLEEREQPVMKTINRTRWIPDYRVGHMHIQNAWKPDPKDWAIRIKFKVGALKDVMNPLISGLKNDTSTINIDQYNSVESVRVFSYDAARKINTGVTLNAGFKVGDIADVYVNVLGNKVTISANGKSITGDWIPDGTESVSFIGAREGAGLRYNNDIYLVELIDSSTKLCNSRRYDLSYYSTVKPTHTVIENELGAIKYMRIGEIDATNTIYGWDGTKGEESQIGRMKDSWFIDGHQMDLFTTINTSGYSAYLHFVGNKRPFNSVDVELYQIDNNNNEQLFGVYNANQAINSEGYGIPENADVKTWFSDLNTTKKVIFRPKGVGALLAFVDAKSWVAI

>Aeh1p335 217080:221156 T4-GC_2098  Hypothetical protein forward

MADLKLGSQIGGNLIWHQGILELNPVDDKLFYRDQEIMTTRGYQTMLGSIKFGTSNDVYDIESMSDGPGGVKRYLRKMRSGAASTIWHETINDRLYTISTGITDVAPQFTLNNGDSATFQYPVLTNSPQSGLANSFTRRDYVVAEDAKKVNKAGDGMTGNLDFHNDNQGIRVKFPGGSVANNTGVFGGTGDAAAKDKTNIQIKSWYGVGFSPSVTTATSKVVADGENSIWFDLRNGKMTTVGRLFVDTDKEVYSPVNKPTPGDIDAYTKKEVDEKSWIRVKDERAAMIAPNALANKTVAAYFTNQSDVSSGWVSGLTVNGWDTNYAAWSLFAGSRSDADENKLWFKHGRSTWLPSSRIYHEQDKPTNDELNLVSRAGDIMTGILDMKVPDSMGHGKYSIKLNNGSIGGINQLVFNDPSDTFSEGILFPKTGKNDQGTTSADYDTLWALDGVLKFNGQAAYGEWNKPNADDTQSFPDVRTKLAVDLDTVLTIGAYFQDANTNATVAFHYPMQSAGSLFVTRSAYGVQQEYTTFGGRKFQRGRTSTGVWGPWTEFYSDAAPTRYLKTTGDTVTGTLKSTANIVIESSYDGMLTLNSTDDGPNYITFARSGDNRFFIRQATTGDIATDRLEFLSGVKNTEGAYLTPLWVDSTGVYSNLPQKDASNALTRKDYVDTKVGTAVQSVTATGAVKSTGGINPVISLINATTTADGAMSAADKAKLNGLPAAAVNKTGDSMTGNLTFTNNSELVWNRNSDWAKIGFKNDSDSDVDAYMWFEAGDNGNEYFKFRSRMTGTTTPVELVNIKKENTTFMHDVVLKARESNELTLTNDPTAYTNNTGTTRMIGGVYSQWYTDALTFGHFRGPSTTSAGFKVKLNDKDILAVAPDRTLTTGAVIGDSYVAVSKAGKLLALEVDTTTKIPYISVDATYQAIRFEDDKSITLPAGPLSVSGNIRATGSGDVFAKESVNVTGQIVYFADKATGKTAGETGITTARFIEMLNEKGAFKTVYWCGKATWDYAGNNVITDLGQGFGNLHLAGCVIEVIGTSSQYIIRVTTPTTHGTALGASVNREYIYSNHGPTYAPGWRRSINSLDVNLQQSGSWATTINKIPYIGGNGVMEIAKYIDFHDTDSTADYTVRLENQGDSLWVRTQHGGLQLGAQNTSYAHIYTDRPVFYMNKELQINGARVMFEGSTHGTLTLSNWIRTTGDTGLFCASHGGGIHMSDATWVRVYNGKKFFVSNADGDAIYTAGGMKAEGNGSFNDVQIRSDERLKSNFKPILNALDKVDTLSGLTYDKVGKTTREAGIIAQKLKAVLPEATGTVLNAMDPTAIEYLTVSNSGVNALLVEAIKELRAELNELKSKLN

>Aeh1p336 221188:221628 T4-GC_2099  Hypothetical protein forward

MVALPFWLSTANAELRANGWASNMRTQAGLPVAGFMSQLVNKTAISLIAAPSRTSSMPVYFSYSGGKVIMEVPTYNLKQEIILGMPYVNITMSGPIQAQGYNGGWQRMDAGMIKMVKTFQATTEFVITFSSSPDGTTSRHQFTFKN

>Aeh1p337 221691:225602 T4-GC_2100  Hypothetical protein forward

MADLKLGSQIGGNLIWHQGILELNPLDDSLFYKEFDMITSKGGQTINGGISLKGDINSTGKFIGVGNDVGWGQAPHAAFNMDKDNTSGAHWLIASRKSDGSPRAGIQVLTSDIGETRIYTNKNANYVGFRDGQVYITATTPSVASHAARKDYVDKEVDRAMQFAETTTDKLTTDLATANTKIDTLDAQNVKLTGDQTISGIKRFNAHIFVPTADPTLDTQLTHKAYVDKKVGTAVQGIAVTAPLTTTGGVNPTLAITAATRTAAGSMSAADKVKLDDLPADALSRSGGNMKNGGYINLEGVGGIQSLYNGKTYSVLRDHNNGNVTLSAASGDLYLGYQTTAEVYTTKNVILHQTMKWNSGTGRVLVDTDGFIPWASIKDKVGLEGKTKQITGPINFDEYESTGFYNLYTARATGSVNPPPFDYGTMLVLGSDRDTRTFVTQIATDRTQGSTYIRTRNDGAFAWTPWVKQIDERGGTLKDLTVTEQVQMKKGYDADLSGIIHKSFEHIGNTGDMKPILILLAKRSSTTAIERNGFMGRIHFNRGATTSNLQGDYIDLVAYSGYTEQFYRINYISGAKMAGTKLVYHTHTDGIEYIALYRSANSASNVVIDGLYWNTAPILIADATGRAMTDLVTRQSFYTDYNKPTNEDLDLVSRAGDEMTGTLRSAKIKNAIMVNDKGSISFQDGASTRFHLASEGNSLTLKHGNDGQNALVTYLGDGSITSVGPVTASAFRSSGDYGFVRSTNNTQGMFVGADGRTIIGGGVNGVVHIRPQGIGTTTVETTINNDGTITLGKQGTAAGHLINKAYVDAVDAKNVAKAGDTMTGDLINTKSVRAPVVLSAVGDRKLALEISSAADNLPYISVDFAYRALEFNDNKSVTAVHGFEVNGRNSTSNFIVRSTGFVGGWARGLAGLSGVDTISTQKAGIGFSGTGDSIAQVYMGMGSAPWEADKGIQINASNQMSFKNGQDGAAIFDAGASAMFRNGTTNAWYHINNNVANDGVMISQGATAGVDPISRFSAADIKLHKRTYVLGNGQFQINTSGNPVLEFHVPGKHARLVWLDSTTGDLNFGQSNGAFGEAKRYMQMRAEGTGLTMYGNNWSAAGSHAYADQWAREAPIQVDFGTVNGSSDYYQIVKGRSIASGFGFTTDVEFGTLRSGGGTWGTAVIRVGSGESATRTSQAVFQFGITGNFVAPGGVYGGGVYDSGNRCYSASNPPPVADGTEVGTAMANMSVSAIGAIGFMVLNTQVGNKSAGYEVAGSALRWCSAEGNNISSNAPPGTWRLLGYIDGSGGYTRWNTSLWQRVR

>Aeh1p338 225658:226191 T4-GC_2101  Hypothetical protein forward

MNTLVLLRMLQHIILLPLHLFMCLTCWILSPVLPLFAINKETLPNWLSWYQTPDAPLDGDSGHVERCAGYPRYIQRVLWLIRNPAYGFAWSVLAYQPKSSEFKWKGSLGYTKGDEAKFGWYFITQETGHFQYSVRYPSVFGKQFRLRFGWKMIGIATAGTWHERKKFVFTLNPLDGG

>Aeh1p339 226193:226690 T4-GC_607  lysozyme murein forward

MLAQMLKQDEGYKESVYWDTEGYPTIGIGHLILRKKTKDMGEINRELSSHIGRIVNDGKISGAEVLALFERDLAAIQRTMMNVPALASVYVELDAVRKTAIENMVFQMGAIGVSKFPGMLRALKAKDWNMAYKQALDSTWAKQTPNRANRVASVLKLGSYAPYGF

>Aeh1p340 226693:226998 T4-GC_2102  Hypothetical protein forward

MITSKLSLSDWIAIGTVVGGVFIGGYRIGSAEEAISKMIDRMDRVEQRVNAGETLNSTQNTQMEYLQKQQEKTTQVTEKMMETLNNLNVSINKLQTVIENK

>Aeh1p341 227023:227316 T4-GC_1675  AsiA reverse

MNAKLELIKDIVATVSLIIKLEVDGEILDTQQNLIDFLNEAGFRTVRGLEFTKMSFRQMIGRLTPAERIEILSEFSAQEHYEMLNAMLGPRGDVDYA

>Aeh1p342 227313:227573 T4-GC_2103  Hypothetical protein reverse

MPQMTIVTGAVVQGLAPNWEQTDVKSTVEINLENYQMTDADVTLYRDHRNTVTSSLIVLNDGHQIRFKGNALFNADITLREVGYEV

>Aeh1p343 227506:227859 T4-GC_2104  Hypothetical protein reverse

MVMVKCKRVYAFRSNKVFAVNSYRLPLRAVHVADFIFELDDFGTLRSRKNRKYKDTHVYENMAAVIRHLERQGHYFNIEDGIPLVSETELEGKLLDAANDYCNRGCCSRACSELGTN

>Aeh1p344 227880:227996 T4-GC_2105  Hypothetical protein reverse

MNNFVAKHAREFNKAAVMVDRKKDAKRGKVKHKNKIDY

>Aeh1p345 228009:228431 T4-GC_2106  Hypothetical protein reverse

MLLATRLNRAMKQEQVEWQSLCRGFGVFGIVIVACNVLAMFADGKTAWVLGFKIWCSLFMFATFVKSYQIECNRYMIGNKFKHILIFDYLCRLSDAKEISDEVAEKFDRMTPQEREEINKKLNVQLLLSYVIVATIFLSF

>Aeh1p346 228431:228709 T4-GC_2107  Hypothetical protein reverse

MSIIAFFLKAKSRVSRHLAGDDDLTIGPRALTAIVDQLEQTVVELRERQSADVAQVEQLDKDIAVIQKRQANKRQDADRAGRIADKFAELLK

>Aeh1p347 228706:230022 T4-GC_1684 gp52 DNA topoisomerase subunit reverse

MQVIKRGISSLVNNEAKEFAMYTIEERALPSMVDGLKPVQRYILFSVLKNAGREFKKNAAVAGVISEYGYNHGEMAAMDAACLMASTWNNNFPVIQGRGNFGCRAVQEGAAARYIFCSKHERFESMFKDMELLEESTADGSILPRYYLPILPTVLLNGVSGIATGFATKIMPHSVQSVAKCVEQVLKSGKCDEPEIQFPKFFGKILSIEGETQSWKVEGDYELSGKTKLIINELPPKYDRLKYVTHLNKLVETDKIVGYDESKMKDREFCFKVTLKRDFDVSHENIIKVFKLSQNVSQYIRVIDQNGNLKPYDNASDLIVDFVNFRFNVLQKRIDNAIIATREKLDFAQAKVDFIKLVLADKIVFNRQTRKQVIEQINAFDELKTYADQLVQMNLYHMTEDEVAKLEKQVAELQKEHDFWKTTTPRKQYQSDIKEFLK

>Aeh1p348 230081:230593 T4-GC_2108  Hypothetical protein reverse

MKNSMPIGAIGGRSTYIGSLFPNKDGIIEFKNCQSEKIGNVNHDLTTPGFYLIGVCHEASISVDVVSVNHVGIQKRKSGFKEVLSRLNNPRTEQNKALGDYLCKRSADIFNDQRIFRAIREVAARHKVYFMTYSQMREFLEIEEYSAKNNGLAMITELRTKYKFFGRQKS

>Aeh1p349 230599:230766 T4-GC_2109  Hypothetical protein reverse

MRIYFVFLKVINELAHYVRNLAIINFWSRLVNNQFDYLLTLSSNYAILVSLLNKR

>Aeh1p350 230924:231139 T4-GC_2110  Hypothetical protein reverse

MKITIPHMYDLIRASIQQTNDSYRFGQALFNNLPQELADTIRGTDKDFFYWDNKRQQEIIQYCYDHMTLPQ

>Aeh1p351 231141:231692 T4-GC_2111  NudE nudix hydrolase  reverse

MKQPCIEVESGARGTSDAAFVCFYCDKVQPYINTTDPTFPEDKKHVWCHKIFINVRWDSRFGFPGGMVDAGETLIEAAARECKEEIGYTVNPDHLLHLCTHKIPESGMHCHLYVCRVSEEELYTMQRLSMDASHNRIEAFGNIVAHLTPPTMKQLKHSNCARTVKSELVSVFDFLGIDYDWSN

>Aeh1p352 231795:233111 T4-GC_1698  RIIA-RIIB membrane-associated  reverse

MAKLTEQQKTRILAGTLGRGVLSRELGIKESEARKMIELVKAEAELAAKRQSGGVTEAMRTQIVEGKLGRLALSKQLGIKEHEARKIIEAIRSEKQKPVVAQKPVAKVAPVAPKAPVEKKEEHLGARFRETDKRADERDAKIVELYSTGEYKSQKTVASLVGCSESTVGEVLKRAGVKARRPGSPAAKVEPKVEAPKELKWFASPKFINIMADGKTFTADSTHESFRKALDLCIAGDVLKALGLINVAKGVSSYAGTNIEIKNDTVYFKGMEVGNSVVERIIQSMHEGKPFEKWVRFLEKLLANPNKRVVGELFKFLEAKDIVVNDKGDVVAYRRVRNDFKDFHSGTVLYKVGTEVKMDRSKCDESSATCSRGLHLCSKSYLPQFHGGSGKILECTVSPTDIVSIPADYNSAKMRTCKMFVVRELSEAQVKTLIGTKN

>KVP40.0001 41:973 T4-GC_870  rnh RNaseH forward

MSLEGFFKRKTKSFDGLPAGVNLVDFSQIVLSTIMATYKPTDLLTVDLIRHIVLNTLRSNVLKNKIKYPRIILCIDNGKGGYWRKKEAWYYKFKRSEQRDESGWDFETIFDAMAQIKDEIKQNMPYYVMDIEGVEADDHIGVLTNYYVSKNVPVLITSSDGDFTQLHTSKLVSQWSPIQKKWVKPKHGSPEMDIMYKCIKGDKKDGIAPLKAPSDHYTHGDGRRAPSVRKEELRTLMTSTPEELKKLLTDEQYARYEENRKLLDFAFIPEHISDSIIEQFETQKPAPRSKIMMYFASKKLDKLIESMSEF

>KVP40.0002 1056:1328 T4-GC_1668 DsbA dsDNA binding protein, late transcription forward

MDILEYETISTPQDKQEVVNMVKEASASLLRIDSERDLIKDIANRAKEEFEIKPADFNKVVKMYHKQNRQEEQAKYEKIDNLYEKLFDEE

>KVP40.0003 1315:1611 T4-GC_2112  late promoter transcription accessory protein  forward

LMKSEDYVLKEELGDLVPPIKGSLRQQISLEIEEIYNSCPAMTYLEACLFFIEQYDYDISRFPYLINQTLRDKIETEAINEKTIRSRFGSASDLGQWV

>KVP40.0004 1553:2203 T4-GC_3 gp59 loader of gp41 DNA helicase forward

MKRLLEVDLVLPRTWVNGYSVFRVYCAVKAHMSGKYDISKYKLGMKTPRSAFEKRSDKVFFERLAKRLTLNDCYQLLVSNLAANPNAISYEIAGADAHEFWLKHTGFLEIYSQHYKNELLSIFTLINKENKKFKDLFRGEGHPVIMQLVLRNTISIETFVILNRLLNFVPVIDKTYSDDIFWHEFKTRALAYDKLLKIDEELAKELFIQVKNQSKI

>KVP40.0005 2260:3168 T4-GC_5 gp32 ssDNA binding protein  forward

MFKRKSPAQLQEKLEKMSSKKSFDNADEWKLTTDKLGNGSAVIRFLPAKGEDDLPFVKIFTHGFKENGNWFIENCPSTIDLPCPCCAANGELWKTEIEDNQNIARKRKRTLSYWANIVVIKDDAAPENEGKVFKYRFGKKILDKITQAAQADEDLGVPGMDVTCVFDGANFSLKAKKVSGFPNYDDSKFGPSTELYGGDEAKLKEVWDAMHDLNAIIAPSAFKSEAELQKRFLQVTGAAQPKASAAQNLEAQLNTSAPAQANAPKAAAKPAAASVDVDSEPVTDSVDDELDALLADLELGDD

>KVP40.0006 3219:3764 T4-GC_1662 Frd  dihydrofolate reductase forward

MKVQIVFAHAMSKSPHAPFGNQNALPWKHNKEDLVRFKAATMNSVLVMGSKTFESLPGKLPHRPHIVLSSSDTATARNGQRADVYCSCDDFGALIKNIENVYLIEGFDKISVIGGPSVIESALPFADCIYKTTIVEEIESYDVTIDLTKIFWHFPHRVESEVVECQNGSTIFIEKLTKGDL

>KVP40.0007 3761:4480 T4-GC_2113 ClpP  ATP-dependent protease forward

MIFKNNIGWYAGAGSVRHDFYINGPIEEPNDYEEMLQILHTASETDLVYLHLNTPGGNFAAACQICDAIMQSKAGAVIACAEGEVCSAGTMIFLACNGWHVSPFATFMFHTSSGGQIGKMPDTLKQAKAHEEHLNRVCGLLYEPFFDADEIDEIINHNQDLWLTPDEVTERLQLMSKKFESDMKEAEEKIAGDIEAQLEEQIAERVAEELRKLKEDPDDEEVEEIEEKPKRKRKTAKKA

>KVP40.0008 4547:5647 T4-GC_181  UvsX RecA-like  forward

MSDLMKSLKKSSTSGYAQVLSESQFMFDKDHTRTYVPAINIAFSGEVDGGLTSGLTVLAGPSKHFKSNLGLVGVAAYLKKYPDAVCVFIDTEFGITPSYLRSQGVDPDRVLHIQCESVERMKFEMANQLKDLAERKRAKKAGEEPDRVIFFIDSVGNVASAKEIDDAQNEKSVADMSRAKQLKSLFRIITPYFTMLDIPCIAINHTYQTQEIYSKTVMSGGTGIMYSADTVIILGKQQEKDGKDIIGYHFIMNIEKSRFVKEKMKVPLTVTYENGIDPFSGLLDIALQTGHVVKPSNGWYQRATVDEETGEMIVEEKKYRAKETQTISFWKDIINSPTFKEGVKRIYCLGQLDESELFGEVDSLFD

>KVP40.0009 5707:6009 T4-GC_2114  Hypothetical protein forward

MSPTQASEILTELQERVKFSIMIDDIEVYITDIIVDNSGRLKIEFVTQHPDKEDQIRPHVEACIMKLISEEQKRNGVEEQCKSRSRFSQILSKIKSTLLP

>KVP40.0010 5946:7346 T4-GC_182 gp41  DNA primase-helicase  forward

MQIEKSIFSNLIENQEYFATVIPHLKKEYFQSTAHQHIFMMIKNHADEYKRRATPEVLKVCLESLTGISEYDYAEIQQTINELDPHPSHDLRWLIDMTEQFCIEQSVFNALSESLAIQENAAKPLDQQNKRIKPLGAIPELMRDALNVCFDTSVGHDYFEDWEPRYKSYIEKAAKIPFKMNILNKITQGGVERSTLNLLLAGSNVGKSLALCHLATEYLLQGYNVLYISMEMSEAAVSKRIDANLMDISMDDFDTITEKTYGNKIQNLEKKTQGKLFIKQFPTAGANVTHFNTLMNELRTKKNVIPDIVIVDYLGICASSRVSSSENTYVHVKAIAEEIRGFAVEHNVAVWSAAQTTRNAWDASDMGMGDIAESAGLAHTADLILGIMETEETVALGQQRVKQIKSRYADRNQDQTFMIAVNKGKQRWGDIDGTANYSAPAQSQAKSASPFAQKKESSAKAEAVNW

>KVP40.0011 7340:7585 T4-GC_2115  Hypothetical protein forward

LVEIIGSKYCLACRKLCETLDNRDIKYTFYDAFVPNERYVILQKIAEDEGYIAHPIAFYNGECLGEGVSVLSRIDKRLEEE

>KVP40.0012 7586:9421 T4-GC_1523 NrdD  anaerobic NTP reductase large subunit forward

MKDDILDIVSGSGNIKENANKDSKVIPTMRDLVAGTVSKQYALEEYLPKHIADAHIDGDIHFHDLDYSPLFPQFNCMLIDIKGMFEGGFKMGNAEIEEPNSIATAATIVTQIIQQVSSHIYGGNTINRIDEVLAPYVRKSYYKWLEIGREEHPDSDSKAAIFARKRVEKETYDAFQTFEYQVNTMQTSNGQTPFTTINFGLGTSWEEKLIQKSILQNRIAGLGKTKKTAIFPKLVFTLKDGVNLKEGDPCYGIKKLALECASKRMYPDILNYEKLVETTGGFKSPMGCRSFLGEWKNEDGETVFDGRNNLGVVSINIPRIAIEASGDTERFFEILHERCTLAYEALMLRIKRFDDVTASVAPILYCEGAMGVRLKPTDKVSEVFKNGRASISLGYIGLHEAVTLLSPDKDMHTFESQHKQFLAEKIVETLRAYTDAWKELTGYGFSLYSTPSESLCDRFCRLDQEKYGIITGINDKDYYTNSFHLDVFKKVNPFEKIDFEAAYPIHANGGFICYAEFPNMRDNIKGLERVWDYAYKKVAYFGTNTPIDQCTCGWSGEAHTDSEGYSCPVCGERDPEKLHVTRRVCGYLGNPGARGWNHGKTVEMQNRVKHC

>KVP40.0013 9541:9960 T4-GC_1946  Hypothetical protein forward

MLYINLTTCSVTDEHSVAELWRIREGHNVESRWDWDSLERVTEVCNMLDQDLYMVTDAGSGCSPRFDIIKKPRVGDSVSYCFNGDSRPDGEITKISKTMKMITTSTGSKYYRRKLTGRWVRGGCWTLVHGHVSKMNEEF

>KVP40.0014 9960:10529 T4-GC_2116  Hypothetical protein forward

MYFPRERRVPVMQPTPLAVGSMVRVYVDQKQYLGAKFVYQGECEEYILYDYMNTETFIIENGLIRTNTSGLLISRIEEQETCQELFMHDGVLSYNTEKIETKMEYVRIKSGDKIKVYMNCQFSPRQEEATVVFCNDDFLTVVCDGVPFTFSRREVMCKNIVHVSNDGIRESCRINEDVFVGRPSEVSKN

>KVP40.0015 10510:10986 T4-GC_1521 NrdG ribonucleoside triphosphate reductase activase forward

VKYQKINEFDFANGEGVRLSIFVSGCEHRCAGCYNESTWDPNDGIDFTEETLRDVLTSLEQHDGLSLTGGDPLYPGNREAILRICKAVKERYPDKDIWMWSGYKLSRVEHLEIMNYIDVFIDGRYKRHQPTQKAWRGSDNQILYVRVNDELVIDEERN

>KVP40.0016 10986:11510 T4-GC_2117  conserved domain protein  forward

MSCVWITSDLHLGHRNIGKFRDGIEDTQANTDWIVDFWLKNVRKRDTVNMLGDTAFTEEAIGILAGLPGRKVQYGGNHDDLPVSSYMRAFDVIRGCEKFKKLGWLSHFPLHPAELRGHFSIHGHVHYETIDDYRYVNVCCDNLQRHIGQPMIRLTDLRQLLDKRRESKEVSYDF

>KVP40.0017 11575:12420 T4-GC_2118  Hypothetical protein forward

MIDVLLRYDARIINSRKIVIYTDENRLSLIVKLAKELNGTYKKCDPGSSIGCIQMEKCRVYVKPTSNPGIENERNFYTIVKQHIDSGCTRIKIGGRLIKGVQSIEMTGHDTKNNKKADMVLKTDKGDFPISIKKSNAERWASTDVIHGTEACKLLNRMVDKKIVTLTDFSDDGKVKRLSQPIARRLRDDEINHVVFGSDILGRGLVVVNSFTLDDFVFKRGTLHISGEVLLDSSDVKDTIYHPYMMIRNDACRRSKALPYGVRVEVVFESRITKNTIVYEE

>KVP40.0018 12424:13248 T4-GC_2119  Hypothetical protein forward

MAIKDKLEELIASVHQCTTKDGVVEIEKLYTQKKKELGANITPMMDIRVRDAIRGKITMFDKENAAAKEEAKRKKQQEEAEAIAAKLDEGLFVVSEKEFFEHETVVNECAIDAACIMDVDSSIPSVGHKELTKTLSEACEHVGAVGKIFVPESQNKVLSLQERVELFESFSDVDVAPKGVMFAEVENMIQKGITRVFAFVEANKVAEYRRLGRHFLRVGGTRFEIVEVKNKVPSSTIENLIREDNLIEFMRSVPMPLNEAEKIFDRQLEQLLGA

>KVP40.0019 13248:13724 T4-GC_1491  Hypothetical protein forward

MSVAKRGADGFYALRLSRLLHLRFDRWEAYRMGIIDADGKKLRDPVTAQEKSNWTLFHVTVRNIKRMVGALPGGKTALDYGASYLLLIELAKEYGLSDQFADECIRVEESVVAGDSGGDVAAIASGETTGAVTSAGPETIGDKKKKKKKKLKKFRHFD

>KVP40.0020 13805:14863 T4-GC_202 gp61 DNA primase subunit forward

MQILIDIQYAKMLQHRLLLPKVHSNRPFKINARCPICGDSKKNKYKTRFWINEVKTKSGELHLRCSCWNCDYNESLYTFLKDHEPALFSQYRVDLFKERNSRERKEREPEPVVEKKEATVIEKEQEEQLFYNITALKEGHVMHKYLESRKIPKDKWHLLGFTRGWTTMAKTLRPDLYEGEIKNDHPRLVIPIYNKDGLVAVQGRALTNKHAQRYMTIKIDDDFDKIYGTERINEEDPVIFVEGPIDSLFLYNCCAIVGGQVSPNNAPYAGNRIWALDNECRHPDVIKRMQTLIRAGERVVIWDKLPPQIIGKKDINDFIKAGVSAEFIQQYIYENAVSGLMATNRLNRWKKI

>KVP40.0021 14863:15360 T4-GC_1859  deoxyuridine 5'-triphosphate nucleotidohydrolase forward

MKIIYLPHYKENAELGLDAIEPIGVKDPDDAGIDLRAAIEESIELQPGDSVVIPSGVKIHIGSHPLHQQYTDLGVYGAIAPRSGLGFKHFLRLANTIGIIDANYQGEIMIKIRNEGDDVLHIERGDRICQLIFHTYVKNVQFEEVDTFDEETDRGARGFGGSGVK

>KVP40.0022 15360:15596 T4-GC_2120  Hypothetical protein forward

MHTPISRTGEILGSMRSVLMDERIEAALRMDIARDQEQKEKMLNSNRTMISDIDKQQRRIESKLDLLHSLLDVKKEIS

>KVP40.0023 15593:16285 T4-GC_1472 DexA   exonuclease A forward

MSDKPVYDILIDYEGFDVTPDAAVIELGAVEFEHDFTKVPDYQELVKNSFRCKFEIKSQKGKRSINKATVQWWSEQSQEAKEILIPSAEDVTVEEGHKLFIEWIEQNTRYDGRSHFYCRGNNYDIPLMADCFRYSGLRHAIIERFWKFRDVRTRIEALMLQRDMCKVPIRRDAMPGFIHHNGVHDCAKDAMMLIMAARYALDLEELPEKMECHEVSVDFTDEEKEELGLL

>KVP40.0024 16282:16443 T4-GC_2121  Hypothetical protein forward

MMIAVHLLSQAKPVVHEHVKNAYTKDGLYCLMMKDGMVYKYPLINIFRITENM

>KVP40.0025 16464:16649 T4-GC_2122  Hypothetical protein forward

VTCVIYSHRQRKENIIMTTNRLDWTIEKKAQFIATYKDGTVLVARTREALNSQINEFEKTL

>KVP40.0026 16646:17044 T4-GC_2123  Hypothetical protein forward

MNFQTFMYKWKRFSFDFNNYAVEKQRGLVGVVDFVMKKHFTHRVYDRFCPAEFSILRRMLYHTVNKHLGEVLFWYYSTDKRELAIKREDIFIIMQRGITGCILITTVYRNERKQNSDKFFLIDISRKQNEAD

>KVP40.0027 17031:17276 T4-GC_2124  Hypothetical protein forward

MKQIRLGDFIEVTERLDQESFFGQLIDIAPCLWARGDFLRLVDDAGNEVQVNTVNIDMINGTVVSEIIRNAHGFMYCEEKI

>KVP40.0028 17273:17716 T4-GC_2125  Hypothetical protein forward

LKGYVFVNRYCKGIQAGIQGAHALLRLARKAENPVFNTWLNDHETICVLSASGHDHLEEIEKTIREMNVVEDITFFQEEGLHHSLTGVAFIGDDTLMKVQAEMKEWRELRKIGEGPKRRDFDSDMFYKYGRTYELAKYLEGFHSHHG

>KVP40.0029 17709:17939 T4-GC_2126  Hypothetical protein forward

MDNLNLKLTTASRFEELMTRPGVIVKNSSSGPEYITTVYDKGELIAERVLYVSQAEHFELQLPEAVKAVRKPSKLP

>KVP40.0030 17976:18176 T4-GC_2127  Hypothetical protein forward

MKSKGFTLIELIVVIVILGVLASIGAGALGLGQTASYTTQSQSVTYEIDGQLMQCTPVQSAWDDDF

>KVP40.0031 18183:19085 T4-GC_1660 Td Td thymidylate synthetase forward

LMKNYLQLCTEILNEGDFLENRTGTNTVSVISRELRWDLSKGFPLLTTKKMATKAIFGELLWFLSGSGLISDLRKYTELSDEDFCIWQQNLDELNERAKKAGIVRNEDDLGYVYGKVWRKRLSVTADKEVTEFDQIHQLLCDIAAVKEDPTQSAQRRMIVEAWDPYFHTESNSVDVALPPCHYGFQVFVRNGKISLKWNQRSVDTFLGLPFNIASYALLVHILAQLTGLKVGELIFSGGDVHIYEDHIVQVLKQLRRTPRELPQIQLPEFDTLSQLLTKRASDFVVYDYDPYPALKGKMS

>KVP40.0032 19082:19276 T4-GC_2128  Hypothetical protein forward

MISKTDYFELKTGTPIIVIERIDTIDGELLKLPFSKVVAADDPNISESLAAGKIHYLFDFEIGE

>KVP40.0033 19279:19485 T4-GC_2129  Hypothetical protein forward

MNVGEFVEGLLTLMVYGIIAVCLILVLSVGGLIFGTCLIISGHTIAGWVVSVVSAIIFAFICALMRNL

>KVP40.0034 19461:19775 T4-GC_2130  Hypothetical protein forward

MRINEEFVMSLHIYVEVDTNDGDYVGGLTAASSEEIERFETLVHLSGDSLASWTEGECQDRPNSEVYPQFSENDIEFISDKMPYCEYGFHTVEKIKIVDVLNTL

>KVP40.0035 19772:20092 T4-GC_2131  Hypothetical protein forward

MINEILASSKRIDNGRTVKDVHMSVVEEVGELATEVRVKYGTSYKNADVDGILGEAVDGILCLVDLIYVDNPNITEAEIMNVVRNKLAKWERKENEHKTKSEQMVK

>KVP40.0036 20093:20389 T4-GC_2132  Hypothetical protein forward

MTNRYTFEEILGEDYENKDYLDFLLYGDGDFSGVNFIEQDGGGEGGSEYCYTILEKDGRYFKTEYSYYSYHGYDNYGDSFVEVYPKQVTIIQYVSTPQ

>KVP40.0037 20389:21150 T4-GC_2133  Hypothetical protein forward

MRIVVGSTALHHNGIRLRKTIKDLDVFVDSPDSANDGDDFIVMPVEILQMFDGDIATADEIYTIKCSHLGWDEHKVGYSQFGGSTLWDKHKRDVIALSRFCKIKPELYAALTNHWRKELGNKEYLCLNKDADDFFNDKVRYVYDHDELHRMVAAPNRPLYEKILKDDCDVLVSKEKFEQLSFEDKINLFHEEISVIAIERYIVHGMMPLNAWNHALKKTITRLTKNWACDFICANMSHYMKPKYNLNILEEKG

>KVP40.0038 21220:21549 T4-GC_2134  Hypothetical protein forward

MTDLTKFDIKFAEIKVVYSMRAEHQKVAMRLEDGTIMLHEVLFMDAKGSYCESRKLWSTTVEKACAWPGYESAQLIDKIKAAGKVSLKHWRAASNGDYEIFRLIESFEG

>KVP40.0039 21552:21953 T4-GC_2135  Hypothetical protein forward

MSEVYQMWEKKIQRLEEMHKKIYDMGQLAAGDEGKYIFKTEMKREHLSREISHEIDHKGLDLHHLMYKGLHETAREYQSAIMIFCKEMPLEQRRELFDKIRAVFNIDAYTDEAWDGVLKRFKDSLLSQGMIEE

>KVP40.0040 21957:22664 T4-GC_2136  Hypothetical protein forward

MSSYNVKKAECEKRGIAFNFTEEQWKTLQNMKNGGRCAYTNHPFNPSSKKMRATVERIDESMPYEPKNCVLVTQLANNVKCNYIEQNQPVSKANAEEVHTLKQIQRVLADDKKVKSIIQTYIERYKGEVIETPMTDLEITKLYVKYATEAQRKGKHFEITIGDFKRTVSRKRCQVSKVLLPNMKQRVVRVIDDSKPITCDNIQVTSRQIDEIMTAIEEMDMTLAQKRAMMKSIGA

>KVP40.0041 22654:22926 T4-GC_2137  Hypothetical protein forward

LEHNMSYLLSMNKGCSTVVMVSGVPLVVDHEIEYVTVDKNGYVTGWTERPYFDEDDKTWSCYELYGEQWHLATIANPTPEAIETLIEVYP

>KVP40.0042 22923:23291 T4-GC_2138  Hypothetical protein forward

MKNVMQQLADEYRNSDKNDPELHCDIFLLPVNEDGGIDSEYIKETLSAVYAEIRRFTGMTLTEAREWFSKQQCETWFGESKIVNEKVYKSFYVRYDIPEDLLKPVFTSDWTQGPSATFEEAI

>KVP40.0043 23288:24028 T4-GC_2139 Sir2/CobB protein   forward

LRIFIFSGAGLDAESGISTFRDANGLWENHDIMQVCNINTFLNNYELTHKFYNQRRVQLADVHPNAAHYKIAELCEKYDVDNYTANVSDLLERAGCKDVKHIHGELTKIVQDYTSKDSTVIDIGYNEYELRTGRRDKPGVVFFNEGAPMYTQFWGDIDTLLPSDIAIVVGSTLEINPIHWDLAKTGCKFILINPTGIDTEKHTELNEAIRMCDIFINKPATEAFDEIDKHIEEHVSIHFPHGIPSV

>KVP40.0044 24009:24191 T4-GC_2140  Hypothetical protein forward

MASLLFEAIGIIISASGAAVSFISAFLLILDKLYILAVCASILGALLTYCYVKLSEEHDV

>KVP40.0045 24184:25977 T4-GC_1464 gp60 topoisomerase II, large subunit, C-terminal region  forward

MSKQDNFQILSDKQHVLKRPGMYIGSVDREAHERFVLGEYKQIEYVPGLVKIINEVIDNSLDEAIRTKFKFANVIEVKVEGNRITIADNGRGIPQDKVIDPHGNELLRPEAAWTRTKAGSNFEDDRTTVGMNGVGAALTNYFSHQFIGKTCDGKNTVTVSCSNNAERIFVRTSKGGTQGTSVEFIPDFNRFGVFGISPQDEEIIKDRLAALSVAFPEITFKYNGKKHAPTLKQYAKMFGTDVSFEFDNVALFIAASDEFRHNSFINGVHTINGGTHVDYFSNKLADELIPMIKRKHKINVPKPQLKNGLTIGLFIRNFVDPKFDSQTKERLTSSQGDVSPYLKDISYDKIAKKILADDDIIMPIIEALLAKQHAAEARELARKQKKAQNAKVVDHIKATMPGGTLFLTEGKSAIGYLIKVRDSKKHGGIPLRGKVLSTWGKRPAKIMENKELCDIMSVLNIQLGNDDIRDMYYHDIGILVDADVDGKGSIFPLLLAFFYNWPELYKQKRIKFVRTPVVIATNKKETKWFYSIDEYRKAKLSKTWKIRYIKGLGSLTEKEYKKVINEPVFDEIVIDDPSCFELLFGDDTDKRKDWMTQ

>KVP40.0046 25962:26204 T4-GC_2141  Hypothetical protein forward

LDDPMITAKEARARRKKLPAAVEKSLEELDFAVQCAAQSKNRVDFRTDKLTESERDQLRAILISLGYEAFIAGEKLEVMW

>KVP40.0047 26198:26419 T4-GC_2142  Hypothetical protein forward

VVMSNFLRILEDMCRDFRGELNEAATAEVDYYLIQIYVALLSLGFGVQIAIFVAFYAIFYIPMSMIGRVVGIK

>KVP40.0048 26437:26703 T4-GC_2143  Hypothetical protein forward

MLKSFIEISLNEMTYQELRDLTINEIHALVKKLKKQLPKKYKDIIDELEPDMYEDLIAEIAYDGGLKGKKFVNLKIPKRILDRYADYF

>KVP40.0049 26714:27106 T4-GC_2144  Hypothetical protein forward

MFDAASMRARYKPKQPSDLQMQKIEEFQDFLYNTLQSIDKIADTELEIKVGIKAEFYESAVVEFEKLGYNIRAVKKTFDIENRINPHEPPEIGYLKYETHSLALAYVNRMLRERGSEHMILTIIDWRRKA

>KVP40.0050 27148:27366 T4-GC_2145  Hypothetical protein forward

MEEKFPVDDLEHLDERIAQATDEMRFGINIRIRDEMPGINSHSLKRLLIEYLRLHNYNAFYVDDILEIRWQI

>KVP40.0051 27354:28082 T4-GC_2146  Hypothetical protein forward

MANLKVYYCSDIHNDYHDENALERITGDKDAVLVVAGDINSKGRTVRDLEAVADRWRAVIAVPGNHDWWGLAIHERHKFETSVDNVHVLLEDTVQIDDVTFCGTTLWHEVNDWFEGQRWKENMNDRRKIRGPQWRPLYGEDVHALHCQSVKFIEKCREIEGKKVLITHHAPSLKSISSYYAYSSTNSFYCTDLEHLLEGFNFAIHGHVHQEFDYHVNDCNVLCNPRAYGSENPDYGLRIFDI

>KVP40.0052 28079:28267 T4-GC_2147  Hypothetical protein forward

MTFFLGYLLIGALLTIAINPQLSKHFKQMGGESIILMNVASVVLSPLFVVILLIKKLFGKLK

>KVP40.0053 28313:28558 T4-GC_2148  Hypothetical protein forward

MTHDLNMLLEQYNLANYDCDGDFEDYYWSVAEWIGQTVFSHGTIRKHDILELLCDLLEISEDQINVDDVDDFLTEVYEVIE

>KVP40.0054 28619:29131 T4-GC_2149  Hypothetical protein forward

MTEVKKYKGVKENELPIYNSREMRYRYIYKVDEGSWVPEWARTYVRYERFWTMRLEVGFYIADEASRKLDLIRKAERLASYKGNYVFRYTPVPHTGGYKNWVSTIRGKGLMSEIHHNKICKDEIEPEYGNVVRKKRDKLVRCLRDWDGLESYHSQQRGWKRSKKRKQWMK

>KVP40.0055 29201:29797 T4-GC_1629  Hypothetical protein forward

MTDKKQKPTLIFDVDGVLIDWASQLPLFCKRCGIDPVRALKHFTAKEHVDVRDLFGVEQRSIAFDLLEKYNLEHGKYMTAFPDAVEHVHKIAKEYNLVALTKFGDTTDHWLVRKFNLETFFPGCFSELITIRGDESKVGYVAALQADHNVVGFIDDQLENIQAIGRATNLKTIHLNRYDERADVHHMSKLLDFLHEKV

>KVP40.0056 29843:30154 T4-GC_2150  Hypothetical protein forward

LDSKMIKRAYIIHADSALAKRAVALDKREAKGKPFFTSKEEWEAELQTDWQEWNKEACDYIVHIYGDHIAGKTFLVTIQDGNVYFEENDVCYTNEKQPRSGDY

>KVP40.0057 30286:31629 T4-GC_1627 gp30 DNA ligase forward

MILPILNKLAATTKRTEKEKILKSEASNELLKRVFQLAYTPTYQYNMKKLPEVCHETAALHVDCYLPLEEALEHVFDALVTKQTRGQAAQTVVSNILKQVTADDAEVIRRVILRDLRTGCTGSTANKVWKKLIPEQPQMLASAHNEKLIDAILTKIAYAELKADGARCFAHVDLDGNITLTSRNGKPYLGLQKVEKALTAMGVNGFVIDGELVYAPNGLHAVEDRSTGNGIVNKASKGTISLKEQADIIFQVWDIIPEDVYFGKSNELNMAYSKRKRVLADVALKAKGVIEPIPWQTVSTKEQASEIYNQYVAQGLEGIILKDPDALWENKRSKSLVKYKEVHDGDLEIIEVIEGDKKNKGKMGALLLRSACGKLITKVGSGFTDKDREEIWARRDEVIGMIVEINYNAITRARNKDTWSCFLPIFVQFRDDKDVANTLEEMSGFKG

>KVP40.0058 31688:32569 T4-GC_2151  Hypothetical protein forward

MIIFEDINPLCEAFDRPAPYKWDSMYNEARFTVGNVQYVAFIKDNDTARGLSLYVAFQRRDNATGQWTHSLAKGSPKDAMTVLSTILAATFDKASKVEPNEITFSAFRDAEDEDANKRFRLYKRMAERYAKQMNYTVHITGNSFTLTNNNPPKIRRLHNDGIHKEDELTYVNFPACNAFTWAKIFWLDNDGDYIKLTLPHGRIHIVRKSSDVIEIEAITPKGRFDNLDSDEIWMSMLSDIKVKARGGSTFTISEKGAILDAGDMILCEQGTFYYLSSEDDFKEIWGYEIDSIE

>KVP40.0059 32600:34264 T4-GC_2152  Hypothetical protein reverse

MIGFQQLTENMSATYDYYPARSTKENKFFVIDMKGEARDVVVSFTTKTKSDIGNRGKRSWFCTVSAMRGKKGGLTIRDMGDQEKFQETLVKLIQSFMLKTRANAVSMRIQKIGSGKMFDMRVKTLFKKLRYGCETTKIMNVGDNEMAEDFSFFVITKPGYDADKLVEATEETINILAAKMAKETDISSKKTIIVTADAGYDDYEDDVLGQWVEENPAVRVPNQILQMPQMEARVSASIKQQLTEAAATDGLTKLANAAQAIVDMNIDLVDVAERMNPYIDAARSEGVKANLISEVCGALLKARSRAFEKQYDQLSLQMMQEDSYAGLSSLTQAAISRYSASRYSWKVNEELVHGAGDEKVRDAISRLDRAFYEAGKVSNGVTLYRGCEMSSKRVGSILESGAFVSTAFITSSTDPFVVCDFVESSEKTIVNATSKNSKSIMRDMLESDRKLNVVFVIESDGLPVLAPGKYGKKGDCDFIINRNTMFEADVVQLSEFDAVIRLKAKDNSSKSGVLSAYKKQERLSELAQVANFMRVVDIEIDEDRKVKERSPLTP

>KVP40.0060 34303:34929 T4-GC_2153  Hypothetical protein forward

MMHITPVENILNFFAKKGCTTIVLSPIIISSKRINKQERIIMNAQSMTNAQIAELFDMTVDANGFQAVDAKGRRHYLTDLRQKAMKAAKTKKARKVRAEAQPKATAEELLAELQSESSDFWEIRESQPGMDSEEHGLNVYVTAGLPDRHRVMIRSSVLTNKELDRELGYLNPSKQKEEQRRKKSTIIFSNRSAKEIVEIIEKVKSISE

>KVP40.0061 35038:35850 T4-GC_1840  Hypothetical protein forward

MTITKAEMKAIALDLMSGNNLMQRDLIAEGWSFEFSTRKAALGDCNYRTKVLRLSEVYLNARTKEEQINTITHEMAHAIAYTDFNERGHGAIWKRVHRQLGGTAERCSTVSNPEAVDSKYVVFFENAQGELEVVQKMDRMTKRFQPVHIKSLYLKGRKAETEGQLRCVSSATFKAIKADLEAKKADNAEASKPVAPKAKKAETPKAKKVSARGQAARDAIAEIVMTTTHKGCKSVSFEQRGKYKDWYIMIELEAHTIEQRLDTFKKKHSL

>KVP40.0062 36008:36247 T4-GC_2154  glutaredoxin  forward

MITIYTIPNCDGCRHAIALCKFKHVPYTVIELQSQTDIDQLHQKLGGNRNIRVPLAMHGDTYIGHLPELKKWVDEQTYK

>KVP40.0063 36306:37202 T4-GC_1606 gp24 precursor of head vertex subunit forward

MTVSNSNGLPDIVTVQKRLYPLIFTEIVSEQPTKQPVATAYGFKAVPEADDGSGWTQFGFRLDRWYAQVESSKMKTEISLETLQDMQALGVSNSVIVDSLADQIADEINTSIIGALNSISTVGAALTLTGNTDFEKGQDLYTKVHLAASEIEKTTGCKGTYVVAGGKCFGYLTGCGVVQRVGESDVYKAWSGLYIVHDKYATSDYVTVGVKKDMGDYEISSLVFSPYQFDQANDGAIAYQYKGTDPKSFHPVYGVIARYALTVPPLEDNQTGAVEIDWSNLGALANSSKLSYTYAVTV

>KVP40.0064 37211:37723 T4-GC_140 gp55 Sigma factor for late transcription  forward

MKNHYVDNKALYASLCEWKDEMNKNPDATIPVPDVVAISIMKISENLSRRYNFSGYTATWKEEMIGDAIEHCLRYIKNFDTDKYNNPHAYITRICFNAFVQRIKKERKDTAIKYKVFLCDSSNYTVEGEETDFEFLQQMLERVNSYESGKTAKAQPDEQKEPLNLQKFYD

>KVP40.0065 37733:39178 T4-GC_2155  Hypothetical protein forward

MLGNFDSFLSENRRQTQGGKIYPKFGQVIVELGTASTEFSKGKGVETTIGMMEKANELKSIMNNKLAEDKNVDEKHFDINLSENVSTVNLLMENEFLALPAHELQQVKSMIMCTEARLPSIVIKGGSLDQVVAEATKLGYKKSDIHVVFPMREMKINLADSDKLVIESLSIDDNSASEILSMAENIELGDVYVTVESVDSKAELSEITELKIKSGKNALTLAALNRKIMDQFIVKEAKEVSYARERKEDTGLPMLEGFKAYDLKQNITMIEHAQNAFTKEITVAPLSSTAWQNLVDVKEAYFDNGWKLKHNNTSIVLTNAEHAMRAGRVCEEYRVELSEAGYPLLDMIAMMESKGMTRFDCKSFAESMMKFDGCVTPERQTVTAFVTESASNRVFHPNIMSSLRPVTEMVDDVDGLIRALANDQFSTFKIGQSFSESMLDQETLYSMMESIVSDGVDVSVDGTLIEFKVNATNYLINIDIK

>KVP40.0066 39187:39834 T4-GC_2156  Hypothetical protein forward

MKQFCNFLAEVQKYSSAATSIRGKEVAALVKLFKSGMFVPGGTALDYGAGKYGRNAEFLRSEGIRTYAYDKFNGTSADGWNAVSLTIPNGETFDTGFTSYVLNVVPEEIEAEIIRDVESRTRGKVFHITRGTDITQTVFNVISGKSKNDVMMQFIAQEYPEIYGQIVANGGTKELAKEIATRGVVTAKDSFQRIPDLSKYGYKKSGSGASVVWTK

>KVP40.0067 39926:40183 T4-GC_2157  conserved domain protein  forward

MITEYLRNNTVREMLDCPATSLAFWSQEFMIIPDEDLTFVENDENVLIKMNEIEVVVPYNMTLEVLEQMFGDALSEHVRKIKERV

>KVP40.0068 40231:40689 T4-GC_2158  Hypothetical protein forward

MIYIETSNILSDDTLGFAMAGAPQVDKLEKKERDNVLNKAVEVKLYERLPSTAVLDFLLNQKIPFIAVLSKVEVIAEQQRAWFDAIGKHLNIDVMYTDFQEVEHNLDTLLIAEDRHELKRHAQNNGRILPFTTETQFQFIIDHLSSVDNKEQ

>KVP40.0069 40689:41039 T4-GC_2159  Hypothetical protein forward

MQEKPDLLKDDEIVDVVEDQEVLDYLDELQAQRRALVEKEAHRRIKKNSREIKRLRKHAEKCLIEGNKAGYVYAIGKLRSITGQTVGDDVLETLWETSREQVLTIARSFAEAKAGQ

>KVP40.0070 41039:41503 T4-GC_1630  Hypothetical protein forward

MDIKSGAGYPASALSNFAPHAFVVRGVECASMEGFLQSLKFKNPEMQREVCKLVGKVAKARGSKKNWQRTQTLYWQGEPIQRASVGYQTLLDDAYAALAQNVKFQKALLATGKATLTHSIGRKKQAETVLTVQEFCSRLTVIREHLQNEADECS

>KVP40.0071 41481:41993 T4-GC_2160  conserved domain protein  forward

MKLMNVVKLMIRAIARAKKTDKPIVYIDMDNVLVDFQSGIDSLSIWEKNQYEGRYDECPGIFAHMKPMKGAIAAFEVLNKHFDCYILSTAPWDNPGSWQDKRLWVERYLGKGAYKRLILSHHKQLNFGHYLIDDRTKNGAGEFMGEHIHFGTDEFPDWFSVVTYLTSENK

>KVP40.0072 41990:43030 T4-GC_141 gp47  recombination endonuclease subunit forward

MKVALLGDLHIGIKDDDMWVQNYQRKFFDFMFAELEERGVKEIIQLGDWFDVRRGATQETLMFQRTYLNGMLKGHNTHVLVGNHDMHLRECIVPNTPYEVLSVVPDVTIYEHPTTVEFDGVKIDIIPWICKENAVEIDEFIKNSTSEYCVGHFELNGFEFHKGQKATGCLDAGFLKKYKQVWSGHFHTQSEAGNIKYLGTPYTLTLADADDKRGFWLFDTETHEMEFIENPDCWHTKLYFDAETFDAKTIPSYENRNVKIIVERRSSDKREISFDVVEDRIAQIAHACQTLDELDIKKDVADDIKSIKDIDDYVAEYADTLDESTEVKSKVKAIFSALRAEAQENA

>KVP40.0073 43027:43254 T4-GC_2161  Hypothetical protein forward

VMERDLVSPCKICGKLPFIHKSPVMANGCSFTAWIVECDNDDDDQRTPPFVEHSLVVYGATKEEAIDRWDEIAND

>KVP40.0074 43247:45484 T4-GC_2162  recombination endonuclease subunit  forward

MIKFKEVTYSNIMSVGNTPITIKLDEFNKTLITGTNGAGKSTYIEAICFALYGKPFRNIKKTQIVNAVNKKKLLVEITFQDNKHVYKIVRGIKPNKFEIYKDDELIPQEAAVADYQDMLEKNILKMNLSTFKQIAVLGTAGYTPFMLLPAAKRREIVEDLLDIGIFSDMAALNKVALKQLNEQIKDTEADIERRMGELKLHIQFQKEQQDNRDGDLAQLEARKSEAEAELAPLSFEISQLESQISEDSKKLRDLKEKLAFELSAAEEEQATELIALDAEHQANIEKIEAEQKAEIDALKAKQTSEQNVIDELNEQAVLDLDKDHSQALIDFDAETKLNTPEAPDADEIAADTSTVLSNKKEITKLKENKEFFEKNGDCECSTCKQTISSDFAQSVIDMADAQIATLTEETKVLAEKIRAAQAQSKARSEYLSTRASERSALEEKQRTERSTLIKTQSTERMRVVDAQREAMSSLTSTFNEALSLLRNTQSKARSELVSQHATINAELTKKGASERETLTENIGKYQADLAKILADEKNLTSKIATVESDIADVKAKAATEDRTDLIKKLTAEVRDVKKGLQTDMQTKHCRTIVGTLLKDDGVKSMIVRQYIPMINKYINDYLKTMNANYNFVLDEEFNETIKSRGRDDFSYTSFSQGERCRIDLALLFAFRDLVSARTGSMTNLLVLDEVFDSAADSDGVDSINQILSSIKDNVFIISHSEKHEQSMFDKHIKFAKKGNFTREVK

>KVP40.0075 45481:45945 T4-GC_2163  Hypothetical protein forward

MKLVPMTVDYSEDIYTMCKYLLLNDAHPDCPETKIGRFMLGRATGHTTSMVKAAERLRREGYNVLEVYYNEANRAMNRRGWNHDMATTYDKIVRDGFYHNAFVGRGNANMPDIILFDTYSFAEQRIRGVSTKVDELMHILHREFNKKTAFFFIQ

>KVP40.0076 45975:46211 T4-GC_2164  Hypothetical protein forward

MSAAIEEIHMNLDNHLSMPEIKHWVIIDSFTGQEKILPETQLLEAFGQERWQKITSGIDDYFTAYEYNFEYTERGFKL

>KVP40.0077 46246:46911 T4-GC_153 gp45 sliding clamp DNA polymerase accessory protein forward

MKLNKSTIEVLKNFAGINNGMVIHAGSRIRTQDNLNKQIAYADIEDSFPVEFAVYDLGEFLSALNLLDNAELDFQEKFVVVTGDGGTKLTFQYANAEFVTEAPEKVNFPTELDGGAEFDLKGEDLQRVKKASATLGLSDICVRTEAGSTAITLSATDAQGSSKHTFEINVGEADVDTEFKFFFKSERLNIVDQDYKVSIHPAGISRFLGLSLEYFIATEAL

>KVP40.0078 46983:47939 T4-GC_157 gp44  clamp loader subunit  forward

MAIQSVANELLWEQKYRPQSIKDCVLPERVRKLFQKMVDDNQIPNMLLCSSSPGTGKTTVARAVLADMGYEVLFVNASSSRGIGLVQNDLPAFCSTVSFSGNPKAVILDEADNLTPDAQKALRGLIEQYSKNVRFVLTCNYAQKILTPIRSRLQEFEFVYNKEEQLSCVKQMIVRSMQICKQEGVSVTNAAVLKELVKRNYPDNRKTIVSLQNYARNGVIDEGILSEITANDDISEMLDALKSKDFKTVRSLIPKYSGDIASFLHNLYKAAYTHLDGNSIPVFIQIVGEANNNATTCVDTEILLAYTLVQIMLECTFA

>KVP40.0079 47949:48437 T4-GC_167 gp62  clamp loader subunit forward

MDIFELLAKGEEAEKAAQNEQAEFEAEMKAAKVKKLSPFDFLNSLYMKDYIMNDDVKSQYQAFMVNRGMSNGIDTVVHAYIMDQVGSKLPPDMQYDYYYHAVRKGKRYNSWAKETKYEAVDMIMEIYQINKQKAIDVLHRLTADELEQLTTWFESRTGGLTR

>KVP40.0080 48472:48852 T4-GC_168 RegA Endoribonulceases, translational repressor   forward

MDIINKLEIQLPDDDAFLKIRETLTRIGIANNKTNTLYQSCHILQKRGVYFLVHFKELLALDGRCVEITAEDIERRNNIAKLLEDWNLCKIAHPESHEFTGDNKFRVISFRDSKNWNLRYKYKIGG

>KVP40.0081 48880:49440 T4-GC_2165  Hypothetical protein forward

MNKGHSPLLFEEYTMNNERFQELLQFGGEFEAAVEPKIARVFCHADPDAMLINTATSKTDQKHKRGQRLMYCQDTSASFMLPDVFVFTKGKQFCVEIKCKKRFYRHTDGKLYGVIDTYKVQEYRDAVRHMGFDGIFYVFGDEETRSVYFAKDDPIDIKIPAFREYKNKKGEFKAWLIDDLHFLGKW

>KVP40.0082 49501:52053 T4-GC_178 gp43 DNA polymerase forward

MTIYTSIERIGSNLCERYIDDDGFEHMRKVKYEPTLFIHCNEETGYKDIYGRNCRPKMFDTMGEASKYIKETKQFNEVLGMDDFIVTYISDVYKQREFDMSRIRIANIDIETPSVEFPEAAHAPVPITSIGHYDNIDDKFYVYGIPSNTEWKRESSIVKPELLEKTVYIRCATEKELLVKYLQFWREKTPAIVTGWNIESFDMPYIVNRYKNLFGEKVMNSLSPWGKVQVSTTVNDYGQEICKVNILGVSELDYLQLYKKFTYVTRPSYRLDYIGEVELDEKKVEFEQANYLEFYEQDYQNFIDYQIQDVNLVKRLDEKLQLMLLTISLAYYAGINYQTVLGTIKPWDAIIFNSLKAEKKVVPMMRSHEGGRFMGAFVKAPQVGYHRGIGSFDLTSLYPSIIRECNISPETIVGQLDYEGSLEDRIDKIVEGLITFPADELSNSANGMQYRKDVRGVIPVEIEKVFFQRKANKKKAFEYEQQAIDIQKQMDEQGETPELRAAYEEAKHQAKIYDVQQMARKILINSLYGALGNEYFRFYDLRNAEAVTAYGQLAIKWVARDVNIWLNKVCKTTDKDYVIYGDTDSIYVNFDPLLELTGINKLEGDDYTDKFAKVCETVETKVINPSYEALHKYMNTYERQMFMDREVLARTGFFIAKKRYALDVQDNEGIRKPKLKIMGIETQRSSTPPLCQKGLKEAIRLILQEGEAKLQEFVKGYEKEFKAAPYQEVSFVSSANNMNKYSDDKGNPGKGCPGHVKGALYYNKLAEEHGFDKINEGDKIAVVFLTRNKHGIDRIAYPSGGKLPEAISYLIDHVDYNRLYEDKFIKPLSAISEAIKFDYKKTITLESFFG

>KVP40.0083 52046:52354 T4-GC_2166  Hypothetical protein forward

LANVDKFAIGGAEMRPEIGDVCRDHFPTSRNWHEDWNTTAINYVKYENDIHLDISSWYVDAENNVLSITLKNEEPSIHGMIVPPRVCLDLTKVREIITEILK

>KVP40.0084 52418:53563 T4-GC_1653  RnlA RNA ligase forward

MTTQELYNHLMTLTEDAEGKFFFADHISPLGEKLRVFSYHIASYSDWLLPGALEARGIMFQLDEQDKMVRIVSRPMEKFFNLNENPFTMDLDLTTTVQLMDKADGSLISTYLTGENFALKSKTSIFSEQAVAANRYIKLPENRDLWEFCDDLTQAGCTVNMEWCAPNNRIVLEYPEAKLVILNIRDNETGDYVSFDDIPLPALMRVKKWLVDEYDPETAHVDDFVEKLRATKGIEGMILRLANGQSVKIKTQWYVDLHSQKDSVNVPKKLVTTILNNNHDDLYALFADDKPTIDRIREFDSHVSKTVSASFHAVSQFYVKNRHMSRKDYAIAGQKALKPWEFGVAMIAYQKKTVEGVYEALVGAYLKRPELLIPEKYLNEA

>KVP40.0085 53564:53836 T4-GC_2167  Hypothetical protein forward

MHHFVFQNGEPMRVGNPQEFIEKFNKYFLPELQKRLDDDPKTRGGRIVYAGPSKTDTIQGIDVQIMDKDGIVSTFYVNVFTQTFSPVFYQ

>KVP40.0086 53873:54256 T4-GC_2168  Hypothetical protein forward

MFAQYKIYVLLAIAAVFIGSIGYLKYENVSLEKELVTQIAEVERLTGDNERLHATVESKDHTIENWRSVYNEQEQYRSKLQKDLDELTATIDTYKSRQDIVFKKPGLVQIKEQKALDKFFDEVRNGQ

>KVP40.0087 54219:54575 T4-GC_2169  Hypothetical protein forward

LISSLMRCVMVNKIIAIALCLTLVGCIGTPKEPVPEPPKNEIVHPNIPTPPPNPGVKILVITTDTIKANTAYVGFEYDEWLDFAKWMHSYKSYNQDLLEVIRLYKEQDPNIQKKVENN

>KVP40.0088 54655:54954 T4-GC_2170  Hypothetical protein forward

MIQFKRRNLVPDNQSPLWAYDSVDALKSDDLNERNFYNNVTGETHNKLRITRGRFDKKWVLRATSKDNDFKLLVVADDFKTKKEAIEYVNDVYLNTKGL

>KVP40.0089 54956:55189 T4-GC_2171  beta-lactamase domain protein  forward

MNELIDATNEARTQYEQYGACSAFQIESLLAELEKHASDNAVVKSARTEFDDYDNLTGTRIDQLLTVAEVTIFKTNK

>KVP40.0090 55200:56117 T4-GC_1648 PseT Polynucleotide 5'-kinase and 3'-phosphatase forward

MKLIVTVGVPASGKTTWAEKFCANGKAVNVNRDDTRQELFGPFKWGEYSFKKQNEELVTKVNKDKAMLALRSGKDVVISDTNLVPERREEWRNIAKQLGAEYEEKLFHISFDEAFARDKAREMSVGGKVLTTMFQNYHKNNRDLIIAHFKSLLEPLWEAGTELCVLSDIDGTVAEMHKGVKGRRSPFEWLRVEEDSPRDTVIEMLDLLSAHYPIIFMSGRDGVCEEHTRRWLLKHMPFAYSSGFDLVMRGKGDSRPDWVIKLELLLELAKRGYRRPIVMFDDRDQVVNTLREVGVEVFQVQPGNF

>KVP40.0091 56127:56672 T4-GC_2172  Hypothetical protein forward

MTEVLITIAAIAFVALVVTLIVRARTKQKEEAANALSMREAAANRTREQLESISAMSNGASRMKPKAPSRPASSSRHSAPSRSRTRRDDDDIITNPLHPLNPITDPVGLYERDEPVRETRSEPSYSAPEPSYSEPERSPSVSSPGSYSFGGSSDSGSSYSSSSDSGSSYSSSDSSSGGSFD

>KVP40.0092 56672:57184 T4-GC_1557 Tk.4   forward

MIVSEIRGDLVATLAQAIENPNHQRTFIMGQGCNCFIRQGSGIAGQLRRFPEVYQADIDYGREGDPLKLGEFSVALFDKHGTVPQAAVFNLYTQFSMGTRERHAEYSAIKEGVRAMVRYLEDNDDKIYLPLIGAGLAGGDWEIIRHIIDKSSGNKEIVIVHFEEGTLIDW

>KVP40.0093 57188:57358 T4-GC_2173  Hypothetical protein forward

MFTSAFVYNALIFLAILSVGAIFAYFIAKMLDKSEEKRVKLRHKLIRQRARKRLPK

>KVP40.0094 57355:57585 T4-GC_2174  Hypothetical protein forward

MSFETNKKLAEAFDSWRVVPRILVALYCYLLYTTAIWFMALPDPSATQSAFVSTIVGAGAAIFGLYTNSGKGKTNG

>KVP40.0095 57578:57769 T4-GC_2175  Hypothetical protein forward

MAKRLYPHEVDHELQRRDVWLKAWCHTANANDCKETSTATSYADACLAAFDRRFEAIEVIKHD

>KVP40.0096 57762:58160 T4-GC_2176  Hypothetical protein forward

MTDFDIALLNPTIIKSTEIAGHNFGNKVIEIVSDHIDGDDMDNFIEFIVEAEAREREHPYVGHFYGDLLVMSLSEDRHHFEARMSDEDIANLTIAIDDAFIQYTNEFIEWYKQKAREFFDDDELEFIIENEI

>KVP40.0097 58233:59687 T4-GC_2177  Hypothetical protein forward

MKLFTEFYQEVRLDEISDRANIDIDWDWGHENGTGETSARFDAAGEKFQVSVDESNPGYFTITFQNSSGYSQTGRAGHSAAAVFSGVLTTLREFTETYEEEMGMKPYEYDFSAAYELPRNHDYYSLVNNRREATRLDEESKKKLLKDLISRPMLYYALSLTFGKEYGYSTEISDRWLARLAGGANDFRSVRKNVTRSILSMNDNDVNQALMNMSGSVSFTLTNENERPSSYDTAFGGGPSLEDYVDEADQYQIEAWINDGREDEIIEHADWQTLVRIAEWGLMHDELIFHDDEDVRNAVIRTDYEMGEKLAESPEWEHRKQAAENGFGIWDLVLDSDEDVREAAWDWSFENDDADTRITYAKRYEGNFGRAMAEDVWDRMIDDSDDYEERQYVAEQGYRLEELLADHDEDVRSSAINAVFTVMGLDGREAAEFLMENSEPYQEEVFEYAINGNFGPSFDEALIEIAEENGVDVSEYKEDEDEDE

>KVP40.0098 59687:60019 T4-GC_2178  Hypothetical protein forward

MKKGLTDVSPFVYSTYKKSTESNMNIQDLTEIFINFHDENYEVDATLDRIEDVIDREDVHGVMLPFSQGVSIFIEKVDNTDLTIAEYEAFVVEKLEEEFNDEIGEIEFIY

>KVP40.0099 59994:60653 T4-GC_2179  Hypothetical protein forward

LAKSNSFTKRENMLLADYIKHAMQEYHTIFPTRFSVLEHLFATNGNGITLKNGYIYDRETRDVKQKPLLSREDIILEVKDASEHSLGMWARFVKELGDEHPELVEKFKKKIDAQLEEDERTVERLCNIDEAYKIHPDLTNLHVYAWGGDRRYIPMYDFENSKYDDTIEQLEYFRDCIANATVREVTEDDSQTDQFYARGLVSWKENIGEIDKIIEKLRK

>KVP40.0100 60711:60926 T4-GC_2180  Hypothetical protein forward

MGHYDCKECGTFGCFGECQEPANVEREKQRVERQARADKYAAILEAEERRVRDLEKARAFFLVHDRKGNPI

>KVP40.0101 60956:61303 T4-GC_2181  Hypothetical protein forward

MNMVNYMSSQFVQGTIFLGFMPITAPDDSWGMNVPESDHRWCAVHLFDSEQQATRSDEEEREQKRINKGYEWLVVLYGTDNTSYMKRFKRREDAIAWFFNEESVKTLDGLFFYNS

>KVP40.0102 61372:61992 T4-GC_2182  Hypothetical protein forward

MNVEQTLRELNITNNQVYTRIVNEVMKPNILSIYEHMRLKIGYNQEIWYGDADVYVSIEPAFEKYREQHDVLIINNVVSCFDRAIVIAIINKETGDIPLCKCVEGQGVKHEGWNFGDHRDWKIEGLDTLRERKWRFGYEDLRDDSLVFQLDSIWADIRPDKPYNGWHRSSYGCGFHVGNLLYAEREIRWAFSSVVEEEAYTICEKE

>KVP40.0103 62017:63072 T4-GC_2183  Hypothetical protein reverse

MIIFENVQSQRALEQASKTIVDTLERQLEGALSKAPWDPNKLSVNTKTLNIRTGESEFDALLAEGILAYLKLDNNNPTELGVWNGKLHDDSITEAGYLKLVVDITGVTAVSQIMAKFRLQKPQLYSTALHELQHAYDNYRSGDIEDFETSDAEGVYQHSGRKRGYIDKEFIRHAKSGHEASHDEYQNYSHEINARYAQAIADTKAYFKGSPATPEAWMLNFKKNFDGWFNLPDAAKKRLLARAGAEHSAYRKPFHGKESNLAYALKGFDVKYTRDTKFSKIGYWFSQFKYDGRTTSDLLDKLELLAHKTEGVVALPLDDIRANPAFFVEMKNRMNLGTWERMGSNHMIYRP

>KVP40.0104 63150:63845 T4-GC_2184  Hypothetical protein forward

MTNAARKYVYDIFHDELQKPVVNLDVFKIKGSDGKPVINYLSNPHLRKQRFIMFVNKRHNIKYGRSFWSHDIRDDCDKIEGTWSSVAKEIIKRKAEYANYVTKTYLDYDYGVEEPTLAIIDKMLNKPKRFHVAKYINNELCVSSTNNSTVLIDRDTGVKFVAKMQDYRHTSDIMRLATPEKVFTPNEEKALCSAITHLVNSRINDIRAKKRAKEEKRRQAKRQQLIEAYGA

>KVP40.0105 63848:64240 T4-GC_2185  Hypothetical protein forward

MAYEVINGKLRKVKKNKPRDYDKEWSKMHESAKKQVEIMDRIHERERIDRLGTRERHEAMIDLAKRNERKGKKGGDCNVTQCQKPGASSYNTAMRAYYCESCAHDIWQAGQRDGRDFIRPTPDYTYKYEG

>KVP40.0106 64245:64484 T4-GC_2186  Hypothetical protein forward

MGDFLLAMFIFSFVMANIGSIFICLYAAFNRQYNVPMILVALYGFMGTFVVGIVFFLLFIFAKIEETKFWQKLSKMREF

>KVP40.0107 64484:64816 T4-GC_2187  Hypothetical protein forward

MQQTVLFIDFRNPHTAIVANTTLRDKNFDLSGMGLRRACQSNYIALEKQGKWRLVKCRYMFGFESMEFNTLDGVVAFINAINIDNNQPLIREVVVEEVAPVYTNIKVRGL

>KVP40.0108 64816:65097 T4-GC_2188  Hypothetical protein forward

MGFETKIICYAAHVTEFEPGWGTRPDGYIIAKTEADVLAKGEHMREIAKQSKHGYEYIGEVFKFEPTQKAIDELTDRDYIWTGRNFDEWGTVL

>KVP40.0109 65079:65327 T4-GC_2189  Hypothetical protein forward

MGYCTMTIFLLVSFFLGAYFMSELPPELRYKTTSPKKLWASASRLQQIALVVGFVGVLFFYLILAILIGWTKVKESDWNRKA

>KVP40.0110 65324:65494 T4-GC_2190  Hypothetical protein forward

MIVLQHETDGYIVQIGCDICCTPDIDKASMFETVGVAQEFKDQWDLWDWEVREVGL

>KVP40.0111 65491:65679 T4-GC_2191  Hypothetical protein forward

MMRRHEIQELVERRGFEFREAINEYSESRWQVIDNGTVVYESYNEYCIEAFLLGVDYITDAI

>KVP40.0112 65709:66011 T4-GC_2192  Hypothetical protein forward

MKKQILNIQRDDAKFELYRQGQAARHARAEIIRHVAKNHNPFLVGQYTLYKEHDVKIVRQLLRYAEIDADVRVVPTIGRLPDCLNEIHGIGFEVTLNNDS

>KVP40.0113 66001:66285 T4-GC_1658  Hypothetical protein forward

MIVNIAHHSFDVYIGRGTPFGNPFKAGIDGTRSEVIELYREWLRIQLQDDEFKKQFMQLKGKILGCHCKPKACHGDVILEELDRLSSPLNNFIG

>KVP40.0114 66289:66582 T4-GC_2193  Hypothetical protein forward

MREAIALLSNTRMGYTDISAFGDPVLYVHAGHETVLKVQYTEDCYSFYDYRSKYLYTEQSIDDLEIHLKSIDVGLDDDLPLNGNIDKDTIPDGEFLE

>KVP40.0115 66579:67499 T4-GC_2194  Hypothetical protein forward

MKFSEYQRINESLDRPANYKLVRELPNLNVYAFQVDGVYYEIDIQKSNIREPNGMQSMKAEVSFKALDGSGYQLTKKDDKTARIVLSTVVDAIFSFVREYNPAQILYSAFNDADPSDAAKRLRLYQIMTKAKLREFPEYDFRNVGRDFIVYDVNYQKRVEEFSRRARRPVGYEERSDHVEVNLSHANAFAFIRAFGVNEGDSKSGVLGKGRAFVGATNEIKARLRVDRVVYEMSDREGWLAALQHPIFDYGEGPEVDRTYLVGAFKNFYIVLTSQTSLKIYTDDAAFTKYVNAFDAPWLNPEIMES

>KVP40.0116 67469:68353 T4-GC_2195  Hypothetical protein forward

MVKPRNNGILKMKFSEYQNELTEAFDRPAQITARRGNQSFFMIGDTEYMVGLYYDDSKKSLGVDFMHKPGDSATYHYSLAKGNSKDAMTVFATVIAEIKRLMNDKPVNRISFSAFQDSDSSDAKKRFRLYKRMAERFSKELGFRMTTYGDSFVLTRVNPVAVNVEEPTGYDTAWGTEMLDLREVNDAAIAKVTEGDGEWRLNNWNKLIVRNGKVTLTSGPIRMSDAWYDAFYDLEWYHDEEGEQWFDDEQKIAIINGKVWVVNDMEITIWPSIEKLELQSDSELSSGTRQLLGY

>KVP40.0117 68463:68762 T4-GC_2196  Hypothetical protein forward

MDVTSKLELSMKEFVDVPYNEHKTHSLVGQASEHINSYYNNPGEIVTSNVMYVEINGGIVYAVTHSKSRYQLTNVSHDEIAQMVKAASERGINIPLYKN

>KVP40.0118 68823:69137 T4-GC_2197  Hypothetical protein forward

MTTIVNFTAAIELTTKALVETNRIEGRFYNSRIGHEQGEQAKTDAVRAFKVIDNKVYAETRNCVFHLRNLSALALADFNTINAPVYMKKADAEFDEMVKSALFS

>KVP40.0119 69137:69589 T4-GC_1642  dCMP deaminase forward

MYPKNKSYYDLVYLDIAKSFAKKSTCKQKQVGAVIVKNDRIISHGYNGTPSGMLHCKDTADFGDLTHRQWSEIHEIHAEQNAICYAARAGISTEGATMYVTASPCHNCAKLIVAAGIKILIVGSIYSGSQPDWWHWLRDRGVKVIMFEDE

>KVP40.0120 69644:70570 T4-GC_2198  conserved domain protein  forward

MKSTMFLNNITCIDHAWVDDMGEMNGNSYNLCVEITGEVDETEQVVIDFSGCKKAIKHLVDDSEFAIDHRLVVVDGFSDAVLSQVEDRLRIQIDTPVFHAVSTVDDWYQVIKPSELIEADFKIPSDSLYMSYVTEYLEDMLLEQLRKQGYPVTHVAVELSESFDLPSWANSHVEFNYAHGLRSSTSYGCQNIAHGHRSFIAVDQHLNSNGRKVLKRIAKEMSGYIAWSENIRKEDEVSYTSKRGNFYLRHSNIKVIPTETTVENLANYIATTYEEEFQRMGVQRVWVSEGLSKGSVVDIKINKELLYK

>KVP40.0121 70639:71307 T4-GC_2199  GTP cyclohydrolase I  forward

MLDKNKVDPVLGQKVEAHLRKIGMHTPTVENGLTDDEKKAILEDRFTDIMQALGLDLSDDSLVDTPKRWAKMMVNELMSGLSPDMFPKCTAVDNKMNYDQMVCEKGITVLSQCEHHIVTIDGFATVAYIPKNKVLGLSKMNRIVEYFARRPQIQERLTVQIAEALKFILETEDVAVLIDAKHYCVKARGVEDNNSSTVTSHLSGAFRNEPEARAEFMSLARG

>KVP40.0122 71308:72687 T4-GC_2200  Hypothetical protein forward

LMIIEYVMSATGHARLGAAHKLMDVVDTSYLRDILNAAQDLDGVHKISMLYNAYTEKKVGHQINDLFGDSVYKVHVDSGGLQIVNLGLENTPELRKAVYENQAESGDIGMCFDEIPLHNEAKGGGAARINTKDKVFMYDLAYKYGVKTGKNIRAQIETYIEKGSKCKPYIILQGNSDDDFKAFSDGIMSQLEGVEDHIAGCAAADTCIGNGVRESIDMMSVIPKLNIPEKAKKSVHMLGVGSVKRLLPAVALIRSGYFGDDFHISYDSSTHTGCLTNREYTDKLGRRRKISGHGIMKDGKKLPSRELDEMLDEVWGRFGHTLPRSKEEFKEFATRLWLKELDKETMTDEDIVFEVACNLCIILSQVNNFQAIISETFDLNTPKAADLSAFFGGSIEKKEPQEGFKKWSAIRRLDVLDKLLDVKTIEAYDRWHSSYVDRLPSMRIRRGTTAEFPAFKEQE

>KVP40.0123 72717:73625 T4-GC_2201  GTP cyclohydrolase I family protein  forward

MSNYDQVSAIAAEHLGKKAGDYSDFVDIVEVRPDLLVPIPRELNRTDYGITNEDFAGFDTWHGFEVSALTEQGLPVSGMAKVVYPSDSPNIVESKSMKLYWNSFNMAKVAATRAEVKDAIEAIASRDLSEVIGAPVQVSFFTEKLTQPHGMTGFAELDKYVSESTVFDSESGADADLLQESHIKKLKVFTPNLRSNCRVTHQPDFGDLYVYMSGEKTPTVDSLMQYIVSFRKENHFHEECVEMIYKALLDKFDPTELMVTALYTRRGGWNICPARATHEELLPEALGSKSVSHTNGSCLFRQ

>KVP40.0124 73681:74397 T4-GC_2202  exsB protein  forward

MKVVSVLSGGLDSTILTYKLVDEFGKDNVFALSFYYGQKQSIELEKAKLTCQKLGIEHRLIDISFLGEVVAPVCANIAGSDVAMPTIQDVLGDPQPPTEVPYRNMLLNTIAFSFAQANGCSAVFTGIQVHDAYGYWDCTQDFLDGMNKISALNRQHEITLHAPFAQMSKADEIAIGVELGVPFEDSLTCYDPNEAGESCGKCPSCAERIMNFGKAGIVDPAPYSIDIPWKQVFAKAGH

>KVP40.0125 74397:75005 T4-GC_2203  Hypothetical protein forward

MCGLFAARSKQELIELSKSNIHRGSRTHSVSTFKNGHVTIHKFTGAFDATNVPDSADFYICHVQAPTGTSAQAHPAIVTIEENGQLHDSHVWHNGILKDHYMKKQSQDWDTAHIAEAICYGKLNELDGTFACFHFINGHLRVFRNEISPLFMSEDGTSFSSTRTILTPEHVEPNKVFNIDLKTFKMSIVNEFKTLENPYFFM

>KVP40.0126 75014:75289 T4-GC_1640  Hypothetical protein forward

MIEVNIDDLLKNGKVTFEFEKADGTIKTVTGTRNLDFIPAEFHPKEKPLAEGETKPEKTEKQKATCGYFDLEANGWRSFKRANLREVKSFV

>KVP40.0127 75282:75482 T4-GC_2204  Hypothetical protein forward

LYNDPFAEQLRVGQWILHKKTGNVYIVTSKGKLKFDGKWYNSVTYTSELGDVYTRTYDDFRGFELA

>KVP40.0128 75588:75794 T4-GC_2205  Hypothetical protein forward

MATDKELLNDVNNFWIGWDQRGPESRDYDVEHGNMRKKCREFEERKKATDERIAAFEETRSKYKRREK

>KVP40.0129 75794:76132 T4-GC_1639 gp31 head assembly cochaperone with GroEL  forward

MTLKAYAMGEQIIIDTKAVKEGEEIKSEGGIVLGRATQGEVPLHGIVISVGEDVDQNVIKVGDKVLLPQGNMKNVPDPRIIAGIMKPDDQDRALWVHTHYKNIAAVYRDDEE

>KVP40.0130 76134:76523 T4-GC_2206  Hypothetical protein forward

MNDNLRMIEVSATGYYSNATAAHTCWVTAEFVEKYEDEIRKFDFYFSDLDGKHSETHADIEIYSDQRDMALAWSESQGEDWSITEIMFDQDVFEDADIEEMISLNEDMNNTIEVKTQTVITIGTETIVV

>KVP40.0131 76580:77035 T4-GC_1525 gp49 EndoVII  reverse

MSQLDRCVLCGTKLSEEKSTPHTDHDHNTGHIRGVLCRACNTYEGVVIHKFTRSGLKGRGINYVQWLRNLVDYLEADYSDNDYHPQHPKDQTKIFSRLKLQEQKEHLDSLGIKYPDNAKKSDLEKIYRKSFLHNPRCDFDNNKYGYAEDDE

>KVP40.0132 77034:77423 T4-GC_2207  Hypothetical protein forward

MMSSLRHSVSSDCFNCLLMYFSQKVIDYTLVYMYNEKANSYKEYNMAARLLRQRLETLALCEFSQVEVRYFENGSERYKTPELTFDVDANSAIIVMSDSAGRVEYSDTEIEKQIASLEELAHRERFLGI

>KVP40.0133 77433:78440 T4-GC_1607  RnlB 2nd RNA ligase forward

MSFVKYTSLENSYRQAFVDKCDMLGVREWVALEKIHGANFSFIVEFKPNEAQDGAEFTVTPAKRTSTIGANVMGDYDFYGCTSVVEAHTAKMEAISNWLWARGIINVGETIIVYGELAGKGVQKEVNYGDKDFWAYDILLPETGKFLDWDVVLEACEFAKVKTTHEIARGTLDELLRIDPLFRSFHTPADVDGDNVAEGFVVKQLRNEKRLHNGSRAILKVKNDKFKEKKNKAGKTPRAAVVLTEEQEKLHAAFSCYLTENRLRNVLSKLETVTQKQFGMISGLFIKDAKDEFERDELNETAIARDDWDVIKRSLTNIANEILRKNWLDILDGNF

>KVP40.0134 78443:78637 T4-GC_2208  Hypothetical protein forward

LKKRAWFFVFCGIGAISYFGGLFLASLLISKSIEASIMFIGIVFLALLNTIRAGIEEDENNKAP

>KVP40.0135 78665:79213 T4-GC_1873  Hypothetical protein forward

MAFMKKEKDAKDITEADMQYAIAVQSVWIHKRYTAIIPNCYTKWDNEADLFAIRSSGLCDEIEIKVSKADFRIDEQKSVKVIDESTPNLRWHRYEGVPKRTALQDGKMSNYFWYAFPKGLVDHSEVPEWAGIIEVDGFLNAREVRMPKRLHGGKMTIEEQLKQIKKLGYRFWNLVKKNKKEQ

>KVP40.0137 79904:80482 T4-GC_2209  Hypothetical protein forward

MSSTKGNVNKDDYYATPDWIVEEFLENFERRIHTTHHLSMSAMHVLDPSCGGCSEHKAAYPVAYKKLYHVDIDTMDIREDSHAQIIANYLETDVQKNHYDMIMTNPPFSLSVDFAEKALSEIKNGGYVVMLQRLNWLGSIKRKPFWDTMPLRAVMVHHRRPSFHGTKGTDSIEYAHFVFQKGYAGKAEIIVI

>KVP40.0138 80479:80688 T4-GC_2210  Hypothetical protein forward

MITSVETYEGLLDTFDKPQPMKIVTGEIHYSLFGIPLLRRKCELLLETYLVSTDSMLGDVYMWDVAKRL

>KVP40.0139 80664:81062 T4-GC_2211  Hypothetical protein forward

VGRGKTFMRKLLRGLMSNFKANLKSRSTIKINGTEYHGTSVTIKNGKVVVDGRLQGDIDDRVVNVYIDGDCTLVQNENGNIACRNVQGDVSTTNGDIECDDVNGSVSSTNGDIKCCDVGGNVSTTNGDIIRK

>KVP40.0140 81059:81331 T4-GC_2212  Hypothetical protein forward

MKDQTRIKEVIDAAIEKIESQSTQSFSVQEFTPCDVVNYLQQIGYEAHDLETNGWQVDFWQDFSKDGCKTLTFSGSWYFGQATLSEAYND

>KVP40.0141 81312:81626 T4-GC_2213  Hypothetical protein forward

VRHTMTKQTDFFEREIKDGDFVLRAKNSGRTYTMSVLHVVDLPDGKRKYLELSRWGGSGISRNAKLPCGSSSTIVEASLVESKYPEAYRAALQEAELLRMPIPQ

>KVP40.0142 81682:81819 T4-GC_2214  Hypothetical protein forward

MIDNMIKDMIESEIDVNDIVDCLVNQYNVSHDEALEAIHEVLNEM

>KVP40.0143 81827:83896 T4-GC_2215  rIIA  forward

MIIHTPDSTVQTSGKMRTAGFNMKASAKGFRIISTTLYKDPILAIVRELTCNGWDAHQMNKNLDTPIQVHLPNQFEPWFSVKDFGCGMSDDEIFGVYTTVFDSTKDDSNDVIGAMGLGSKTPFSYNNGQSFTVKSTKNGLKAVYSAYLDKGEPAITCMSEPAPTDEPDGVEVIVPVRKEDFSRFKEAANQVMPYFKAPAVETNITLSERKFTHMDGYFTENKKNSWRSGDVYAVMGNVCYPLSESHIKDIQLVRNYFKNSDLFIEFPIGELDVSASREELHYDDYTIENINKRVNLINTKFLDEAQKWVDDQKFSHIGDAYRACDNRFNDVVMKKLTFNGVSVMTYSQNMLKDFAILGKVVQLRPEYSNKEGVQRRTNFARPYDLVNPRNEYAKSPIHIIVDDMKSGGVAIAKEYVREEGQVVFYHHDDKPSTTAALAFFKERLRDCEYKVLKTSELKANYTPQKKTVKKKPVSPTIRLYEMRINEDGVRTVQASDVKREVLKNDELYYVSLFRDYIEKTPECGHGLDYHRSLGMIEEIMRIKGLDVVYIARRPEYVHIKDNKNAVNIFDIKFNKRELRSKIDWKSYTVDNNLYGYRSSLENTWANTAVRDHFGYSQSRNTCCQTIDRLCDNFPAVREIRKAEQEKHLEKLQTIQTAPKYKLLFDLVSSNTNTESTQKLIKLLRGKRNG

>KVP40.0144 83889:84926 T4-GC_1698  RIIA-RIIB membrane-associated  forward

MVNLPIETKQSIVKASANGMTQKDNAAKHGTSPTTLRRVLAEHREGKFSLNTAKQVVKRPAKVKSLSTDFKANLDELLDATGTKEQPKTKAPEPEKTLDQKLDEAIEDFAYVITPVNVSFTFKGQAFSADITAPNYSKIVAALLDNDGELAVSLLDVAKGIEEFMLGNVVVKGGVVKYKDLDIDGGMTGRILEAMEAGDKSQVTKLVKFFENLIENPSRRAVEELYGFLEAADIELTDDGHFLAYKKIRDNYKDIHSNTMCNKPGTRVWMLRHQVNDDKDQTCSAGLHVCSKGYLPHFGGAAGNRIVLCKVNPRDVVSVPSDYNNTKLRCSEYLVLKELDRNTLK

>KVP40.0145 84923:85078 T4-GC_2216  Hypothetical protein forward

MISQELIRVIMFMRENNSNRADYYNDETGEIHVVTRREDGFYIGKTKICEL

>KVP40.0146 85073:85768 T4-GC_1605 SegD homing endonuclease  reverse

MAYLYKITNPVNGKEYIGVTIDLKRRFSEHARKDYAIGQAIRKYGITFEDMEVIASGTEEEMYELESKIVTEEYVLSESNYNLVPGGIGRINGYKHTDESKRKMSEAKKGTTPHNKGKKASLESRRKMADAKRGKKRGAMSDETKSKLSQANSGENHGMYGKTHSEEARRKISEASRKRAENMSDEEREQKRERMKKNNPNNIKVTCPHCGKETTLPASKRWHFDNCKHKS

>KVP40.0147 85926:86240 T4-GC_2217  Hypothetical protein forward

MKSDLRTIQTLVEQKDVAIVVKEQYRNALAFAYGCMTVVQRQVYRDYHMSVLVERFDLEFCEANEVVLPYGELKSAIKFIKDSLSASDYDELKALFQFNIKLPE

>KVP40.0149 86929:87414 T4-GC_2218  Hypothetical protein forward

MIRNILFAALAAMTLAACDNNSATLDTNAYYAEQEQLLVEAPTTEMFDTQPSVVQPVQQPVIIQQDDGFDLGDAAIGFVAAELIDEVGDAFESKHKKTYVAAVKQPVIKKVTPYQAPKKPVVVKPTVVKPSIVETKPEKKEGFFKKAVKKVKKVKRSKRRK

>KVP40.0150 87441:87992 T4-GC_2219  Hypothetical protein reverse

VNRMELKTFDEFKNSDELKEATIGQWAKNSAAIGAAVGGFVGMASASIAAAPGTAGLSIALPLAAWAGISMGLNGLIGGVLFAGGQARKDFKELKKTMRKLNKYQSMPEDKITDKTVNVFTRDLNRALFLVRKLRGSLDSDVDIATSKGLLRSDIKQSDEYLMELEHIESELARILDVLSKNK

>KVP40.0151 88245:88661 T4-GC_2220  Hypothetical protein forward

MTPKSIIRAANTRVSELQIFNGENSTVVVGAPGSGKNAMLMGMLMQRGVSDCTMIVTEMRASDMAEKLGAGALVVNGGLDLESLVGAVAFACTQSRSDIFIEHVSPILGHNIVEILEAIAKPFNKRIYVGMQASRGCL

>KVP40.0152 88652:88933 T4-GC_2221  Hypothetical protein forward

LSMNFFQISMNLATDSSINPDEAWADKQLIVASSHEMARKLADAREKGRHGWHDPNVCSIDYLYELRDKALKDNDHVSVMNYTAMIAMRESVQ

>KVP40.0153 88930:89970 T4-GC_1542  Hypothetical protein forward

MNVLFTSLFGSKLYGTDTPESDTDYKAVYLPELRTLLRGVAIKNSVHSTGKSFEKNGADDEDFEYIPVQVFMRDFLGGQSYAIELAFNALQNPDDCKPEFYNMCKEMTRKYLTSNVKAMTGYALNQAQKYGIKGTRLNSLMQFARAVETHNVDPKAKLGSSPELCKQLWELCAEDAHVRFQWYHGPKTKDASDLKDPAFSVLEKVFGLEITFEEAAGRLEKMMSKYGARAYQARAASGSDWKAISHAMRVIDQAIDILTVGKLEFPLKHAAFYRDVKQGKYKWEYVSEVLQERLELLEKAKDTTSLPHHTPDLVARFYTWYDDYLDEFYFPCEMTDEEVKQMLGAY

>KVP40.0154 90005:90256 T4-GC_2222  Hypothetical protein forward

MQGFKDYFKKGEVKLQETEQEFHERVVKHRKVDDKRYPDLSKAGLEGPYTDLNGKVYYYDPREGMYYDPDTDIYITAKDLRLP

>KVP40.0155 90317:90688 T4-GC_2223  Hypothetical protein forward

MSPRVLVCGGRKFNDRKLVYAALDKLYNSNYIGRMTIIEGGALGADRLAQDWANQAHIDVDLITCEAEWEKYGDSAGYRRNKDMADLKPDICLAFKGGRGTQNMIDICRERSIKVHTINWKYR

>KVP40.0156 90730:91965 T4-GC_1475 Dda DNA helicase  forward

MDAFLESDGHMTISGPAGSGKTFLMKSILEALESKGKNVTMVTPTHQAKNVLHKATGQEVSTIHSLLKIHPDTYEDQKHFTQSGEVEGLDEIDVLVVEEASMVDEELFQITGRTMPRKCRILAVGDKYQLQPVKHEPGVISPFFTKFSTFEMNEVVRQAKDNPLIQVATEVRNGQWLRTNWSKERRQGVLHVPNVNKMLDTYLSKVNSPEDLLDYRILAYTNDCVDTFNGIIREHVYNTSEPFIPGEYLVTQMPVMVSNGKYPVCVIENGEVVKILDVRQKTIDGMLPKVDNEAFDVAVLTVEKEDGNVYEFTVLWDDLQKERFARYLSVAAGTYKSMRGNTKRYWRAFWGLKEQMIETKSLGASTVHKSQGTTVKGVCLYTQDMGYAEPEILQQLVYVGLTRPTDWALYN

>KVP40.0157 92044:92373 T4-GC_2224  Hypothetical protein forward

MKFKLPTFTRPNWLDNTIILAEEAKSHPRITAAVLVAVLAMGYVTYTRVPAIASCTWTAVIDQSVPWDLWRHNMWNNNCQYYNGTRWIALEKVMDVGAGHTEELEDLAQ

>KVP40.0158 92370:92549 T4-GC_2225  Hypothetical protein forward

MILATAEEVQEYLDKARAWLCTPSGRMFNDCKSVARTAYAEALANVDGKTIYNLRQTEN

>KVP40.0159 92617:93378 T4-GC_2226  Hypothetical protein forward

MSIATTSGHRFGMLVESIATGLRGTVIGITQCIAGCELLEVQSKDNKGIARTHVFSSKLVEIINSDRVDEYEAIFAETNTTMPIRLGDEVEDTVSEAKGIVTEIQYSVNAAPNVLLIKPYSEHETNIYASARVISCKKTGHSIHDKIINNRLKRERDELKVELLQKARCMATGATGLVTAIFNQASGTISVGIQPVSKEGRLLDTHYTDIELVEIITEEAKQIVQPKETKLKKSGSLRSHELSSLKRSGMHTV

>KVP40.0160 93442:93909 T4-GC_2227  Hypothetical protein forward

MKIALLLLTVALLPQIANAHVHDDWMTVHRVDVRTHELIHTASTTSTNHLAVLTIDCDKSVTLYEARDYLIASNPDDVWYSIDGNPYVRIKNDQLKHQASVTTFVGSIKAIETLKTGNELEYVVNNNVRGVKYSYHFSLNGMNDAYEALGELCKW

>KVP40.0161 93890:94432 T4-GC_1917  Hypothetical protein forward

VNYVSGNTMKIIFLDIDGVLNNALEADEHKDVLLNGEYQGIYSPRCVDRLNDLVEMTDARIVLTSVWRCGLSIDEINTVLRAMGVNAECIGKTDILDHKYSWAFRGNEILKWIHDNEELIGKRRYEYRSYVILDDDTDMLLWQRHNYVNCDPEIGMTDRVVAKAAAILNNAPCTDTGQEF

>KVP40.0162 94507:95532 T4-GC_1755 NMN adenylyl tranferase  forward

MSHAIFIGRFRPFHNGHLSAITQAFDALDLDKMTILIGSSNRHRSVKNPFVFEEVRDMMGVALPDHIRSKVRFVPLGDYAKDDVWQSNVRSRARGATHIVGYDKDESSYYLKLFPELKLFQPEPVKMYNKVISATDFRELYFSEILLNHPVMSGLIPKETMMFLDNWSKTEFFTEMKAEYDSSVREIEKFKDYPYQGHLNIACADNVVTCAGHVLLVERKFNPGKGCLALPGGHKHEKETFLDAAIRELQEETNIKVPEKVLRGSLVGEKMFDNPNRSYPHTRITMAYHLKVHPNPDNTFPKVKPADDAVSAKWYPLSEVRDMQERLYDDHYQIIQYFTGI

>KVP40.0163 95555:95842 T4-GC_2228  Hypothetical protein forward

LRNIMNINLLIRNEVKNNTSRYATAYDIMDDMLEKFPQARASAAKNDGTMKNSTLRREIARALDNSSNWKAIGKTETGRKLYERLPNGNSLENFV

>KVP40.0164 95839:96465 T4-GC_2229  Hypothetical protein forward

MNAYDLVRKMQKVVNSCETIEQLRNARKYLMRCQDYALDGGNDNYITTIMVEVDDLDERITNKIVELSDTRGMNAIETGIIKVGIDIHGVIDQSPEFFALLSKLPVEVHIITGIKEELDTDVPDDLEYDHWFSIHQECEDRGVEIKYDEKGRPWVDDEIWNNMKAEYCQENNINIMIDDSPTYAKTFEGLDTFYLQLTNTVRDEWRRK

>KVP40.0165 96450:96647 T4-GC_2230  Hypothetical protein forward

METQMKSFGIIDREGRHLLELDVDNELKVMAIFSEIEDAHRVLYKFGFDKQGFRVIELKPLEKKV

>KVP40.0166 96644:96853 T4-GC_2231  Hypothetical protein forward

MNVANVMSQHASIQYALIEYLNAQYDGEGHIEYAEYFEDIQAWEVQYYDGEFLHELTVTAQAIETWMNK

>KVP40.0167 96838:97056 T4-GC_2232  Hypothetical protein forward

MDEQMIDQTMSDYSRIMNAIEEYLDLRSYQYTDVIQYDKERKGFDVAIVEETENGSEYLDVFVPNERLETFL

>KVP40.0168 97053:97286 T4-GC_2233  Hypothetical protein forward

MNINDVMISHEQIMKSLHRVIESRTDNRIVEITYDKDKMYFIVTLSSSDAVADEIYQWNCVVTNETIVNQMHMEKFR

>KVP40.0169 97453:97782 T4-GC_2234  Hypothetical protein forward

MKELLNTLNQVETQIAKQFGLDHLWHGLVDCTNSVFAADNDDLLKAREFQYADTEKAITEGDCYGIEVYGTSVWLSTDGKYVLTVADDGCGNRDFYIFDASKHSDCEMY

>KVP40.0170 97767:98051 T4-GC_2235  Hypothetical protein forward

LRNVLKSNKKGLTDVSPFAYYTHIKSRKENIMFIVTMLGAVMFIILLLVLVNEMRPFMTEENKTMSLTFGVAISLINLFFITKYASLFQLLLEK

>KVP40.0171 98207:98542 T4-GC_2236  Hypothetical protein forward

MSAMLMMKIGVSLMIFGIALLVLGNITIWYLKRREKTMNQTTQSIRAICVDNQSTRIDKPEPPTGLTEGKEYVVHMYNVNEHINKPPMIRITNDLGQRASYVASRFNLIVG

>KVP40.0172 98546:98713 T4-GC_2237  Hypothetical protein forward

MFVLSLLMLILVVYLFVTDKTNRTIPFMILLIATAFNSIIHYYLMDILSLSVSLS

>KVP40.0173 99188:99565 T4-GC_2238  Hypothetical protein forward

MYFRLCINHYVVLWCNDVHGELVMRRFKLGNLLRGGFAGDFETIEEAWEKLGSRFLLSFPCDAWSKERGVYINEDGGRHVYMYVKEENKYGHLDWAMCKGDVFYMKDRVTVTADDYEYCRDAEFF

>KVP40.0174 99575:100180 T4-GC_2239  Hypothetical protein forward

MKRVELHKKVVDKQAVLPDHSHVQVETYYHTYKGYMNYLTGLRGVDGDQYLLVTDDGRFVRVEEKHLNGQEQKQRKISGGLIDVRARLQLPAKDWDWYDCIWRNGKIVYKYRETDFVTEEHELVVGEIVDIYESNDFNGDYPHDATVVLSRPKQMVLEAYGKLVVFTVPKEPCGDSLVSDCGDYRIAGNYAASEYDEELHS

>KVP40.0175 100201:100620 T4-GC_2240  Hypothetical protein forward

LSALSCIISISKRHRLTREKIMFNATTVLNQLTASNHGHSRLVAMTGAKNIMQSVENRFVSFKLPKAVRGINYVKITLTDADLYDIEFGKQSSKACPDMKAIGIKVMMPHYAQKKVVNGVYNDMLKEIFEQETGLYLSL

>KVP40.0176 100628:100981 T4-GC_2241  Hypothetical protein forward

VVAWCSHLLYYLYIETRTTNRENIMFNQVESKIREFKTRIEANEEPTIVWPELAEYIETLLKFAGVTIGWGDFNEMIIEHISSWEDVSWEYTEARYQPNNIELVKSILLPFAVFKNY

>KVP40.0177 101005:101394 T4-GC_2242  Hypothetical protein forward

MQNNTEIRRVISEKALELRQNTEILSDDDSYTCHILEDHVADTLGEHCRLESMLLIHDLGIAFCKHVRAEPEAVFGRELNSTTVEYIDEILTHKLTAFVHSISRSFDDDEGIEFADVRKAWLKFLINSL

>KVP40.0178 101396:101719 T4-GC_2243  Hypothetical protein forward

VQKVVACCSHFLYYLYIETRYRENIMNLITRSKINHDSLWLKIIASDKSEVKLFIGRTGVKISHKTTAASATVIREVANNVNKMFNELYKSGLPYGQIIEKIEAAYK

>KVP40.0179 101731:102144 T4-GC_2244  Hypothetical protein forward

MSYNVVPVIKKTALAMSEDDSLLRDTFAYSCCVVCDKAALEIDDELPESDYAVIWTTCNRFVEKAGEAFLRRVIADTKSVLGFDIPQLVKNEILEDLEYDMVGAFVHTLARSYGPLNEEHFVLARKAWLQFLSKYEG

>KVP40.0180 102147:102497 T4-GC_2245  Hypothetical protein forward

MTLAELAVDHPYYCADCNYYSREAGATYDTMKEFLDEFEDADVDYNLVFRWDVKPILDDEHDKPTGEFYAEVFIMQQRKGIFAPFYIRSITEDDVPRFVEYLKPHKERLEQIWMPL

>KVP40.0181 102494:102742 T4-GC_2246  Hypothetical protein forward

MILNILMWYFGIALVYFLYCEAHDWILYFKNGRRADNKFPITHSGTHTLYLFMGLLWFPLMLLLLKCELELRFKMVKLWLKK

>KVP40.0182 102727:103038 T4-GC_2247  Hypothetical protein forward

MAEEVKDYDRAVVVINYKSGRAVAFWVYSFTHEETMRGASVEWHSATNPLDEKESNELRERLARQNIALLEDPVRLATDVSDIESIWVAERYLGQDGEIPEDE

>KVP40.0183 103013:103261 T4-GC_2248  Hypothetical protein forward

MGKFQKMSDLIAGIVGVFVVLFMAIVGLVWSIIEFIIGVLVLLGAVVVGIIATVLGAAIATIAWPFVEARKAYKEHRRKKND

>KVP40.0184 103254:103574 T4-GC_2249  Hypothetical protein forward

MINLRSLIARVKQERDGPVMDECRCTVCHKDFAVTDCIHDYGHHDGWEMPPYTEIQCPECECGGCIEDFWSSDKAVLEYGEYLQEHESSRFEEYKSYFPDVYGETK

>KVP40.0185 103571:104005 T4-GC_2250  Hypothetical protein forward

MIYRFWKTPDNICLIEMTDDHANEGTRAYMTDMHDLYNENHGRYMLLGNVHSWGTIDFTTYDIRELRCLGSIETEELTLSAQDKSVLSRTVGKEGFDYAMLHYSDYQSVEYNVVESREFHALRNNLINARTELETWLQLQGIVE

>KVP40.0186 103975:104187 T4-GC_2251  Hypothetical protein forward

VVTATRDSRMNVGDVVKVTAAPASRYHNIDGQPVTIIAITEHDNKPLYVFFHGGQNGTGYGAMQEHGFKR

>KVP40.0187 104336:104803 T4-GC_2252  Hypothetical protein forward

MIQVQQVSLDIDQWLEYALQKFEDAKSQYLKAVAKANAFSWEKEEPVLVKTFFMEYGGESDPRYLLEFWSEVNAYIDEHTSDNWQFCYIEENEYDANDDPYEDYEMLSTSIAVYATVKGDDYTQSEEYRALKDDVDLCLEHLLECKENFKREFNK

>KVP40.0188 104800:105126 T4-GC_2253  Hypothetical protein forward

MSQMEYNKGVLHPTSKSIEELAEELVTDLPSYYDSKVEYLLDNHVDYGLVLVCDKPYTVTFEAEREDLYHLARADVQENGDIHFETYHYNGGAHWTEVVEDALREVKQ

>KVP40.0189 105123:105296 T4-GC_2254  Hypothetical protein forward

MIILEFIFTLLAAYAGNYIGRYITVNNGTYTKPYPFAFENLNHEVNWVLAIVLMVII

>KVP40.0190 105296:105880 T4-GC_1553 Tk Tk thymidine kinase forward

MAKLYYNYSAMNAGKSAQLLQAAHNYEQTGSTVWYFNYYQDDRFGGVGKISSRIGLEHDAVLYSEEFDFIDYALFERVPAAIFVDECQFLTEKQVLQLATLVDQYNIPVLCYGIRNDYMGNLFAGSAALMCHADEIREIKAMCSVEGCHKKATHIGLYIGGERVTQGEQTYIGDTDYRSMCRKHFLRDANGQST

>KVP40.0191 105858:106166 T4-GC_2255  Hypothetical protein forward

MQMDRVLELESQIAALQRELQDERNRCRHTRVTYEFKSNTGNYDPHSDCYWNEVQCIDCGSRMHFDSDDDNVNYRLAGVIGSEGKVEKHDYETYLKVKKELE

>KVP40.0192 106163:106513 T4-GC_2256  Hypothetical protein forward

MKYVRYTEFNDNEGETWHRFIPMTDPCLDKFLDVMKLVEDDPEEAYSIEVDANGKLVQYDESYVKVLVDEAAMYMSGYMNMYAVCNINEKLFEWVADVENDVEAVCEMLYKMGWAK

>KVP40.0193 106477:106833 T4-GC_2257  Hypothetical protein forward

LRNAIQDGVGEMSQALYDAVKAYNDEHGYSNEPDSMYETFVECLSKRIVQEETESEHRWYDVRSVVHAVDIDGTERYFQTFDYHITGDNCASDMDLDMPTLDDVTEVHPHQVTMTVYK

>KVP40.0194 106833:107126 T4-GC_2258  Hypothetical protein forward

MDIGTLTALCERAALLSVHLPVEKRDRCLSMIDVLLANSHWPDLKIGGWLEHIITVCIENGITTIDAEREFSRPIKHAYYRSIGLEPPVTIDLSRAP

>KVP40.0195 107276:107875 T4-GC_2259  Hypothetical protein forward

MPSNLNNIKIKDIREFGISTISYKDFTIFATEEADEIVLRAAVEYDENSDAHVSVTEVCGDTLKEAKAYLQAELNDVEHTAGQIAEMAIALDFTGQYDVLVEKFNAPKAKPVAVVAPVAKVSAPVEETKPAPKKTNARGAAARELVAEKATEVTGLTDITFEQRGKYKDWYIMGTDAEGEAFEQRLDVFKKKLVVMGAL

>KVP40.0196 107875:108045 T4-GC_2260  Hypothetical protein forward

MVNQVRRINGDDYIVKSHRDNKCEVQKLSHIELVLDTYDVHELESFELITTLSDTF

>KVP40.0197 108055:108615 T4-GC_2261  Hypothetical protein forward

MNIKAGQIVVSTATSHKSVGKNGEYGLVMHANNTLAIVYWPNAGRCVKQFFKNATIAYAPSRTTFNTNINRDKAEAAYAQYKNDTKPAKRKQESEDNSQPSLNTPMGYAVALMRNDLSARELISMHDGLISSEQMYLRHVERVTGESASIHSAKIQLQKTLRAQELSEIDAEIKRLEQLKAQLANK

>KVP40.0198 108648:109205 T4-GC_2262  Hypothetical protein forward

MNKSVQLVIAFAGTYMPTAYELGQNFYDESKSKTYIDSVRRQCAKELEEGVKAGLLTRVKGKKYAGSTKFAHRYTCRKYADKIGLKNVPYRDGRNAPPRTGIIALIEKCVAEMIIDKTYRHKKFTSNEVGIATVIQYIREGKTPAARKILSSHANTYEKNVKYVVRNHRGVLDDKGLNLRDLVKA

>KVP40.0199 109252:109845 T4-GC_2263  Hypothetical protein forward

MHKMTVHVCDYCDFQSILPKEVEAHEKRCAQHDTFLKVKAIQQAQAHAYLDTIRLRACSFKHLFEIIQDEEDMIIEAVQVLHFYGEERKTPRMMNFKWKYCHFCHEHEQFREQRKTHSAPVGEKTCPMWSENKDDIKSGLACAIECTWEHQGSRKSVDRYRKYLGYIPGVNTGSGGGVDKVHYYLTLWKDDFPLIQK

>KVP40.0200 109917:110159 T4-GC_2264  Hypothetical protein forward

MTSVINEKFMTVIHKAQDAVVAENASFDYVASNAEIATDIWHNHMTPFERLEFVQLFTNESLVIERRYDLALWLIENSLK

>KVP40.0201 110218:110508 T4-GC_2265  Hypothetical protein forward

MNYTTETIKACLELVATLKSDKITKGNVEKLRAAYRAQSDQEVSIAMSSICSIAERHLDRKAANRPAMSKCAESYLNFDWRTIPGCVGFSREVLEV

>KVP40.0202 110510:110620 T4-GC_2266  Hypothetical protein forward

MSKIDEAFFCILFYLCVFVYKTRWFLIGMGVAWLVF

>KVP40.0203 110605:110886 T4-GC_2267  Hypothetical protein forward

MVSLLKAVNSEFTDKTGYVLPVEIAEKVSRECEQEYWNTFYTHDCTSLDTADRDVVFDMIAAELGFEDGWPMYGSSEEYTNKFWQAIQKLEKA

>KVP40.0204 110901:111170 T4-GC_2268  Hypothetical protein forward

VKEWLFPTITPPSIGDKFRQTEKDWVDTEREATIIEVTNVSKDGKYVKYEFTQIEGKPVVQSLSLSSYSSTSTYEIPTQHLYRLFEKVE

>KVP40.0205 111167:111583 T4-GC_1567 DenV DNA Endonuclease V forward

MTRINCMPVETLSDKHLLAEYKEITRPFNKVEKRIQAHTMGNVTIPSHYVLGTGHETFFFDKLHYLYVRYRDLCEELLHRGVNINVDQFDEICEWIERTFVDTPYWNYWTPRPEDMYLNMARLVKRSNFDAAKEEALN

>KVP40.0206 111594:112025 T4-GC_2269  Hypothetical protein forward

MALAPDPREELPERFDFKMPEEPKTRKTNCKVTEEKDKNIFKIIMFWFFFAIFGIAVAAFFGVFSKIEIGDRYYLLQDVGWERSQSVLFGIEITDVNYAAERVRYKYINLDAVDEKEMAFSALKRSYVPADSVEINHSMEKTK

>KVP40.0207 112022:112375 T4-GC_2270  Hypothetical protein forward

MTATKFVGSIVAVWLGIIFLVAMNITGYSLFKPDIKVGDVYQSVKEAEFASDPDEVTIIEITEISKDGDDVRYIYKMIDNKAYENDDPYHWKMKKRYIYRYYEKLDYESNAKTDRTM

>KVP40.0208 112569:112817 T4-GC_2271  Hypothetical protein forward

VVAMPNQMRIMNSSTKERHVMILKYIIMQYDEKDVTYHDESVFDYQPIFVSYDSAEAIAKLELMRRSETKTRWFACHVEEEK

>KVP40.0209 113025:113249 T4-GC_2272  Hypothetical protein forward

MKVVYENATKHEKGLLVYLHFNDETEYRVGKNGTVQRGKSFHGKVRRGEKVYANEHVVGHKSNTLEEANKRVFK

>KVP40.0210 113288:113629 T4-GC_2273  Hypothetical protein forward

LLETAIQLLKAKPYDQRRLEHLANVMTRVQPQVLKRKAELDCWTVKPFTRMDMKKLQIVPTNGVFYQDQLIHTYDKDAQAFHMLDYFKENDIKSYGEFLDHLSELENKVCTQV

>KVP40.0211 113614:114594 T4-GC_2274 NMN adenylyl transferase and transcriptional regulator  forward

MHAGVIGKFNNYHQGHFKLIKFALSLADKVTVLLCTEDSDPIPVETRMKWMHQDFGNRIRISVICPSDENLSNKSESDREVSKQWAAFIDERYPEIDAFVGSEQYINYCAEYGNFDGIIYDEAREITPCSSTSVRENDSHEFYSPSAQQDRVRRIAFIGPESCGKSWNAASIAAANGYELVLEAARDIMSDNHYTEHDILEFAIAQTARIEATGKESDTVIVDSSAITSAVYSQFQFNQSSVLLNALAAFENIDAYVLFRPNCEFVQDGTRTQTQEDRERWFELAKSMLLRLNKPFLIVQKGNDWEERLHETASHVSLLRDKVKWV

>KVP40.0212 114585:114923 T4-GC_2275  Hypothetical protein forward

MGIIWISNIAIVVATLLVTFIIKCVFMVDIGWERYLDKLQRFKYRHLFTREVHEYFEDHKHDDMPFWCFSFIILDIVCLGVLWLIAHFAPVVAVVVLLLALIRIIVIKVKKC

>KVP40.0213 114917:115261 T4-GC_2276  Hypothetical protein forward

MLVKTISSILLLAWLINLAIPVVLSLGGSLINFMFRSDIPFVKWAESYQEFKYGWLFGPYMEGDDHAIAFFMLDLIVGFIVTLISLWLIEQSIVVWLIIAMPFIVRFITGLIKK

>KVP40.0214 115258:115524 T4-GC_2277  Hypothetical protein forward

MSLANYTENALREELQRREAERELLGSIQVVIDKTPVQEVESRLVNLAKSYLEDELQDREIDTQYAYEEIMMLVYGKDVFDKLNRLRR

>KVP40.0215 115549:116214 T4-GC_2278 PnuC  Nicotinamide Mononucleotide (NMN) transport  forward

MFDLLFNINHTVFSIGDYAVSGLELWATLTGLICVIMARMNMKHNFTVGIVNCIGFAILFFQIQLYSDVLLQGFFIAMSIFGFYQWNKQGTDEVKIRYLKMRKFAGSIIATLIGTAALAYFIDPIMNFSGSLLVTDYVHAPAELAVQDAFTTVASIMAFMLMIQRKVEAWWYWVAVNVVCIVNYSTQGVIVVAAEYCIFLANALYAIVIWHKEGMKNEAQA

>KVP40.0216 116211:116459 T4-GC_1907  Hypothetical protein forward

MSTWDEVKDAVNGVFKTTGEFTKRFPDTDVVAVVFDNALPQALDKALQLAFIHNLDRNSVDCQVMLNGYEQLKTKGWIGDGC

>KVP40.0217 116443:116736 T4-GC_2279  Hypothetical protein forward

LAMVVKGLPVYLVGAPCIMIDAQTKAPLNGTEGDVEKQVLEMRSFLSKPNWWLEKVLEELADGAIQEGATALYLYDVDHHAEIPGTGIIYRIRGAWA

>KVP40.0218 116727:117230 T4-GC_2280  Hypothetical protein forward

VGMTYRKFNLRENFEHCTEEQMTDLHFVFDKVEPYWRDCKMLTEEQRFRLAQCHAMAVVRTLNNAIIDGKRNRIMNRLRQEEADRLYNGDQSKLYLYYPHHLVDEEYPLRAEWWVSYCEQDIENIEIALQKSRYSEGRFMSRDRYHLETMMEVFDVVREKLERRYLM

>KVP40.0219 117270:117464 T4-GC_2281  Hypothetical protein forward

MNQVPDLIFHLMNDNEIITMCFIVALTLIIMHAITFKQCAVLFVSSFIHGIMTFIALFYTPMGG

>KVP40.0220 117433:117735 T4-GC_2282  Hypothetical protein forward

LPCSIRLWEANMSAPSTAHFFTVHENGEREHLGHIFCNCGWFFHEEHFLADIADDIERSEILNGTMKKGVEWDYVIAYGMAWSKETVMSHLPELAPRRGE

>KVP40.0221 117735:117953 T4-GC_2283  Hypothetical protein forward

MLDAIHYTIIKSPILFTVIEAFLLLFTAGAMEWIPETDESEIGIAVCLFLIFMSLMVFIAYMWFFYEPSYVF

>KVP40.0222 118005:118430 T4-GC_2284  Hypothetical protein forward

LHETTNRPNIATSKRDTKENIMKTHLRDNAVTSTTHIELEITTEVLGWFNNEFNQADGWVIVALDEFEKGFLENASIDHSKVYRVMNDDRTSLCRINVEKETYAFLDNAELMETGMYKFERPAKYRSLYIDSKNELFNQGK

>KVP40.0223 118432:118662 T4-GC_2285  Hypothetical protein forward

MLKLTVFDVEQVVQVGMPIRVQNIRTERVFTTHVGLIRGTCVAVFEDDAIYVFSSDSRKDDTEMYQLADNATLTFH

>KVP40.0224 118674:118913 T4-GC_2286  Hypothetical protein forward

MFGIFDSVVDSVSRTVDDFIDDPVGQTVYHATSPIRDAAEIIDGLTEGEIRGMAVARLGADVAAGMAISEIIEVLELGE

>KVP40.0225 118915:119181 T4-GC_2287  Hypothetical protein forward

MKQSIWLPHVSLTYFHAFLVLVNLWTASTIYEYAVPMLIGLIPGIGIGMSVTLVVYQWEKNSETFVADVKKPIQLLLTKIRGKIGKQS

>KVP40.0226 119178:119345 T4-GC_2288  Hypothetical protein forward

MKAVFTLSRIVAIYAAGVMTPALYASNPWTVIAPAMVVIGFGISLISDVVSNEKN

>KVP40.0227 119332:120069 T4-GC_2289  Hypothetical protein forward

MKKTKITAQVGMMSLCGVSGSFPFSHGNYCSNTQGYYFVNLWAENLKHLVANDYLPDGQIEVLLFRDNKRQNYVYAYVIDERVPKEALHAPYFCGIATSVEIMRYHHQTPDDKCLCHSEDYRLLSMRSQDMKGRSVRHCPECDTRYTIQLPRRNDVFRVQTFSEDGWHKWNLFYHKDGVFYTIPENEPVPAEDIIKVDAKPVNNFGTGEEQQAAISLEEFNFSGVVEKAVPKIENGQTRYEVVQK

>KVP40.0228 120126:120461 T4-GC_2290  Hypothetical protein forward

LGIEVLMVFTEEQLDQIEHNYSHIDTVNLADRKGVPQAKYVIEIRQGTYTKFKTSWLSQDSCEELDIDPELVGYWILSHEIDPYWYSVQECLKEYEWERAHEVTVTTWEAI

>KVP40.0229 120446:120835 T4-GC_66  Hypothetical protein forward

MGSNLMSTNSSISITQENGHVRSIYCHWDGGMWTGGVAETLIENYRTEAEVNALIDQGGCSSLGGTIEDSVFYARDRGEELEIYIDNIPEQEYNYMFKDGKWFVCCPETNWEDVVLTNELRVELENYEE

>KVP40.0230 120838:121200 T4-GC_2291  Hypothetical protein forward

MPEYKPAETIKDSAGHEYQIGAYYKVRCTDNGPFGYGETKIVPMTANFDFAYHTVEEVHGVFGTIRKPPPKLIEGRAYMFYMCDSNERSVGIWGGIDKGFVCGPVNLKMSQIDAQTLSEV

>KVP40.0231 121201:121380 T4-GC_2292  Hypothetical protein forward

MKCEICGHPDGYSDGVGMILCNDCYSLARRPLIGYTEESQPVIVPPSLVDKIKKLFEKG

>KVP40.0232 121442:121732 T4-GC_2293  Hypothetical protein forward

MITLSTNKEQLAIFCVLDSALSAPIMNFVETKTVLDMTVYHLVLSREDVLALAKAVEASDFDHEDEFGLIFNETMSELLFEIYEENDTESVHGIAL

>KVP40.0233 121743:122195 T4-GC_2294  Hypothetical protein forward

MIYPLSPVLWSFQDVERETGLRIWEEMIPNVEGTGIRLFAAKYNQFVFDAVHPSVPLCDHFNVLPPLDATINFHNNSYTIVIITEDSFDVLFSERASERTIADVERIINDVAESWNEHRLCTHEQRYTIEWCSAIQDYIINTVTFERKWG

>KVP40.0234 122186:122464 T4-GC_2295  Hypothetical protein forward

VGIIMEYMSFIAFVGFVAYAIYILVRKEPCKHDWITIKDDTTKSRGEIYGEMTGKVPSPRNSYHMEELTKRKRIIILSCCKCGKLDKTVENI

>KVP40.0235 122464:122742 T4-GC_2296  Hypothetical protein forward

MQYTLDLLNEKLESLKSEQFGWVVALPKKEGDDIATVQKIITDIAVQITSIEHDIKLIEASRGLNARVVKQIVDEHYREHYKLDENDNFIGD

>KVP40.0236 122711:123568 T4-GC_2297  Hypothetical protein forward

LTKTTTLSEINMEIEIERKWLVTAEQYREFVNWMHYRDNGATSMNIFQRYFKKDEISFVDGSFYINSRVKEGRGYLIKAPKDCPDLTGVNLRKLGARMRLTTSENFIDKLEFTIKIPHGDGIAKREINIPLESGYADLITDSIEKDDKLNRNTTEVVPTGLIKKVRWSGEVDDVHYDADRFTNRPFYIIEAEFKDEAEAEAFVSPFEFIREVTEDKRFSNKRMAWNHDAADGLASNIRLYVEKLEKEANALRSDTLVSMRESVTNEIMAERYEKIARDLKHIVGA

>KVP40.0237 123568:124050 T4-GC_2298  Hypothetical protein forward

MKVIAIHINNLTTGMMCGSPLAQGSFNLIVDRLPSEAVYERHGRFLISNTDGVWRHFTIGEQGGFAGRTFKLRMKGGTVFKNKGYHYEEFKGNLWDTAAGLQKCMELAGGPLMSVSLRSCRDNGCFIGGYYFSQEEVLLKFSHLIRFAPSTQNSAITFGE

>KVP40.0238 124053:124685 T4-GC_2299  Hypothetical protein forward

MKINKFQVDGKPFLMIDDFLPSEVVDEIEDTLKSINDWDHADNIFDFNTIVKDKTAILQGDQYRLRTGVLAELAESTLDRILEILETEFGCKYDKDVLRKINEWEYAFRFNTSYYEKVNDEMLFHYDSKGVTFMYMPCDQHDDGTYFFADGDRDKHVYTLKHKRGSVAIFNASDIMHCSAKPSPLDDYRYTMVWQFVFPSHLKPIREVIA

>KVP40.0239 124682:125296 T4-GC_2300  Hypothetical protein forward

MKYEKLQIDGCAFVLIEDLLPEDLVEKLDKAMKKELAWQHDDNIFKFCHYVKDRSATLQGDMFELADDPELTELSEQLLQHVLDFIKAEFNHEFTIEELKPIFSRERIHRYKPHYYDNAKGNLLYHKDAWMTIFYMPDAYADEGTHFYANEDPEQLVYTLKHKRGMIALFNGDILHAPAKMSETDTNRIVLTMQYHTHIQDIIS

>KVP40.0240 125304:125831 T4-GC_2301  Hypothetical protein forward

MDSHRAEIIRLKRRVSKLEELVKTLMNRDVTPRNVFDEEDEHISLHPVDDTFDMFRIKRELLQAMSQQSVRYLDITFENYPDVARHKVYQNHLMQDVGMSDADRKKLAKTRYMIADEMSVGDEFECPGCGEKVIKKSYQHRFCGVKKQGQSNCKDFINNWFNPKRLERTLEWLEK

>KVP40.0241 125812:125937 T4-GC_2302  Hypothetical protein forward

LNGLKNEDKNSKIRRRYGKITVSHTVQELVLAILDILQTNE

>KVP40.0242 125930:126076 T4-GC_2303  Hypothetical protein forward

MNDAGSEGIVECETIEDAIKCLQCDAQRELHRHREFKEVVGSYDDQIC

>KVP40.0243 126057:126410 T4-GC_2304  Hypothetical protein forward

MMIKSVKALFSKRKWNVVGRSENLDLWTVTTRRPQVKCRLLLKEDQHGNRDYELDMLDDSPVNYNSSIRYCMIDQIIPREYIHKFLKGWSVDKINRIYGKTVFTIEKTPYESFKDWR

>KVP40.0244 126474:126860 T4-GC_2305  Hypothetical protein forward

VFRICLICVYRNETTKEKIMTTITFTSDTHFGHASVSSNDLVTKLFKEILRKNNISYRKLYREKRTSAHRSNIDGKSVRFVGVRHTIAEKTIEKVLREFNAIMPDTYVAEYNKPWSRYACASFQIFKK

>KVP40.0245 126864:127211 T4-GC_2306  Hypothetical protein forward

MIKKDVSRLTVGDINYDTDWTSTIILDEGVYKLSGVQKDGEKLPDFEHEELEHVIAVVNQSIADRTSGSFMRQFNRHIVIESTNSLLHVRLGYGSYDSKSPMHYLHEIKIEVKND

>KVP40.0246 127204:127638 T4-GC_2307  Hypothetical protein forward

MTKGWSDYELEGRSKQEPVRHKMQDSVDEMCRIMRDEHDRFSVSTHTVDFDNGIELWRTDMTCIWTGRTTQKVFTWEQAKQLRDAYDDGMQTKKTKAQEEIERKFLRKKQRPQEPVAEKNSDRGIGVEMVGIKKSDKRWWEFWK

>KVP40.0247 127620:128099 T4-GC_2308  Hypothetical protein forward

VGVLEMKSQEEFARHAMRVRAAVGLFDTDISFQEALNDDLSHRGQRVMSALPDNIQFMWQKRDEMNEKILAEISCIEKRIDKTLCEINDPLHAIGKYVAKKSGKPFKGGEDIVKVTGITRHPHVDGYAFTYNYSEEDGKLAQSYIHTAMVIINYSSLKL

>KVP40.0248 128096:128566 T4-GC_2309  Hypothetical protein forward

MIIYENGIPVKTHEHQPESKTMLEKVNEFVKAKPLVSLALAVAIGVIGTKVIQSDPLAEKPLLKYRVVYEYNKDYGRDCGDLGDGYYWYTQELNEGIIFDNWKPSGWCAETESGARELAESAIKKRIETENSKARVYQAWATKEDSVRFEPLKVTE

>KVP40.0249 128563:128892 T4-GC_2310  Hypothetical protein forward

MISLGTLIALFAVHFIADFFVQTEHQAMNKSKDIWPLARHCLTYALCFLPFGILFAIVTGILHMVVDYMTSRMTSSLWAKGETRKFFQVIGFDQFLHAVSLVTMYVILN

>KVP40.0250 128975:129223 T4-GC_2311  Hypothetical protein forward

MKINLRKLLMWWDENEQVAGEFTNFVLEYAMKAGSDNFISDYATYLRDSGKYTVPNLADLESLLRHAGLKSEFDGRHTRIVL

>KVP40.0251 129233:129652 T4-GC_2312  Hypothetical protein forward

MLKKIWRALFPDPEWKVAAYTAQKSFDVSSSWCNKGVIKCRAVILVDKHDRRQVRVVFDEYDYGREISAYNENLIRKILSSNSLALIRGSMSTRKLNSYDGFDLCEHHEAFYDWETFKNNFIYGEVDLCGNLIEKSEAE

>KVP40.0252 129733:130428 T4-GC_2313  Hypothetical protein forward

MKKLVLVAAAAVALVGCGDLPRLETKTDKKFTTVNAVVNKKEREMINYWMADADGSNYLYNKLWTALATRNKYGSNAVRRSDDEVPFCDVIVALAKSEEDIRSTYERTFNNQWRTQYGISLNQQCGYTPPETLEEQAERVEKLEMQADLKKREQQAQSIETLDDVADATTELLDPHEYDYLIESARECNRAKTKLLELTQAGKPLTQADGSDARKLIIECKMHKLEVELNK

>KVP40.0253 130435:131217 T4-GC_2314  Hypothetical protein forward

MLRTNIAIEELKIRMHPFDQVANANNDDSSVRDWRQIPDVANDNILKNSVLPSWVIREFHWRDISFNQPSMGDLPVEYKTEAGEIGKCQSHYLGELDDCKFWRPDIVSLNAQFIDSKDVDKALAELQAVDVFDASQGFADGRPDPVSHNEHGITDDELEAAIVEAEMAAAVDALKVESQSLFDPDHVYYMNEKYYIIGDDPFDENYCYALNAAKYPQRIAKSQLVTDEQYKEAEVLKNQFPQMWTAQDYAKLAKFIRSKK

>KVP40.0254 131224:131817 T4-GC_2315  Hypothetical protein forward

MRVVTTSRINSSIWTNKEITTMPTPTTGAISIGTVRDYFSRTGAASLSQYYRGGGIVPDITENAHVPTSGAISLNDLRGVYRLSTYTTSFTTTYNTTVSTSNTTSRSTSRSTTRSTAYSTTRSTAYTTSWTTSRTTSVTKGSYSTSYTTSRATSRSTSYSTTRSTAYTSTWTTSWTTTYNTTVSTSNTTSRSTQVAV

>KVP40.0255 131830:132048 T4-GC_2316  Hypothetical protein forward

MSYNEEHENRINELENKVSKLESIIENLVESMTSNSEAIIEHIASLETERDSILASYDDKLNEIVTKYEPKQ

>KVP40.0256 132125:132886 T4-GC_2317  Hypothetical protein forward

MCMDVVRLLNSKNIPSNFDINHNDGGNIGVHEWVSQIRFIHLKYMNVNFQTKIFKHAYHNTENVVDYFDTFKHSDKYHLSAKPRFLEYENVVFLCGSNVLELAIDFDKIDTLVEHYPDLVIKPHPITTLYYINMLKTRYGSKRVLSQKISGVDVLKSAKRVWLPSTSEFWFSALNYDKEIGFISKDGFCGTYTSIINAVWELHEETGDPLKDIVNKIISSPYSGLYGSMADFEEHHEKYCNVILELGGNFDNV

>KVP40.0257 132879:133511 T4-GC_2318  Hypothetical protein forward

MYDYVIHTSISDKSQLNQLVMFVGSFIETHKKGRVVCVTDLELDFTMPRLSFEKKLPEEYVFISVDNLFLQKTYGVVSYIDSGTWRCTWQKNDHDDFVIKKHGERSGLIHPDIAIANYNVSRHGDLDMYYNALRYIESAITINCKDFAPAAENKINSFYTLVFPWEIYFHVMITYQEYIDSEYVERVRANCHKFAHSVYYRKSGLLRDGL

>KVP40.0258 133498:134184 T4-GC_2319  Hypothetical protein forward

VMGYDEIILVSGLDSLVLYEFLERKPHPVYFKWGFAIDDIEMAALPEETTIIEMPEILHLKHDPYEFKTPRNPDLIGRNTLMFNSVFHAFRPNVIYRGMLKGDDFYYDASPTHSDEIAAMWSKMLNKECRIEQPFKDKTKRDIMQMAVEYGIDANSLQHCYNREHNCGRCSKCVDAHVNSMYTDNPDIMWLKRIVNDSGMASLANHMFGVDTVDRIKEFLDEFDRTDC

>KVP40.0259 134159:135052 T4-GC_2320  Hypothetical protein forward

MNLIEQTADKFEHSYREDVQGVQWYFGSRTHDFYLYGIDSLIDKVKDCDFIEIKHVQEGTLVKRGEAAVTVTITDHSRIAYGNMIETLLYNELWYSSTVGTILHRCLDVLHENGYDARSAYPQIGRASSTPEQSAKARDVFARIFYQSSNEKIPVAMHSDILINGEEYCMEHYNGIMIDTFDKQACIDLINKKDFRGTVMVDSQPIIETIERVLAETKCFVAQAESVTLDEWIEIVRHFKGNKRIFYGIGSFAFSNISRDTFGLIYKVCAVKKNDNWIGVSKMTTGKQTSAGYKVIG

>KVP40.0260 135055:136044 T4-GC_2321  moaA/nifB/pqqE family protein forward

MNYCIAPFTSPSITPDGFKICSMPGQKVYPDISFWNSDEVIKIREQIIAGEIPESCKACRSMRDGLIVSKEKPTDTHVDLNFKALYIARSNKCEYACEMCSSSISHSYDKKYNDGKLGIIENDFDVIPYLHETQAVAISGGNPVIDKKVAEILENLDPDVVERFIITSNGTVFPDRFLNAIKRLKCDATLIFSMDGPKEFNEVVRSGAKQERIYRTINRVLDEIEDYPNLHVAIEYTFTNKSIHHYVDLYDEMLFEINPKHLKNNSVKVIANMCTYPHHLSVTTVPKTVIDDILFNQLPYLRQQPSPLSNQFKLGYDKFLTQYHNSVIM

>KVP40.0261 136037:137161 T4-GC_2322  moaA/nifB/pqqE family protein reverse

MKPLCYMPFKQFITRANNQITFCCSADYEWFTDEKTLADAWNDEKLVAYREAMLNHDMSKLSKACQMCITDNDPQRLTEHDSEVSPIMPADSVRWLQVFPSNECNQACRYCYSKLSDLKARLFNEEDSSTRFNDLSTTINTISKGLSSLTILGGEITRSSNAPEVLRNVGDIKAAVNIFTNGSSLVLADGSDLIKSLKEANASTVFVSIDGLREYQDYIRLFADIKKVKSNIEVIKQHFDVVITATVSNVTLEHLETLVSDFDSLYDGKRVRLSVHVVGEPDNPYSIYNIPVAFRDQLLSRFKVKEEAYLKDGREDLARPFKHVAECLTLEHSVCKFNPEFFVLNKRIDTKTKTNLSSACPEFYSHIKAYDLIT

>KVP40.0262 137172:137744 T4-GC_1629  Hypothetical protein reverse

MKKTIIIDVDGVLLNWKANLPFFMMQLGMLDNLNINGSNTDTDARSLFINVSDMQLGKLIGAYNEHECAKYIPAYEDAYDALRELSDRYNIIALTKFSMSRTSWSNRVYNLNALFPGMISEVISIEYFDSKAKYVEKLCELHEVKYFIDDSLDNIREIQERFDIECIHVNRVDDHFNALKTAIYTSSIFN

>KVP40.0263 137878:138114 T4-GC_2323  Hypothetical protein forward

MKNFKSIATALLLTMTFSAGAFAHGSGGTLGGNLGIEMCKIGAINCGFPKQEVKVEKEAPKAEKAEVKEVKLATDLTA

>KVP40.0264 138214:139707 T4-GC_1745 nicotinamide phosphoribosyl transferase   forward

MLNLNQNIAIATDSYKVSHWSQFPRGLEYSQYYVESRGGKFDKIMVDGMAYMCRILEKGVSMNDVKRAKRLFKKHFGSEVFNDKGWDIIVNELKGKLPIKIRAVKEGTVVPVKHPILTIENTDPRFGWLPGYLETFILRALWYPTTVATISFEVKKIIRQFMKKTVDDERIAEQEPFKLHDFGSRGVSSGESAAIGGSAHLKNFLGTDTVEALVAVEELYAEDVEDFIAGFSIPAREHSTTTIYKEAGEDQAFLNSIEQWGAALYACVMDSYDYEAAMNRVSTGRFKELIISKGGTFVARPDSGVPVDVVMKGLEILGKNVGYTINSKGYKVLHPSYRIIQGDGVNIEEIRRILSYMESKGWSAENIAFGMGGGLLQQLDRDTQRFAMKMSAAIINGEYVSVFKMPKTDPTKASKAGFLDLIAVDADNPNPAARGYVTFSSEDYDNRVHPKSVMQTIFEDGVTVADFSLEEARKLSDVQADFLNEGEWKIAKKIQTA

>KVP40.0265 139815:140141 T4-GC_2324  Hypothetical protein forward

MQLTTNMTKAQKTKVVEGFNFERETGQGQYKFRNGSYAMEGSDVARRFNLISTIVTGKPAIIPEATVADFDRIVLMQAMTDQFLTMSSGKASLEESNEFGKKVLAHFA

>KVP40.0266 140183:140425 T4-GC_2325  Hypothetical protein forward

MKATIPQLKKKINSLADKYGYAFDKNAPYYVNDGRIKAIEAAIITVKEDGEANPTRRYEISEKQLVSLNNWVRDLKHKYL

>KVP40.0267 140432:140671 T4-GC_2326  Hypothetical protein forward

MYAIQATSHFVQFVLKSVSVNGFPKYVPMYTFNLGIITTFATLEECQKFIDEYDPNPDACLPWRAYKLHDLEIAQLETK

>KVP40.0268 140671:141939 T4-GC_2327  Hypothetical protein forward

MGSFNTTCAITRTPIQEGGLARVFFLEMDAFATNYYGRQGLFKNIMMGCGCYPWDNFKIIGYPLLGKYADYNNYEFEDADMANMTLAAINKRYVPNRVAEGKTLEDYNEYHDYMEIDEISDMSQLQDMEHSGSLRVKGAHGNVTAVVKMAMHEEVYQMMLEGNVTEGWGDDAKTYSFADDLKRLTDKYSGSVSGFDALTEQQQKRMNDMRDELYAKADAGEINERTGEPYTREHADKSFEQMVEWLAEDRIELGGERAEWFAHQSHSRDMANLKDNQELLHKLAEAVVGAKWCARWMMCNNYEFAPVMTCGQDYDTASHASRLRKLADIIESKKNKYHYEEHVELDVVRSERVELSLSNLKERFADWYDEDEQEYQDLLSAIESVKEQSSFVYGDGSIFDKFIEEYDVLRDVEENTQIHFKK

>KVP40.0269 142000:142260 T4-GC_2328  Hypothetical protein forward

MKDEITLHIKNHWLHRRAYFVLYNKPMKFRKKALAEWEEKRSEFWYVVQRLNPEFFAQCPEGMQPYLSCVPTPRNGAQYFYIKFDK

>KVP40.0270 142317:142991 T4-GC_2329  Hypothetical protein forward

MTGCTDTIDNSATDQLKAAMPVLSQTEKDMLNVFAAPNFLSRYDNMYAEVVKNRVHFGQKPIPRADTEVPFCDVIDAVIAAERENNLTERDYSLSNQWKMKYGITLLEQCNQSDRARIEMQIAKAKADAEAAKDRVIIEEQEFSKKEIKAEKIIEDTVVIKDDVLLSPELVRELRGSVKDCNRAKVKLMSVVDAGEQLTTKHYDEVKGLVLQCEMLKLEVELNK

>KVP40.0271 143110:143418 T4-GC_2330  Hypothetical protein forward

MIITDFHAFARSDIDYNDNEYFYIVAELPCGFRFALQGTNFGDDGDRAERFADKINKAGRIDTNNWSEIDPCYGSEAHQRIGDFHLMSEDELEHGRKMGYWL

>KVP40.0272 143444:144496 T4-GC_2331  heme biosynthesis domain protein reverse

MDKFGFKDGKRPLCGSPFNTRDAKPDGYHICCSQLSEPFPNVEDWWHSDIINEHRAKMFEYDTLPEYCKECMSYGELSDQKYFEYEALEEHPRTIQILMSNKCNLACRMCYGKNSKTYMDLYDIDDHYDYTQLDFSIPKGVETVVLYGGEPFMDKRTVEVLTEVMEETNAEVYILTNGTVLHTPLAKKILAICKKYKHRLVFTISCDGGKERNEYIRQNIDHDLMLANVPLLKEHSKHVCMHHTLSRMSYDTIYDFIQVAEKAQVFVDFGTVKAPREMSIKFMDPKIIKAAMKKQYEQMKGMKEGYYKSELYRCLKQMLSVEYEHRPEYDVEFEKKMAYMDNQIQIKMVK

>KVP40.0273 144496:144789 T4-GC_2332  Hypothetical protein reverse

LERTLGLMMKPNFKILEIDKWEHAVVIDWGDDCVYKHHLPDEIVNHDLPAESIIHILEDLRPQPPEIKSLKTLTELMTGTIDAERDEEFQSLLDELD

>KVP40.0274 144765:145766 T4-GC_2333  Hypothetical protein reverse

MKKVRYVVTDFMLGIGGGIYTFIQDHVRLMQSLNCDVKVIVLGDESCPHVSKWDFGCDFILTKRSYKDYKANAMVINAIDSEAIIYTHSYEALRACIEAKRRCYNQHHFGDLIVPDSYREYMDIHQIYNLPQWRHMMSTSLVTNIAQSNGIAQWGREVIGGKHVTAFEPFELPSISQADIDAAEESDVIIVSGAYKRKQIPEMLNALAYSGLKIRLFTTESIRIPNGVDCIVETCQRRERVMAHMMKSKVLLHMSRIEIMPYALLEACQYIPCIVQHDAPYTRDFIFPVIRADINNDTLIRVIDDAIEQKYQKFDIEKYRQDAKTHWKELWGL

>KVP40.0275 145836:146042 T4-GC_2334  Hypothetical protein forward

MRLLSQDLVRLRVEELPFVNLSVETQIKICDYLNTLDDETIYSLEKHTETPQGARKLLNFLLKKIGDT

>KVP40.0276 146029:146520 T4-GC_2335  Hypothetical protein forward

LETHNMAYESVFNGTNRYKVLREGREYINKVAHRHGAVDKGIYVTMDYHVIVRIMDHSFPARVFEIIVGRLIKNHQDEILKIANMPAEERPKHINVYGNKPDSPYMVGITINKAQTGKVYVNLRTCYKERNSKYRQRIIEAYKIRVKSSSELEGAESEVDSDQ

>KVP40.0277 146553:148778 T4-GC_203 NrdA ribonucleotide reductase A subunit forward

MLVVKSSGITEEFEESKLMRVLSDACKNTTIDPHQLLARVKAQLSDGMTSKDIQKAAIKIAADSISVEEPDYQYVAARLAMYGLRKDVYGQFDPIPFKQLIERNTAIEVYDSEILEKWSDSELEYLESQVKHERDFDFAYAGVMQFKEKYLCKNRGTGAIYETPQYAYMLIAMCLHQEEKYDRLKHVIDFYNAVSTQKLSLPTPIMAGVRTPTRQFSSCVKIESGDSLRSINKVSEAIVDYISKRAGIGVNGGAIRAEGSVVRAGEIRHTGVIPFWKHFQTAVKSCSQGGVRGGAATLTYPIWHLEVEKLLVLKNNKGVEENRIRHLDYSVSINRLMMQRLVNNEYITLFSPDERHGALYGEYHTNPEEFERLYLELEADPKVRKKRIKATELFSIFGQERSSTGRIYPIFVDNLNAQSPYIEAIKQSNLCMEIALPTYPLGTSYEEIALCTLAAYNLGAIESPSEFARLAPIVIRALDNLLDYQDYPVEAAEKAKYRRALGIGITNFAYFLAKNFVGYDSSAKYLVHEWMEAMSYYNIQASMMLAKERGANKWHRKTRWAKGQLPIDWYNKNVDKLVKPNYNLDWEALRADVIRYGMRNDTTSAFMPCESSSQISNSTNGIEPPRGLVSTKQSKDGVFNQVVPEVDLLKDEYGLAWKVCEKDNFGYLTLVAIMQKFVDQSISANQYYDPSKFPNGKIPMERIFEELAFCSHYGIKTLYYSNTRDGADGTEDGEDCDGCKV

>KVP40.0278 148788:149912 T4-GC_204 NrdB ribonucleotide reductase A subunit forward

MSKTIFNKNKVDHLGQPLFLGEDPNISRFETVKHGVFEQLTEKQLSFFWRPEEVDLTLDSQEFDRMPEHWKHVFTQNLKYQSLLDSVQGRAPNIAFLPICSDNSLENWITTWDFSETIHSRSYTHIMRNLYSNPSAVFDEIVLDKSIMARAEAVTEHYDKLIAETQKLNQLKTMNLDEAHILMQESAVKEALYLCMHAVNALEAIRFYVSFACTFNFAEQGIMEGNAKVMKLIARDEQLHLKGTQALISIWQNYKDDPEMAEISLRLQPEAEKIFMQVVDQEKEWAHSLFSQGTVPGLNAQILCEYVEYLADSRMRSVGLNSPYPRRKHPLPWIRKWLNSDSVQVAAQEAELSSYLVGQIDSTVRPEFLKTLEV

>KVP40.0279 149914:150213 T4-GC_1531 NrdC   glutaredoxin forward

LVEIFGWDESDFRCVPCLKAKRLAETRGMIFDFIPLAKEKVTDAHKHNREELERRMHEMGKELKTLPQVFFDGVHVGGFDDFKAKIHSIEEARWDARIK

>KVP40.0279.1 150234:150860 T4-GC_1559  Vs.1 forward

MSALFCMLRLLNRQRVRNMKKLMTLLLAVCAFNASASNVCHVKFNGQELSEKQWHNVRAVFINGWYNDLSWSLAAIAIVESSAGEQMINNRTKDYGLMQNNIKTATARLKRWEKAGRDFGPYDLNNPEDVKTILLTDRTVSVQLAIEELEYWKKIRGKNNWREIYASYNGGFYKDKTWEARAEKYSEKIVMTMRKLKPCKEQLLRGLY

>KVP40.0280 150860:151045 T4-GC_2336  Hypothetical protein forward

MGQILIWATAWAIVMNNQWMLKIFCAFGWHTWEYTKGSKRVCKHCQKRQSLIRVGNDTEWK

>KVP40.0281 151145:152149 T4-GC_1541  Hypothetical protein forward

MQAIITNALYRNTEINGTYTLIEKVWNSSDAAPKNGRMKIMLDGAVRTIRVNKEDVQYVDEADASQTAIPALAPVIEAETEEQIAQRITEAFEAMDIFTVGAIAGHVKSLIISGAAGVGKTFTLERELNKAQDRGDINFKKVAGTCSGIGLFTKLWECRNPGDVLLLDDVDVFKDEDQLNLLKAALDTGEERWVSWMKASSYLEEQGIEQEFLFEGTVIFISNKDFDRELDANTKLSPHFSALISRSIYLDLGVHTKEEIMVRIKQVVTATTMLEDLGLNGEQIAEMLVWIEKHMLELRTLSLRTCLHIADMMLTSPTKWEMLAKMTMLSKKRK

>KVP40.0282 152195:153481 T4-GC_1684 gp52 DNA topoisomerase subunit forward

MQRTLSSIVNDEALEYAMYTIENRALANGIDGLKPVQRFVLYNVIKDASTSFDKVAALGSSVSKIGYNHGETSAQDALALMAAEWQNNVPIVQGRGNFGSRMVKESASARYVYAKLHDNFDLYFKDIHLSPEHKDLEHVPPQFYVPVLPMILMNGVQGIATGFACNILPHDPEWVKKAVLEYLAGKEISEPVVKFPEFYGKIEKLEHNKYAQIGTVEISGLTAVVTEIPTGFDHAKYIIELDKLVEKGKISSYVDETSETFQFRVRFKRGAKMTEESVIKTLKLQSTFTQNINVIDENYQIRHFDDVRELVKWFVDFRMSFLPKRIQDSTERTEKRASLAIAKVEFIKRVVSGTIILFGKKRAEVAAELKADEAFSEHVTELLNMSVDKMTDDEIARLEKDATVAQKELSYWQKTTAQKEFIKDIKAI

>KVP40.0283 153481:153723 T4-GC_2337  Hypothetical protein forward

MNIIVENGNILPTDQATLFADEEVLRVPGTFNLTDLVCHLGLYKSKSQARQANRVGEIPTGYTEFKGNKKTPLYVWNPTE

>KVP40.0284 153732:154613 T4-GC_2338  Hypothetical protein forward

MQVRWTEMFYSIQGEGKYTGQASLFFRFWGCNLECHGFGQEDPTNKDTWVLDFKDYDPKANNVTSVEDLPVWTRGCDSSYTWAKKYAHLASKSEVADVCEAMLEKLPNRVWGDIHWVITGGEPMMNQAQIIEMMNYFIKIDNYPKHVTIETNGTRELKPEFAERWALIQWNTHRNVHLSFSVSAKLYNVTGEVHEKAIKPKVVNQYARIGEVWLKPVVVDKEACWDELDIVIAQFKAERNLHNVPVYIMPCGATQEEQEQDGYMASIAGKALARGYNVSVRTHVWIWGNAVGT

>KVP40.0285 154649:154903 T4-GC_2339  Hypothetical protein forward

MILFGHVVGTIGMILICLAFWMVTSEKYKPTDDKYLWTNMSGAILLTISLLINFNLGSFMIELFWIYISGTALYKNYKLRKNAK

>KVP40.0286 154969:155127 T4-GC_2340  Hypothetical protein forward

MSKNKKPSNKPQNFVAKHMNTFNHASVEEDRKKKSKRLTKRKMKHKGKAYDE

>KVP40.0287 155117:155416 T4-GC_2341  Hypothetical protein forward

MMNDVLAGIPMPPQKPKFIPESDDHQFFHDCAGFDWFYQFSDDHSVYLRGERELSKLKSRMTNERRNKIYEAWCQYMFSGPNFGLEQHPEPKWEDFKDA

>KVP40.0288 155409:155678 T4-GC_2342  Hypothetical protein forward

MHKDVLGNVIEMKDIVFRLSKERLCVEPCIVTGFTQYKVLLNDGLQCDPNRVVVVTEQIQNNGIDLWSNTLEFKYREYIIKGYKRLQNK

>KVP40.0289 155686:155958 T4-GC_2343  Hypothetical protein forward

MTFFQKLVAIFTNTPRPTEDILEDMNQKANELRARAQFDQEQIEANEAEERRAREEVERRAQELAARNAVHAQSKERAERVAKRVEEFTA

>KVP40.0290 156073:157191 T4-GC_2344  Hypothetical protein forward

MKNLKSFMEELQSLNEVFIRGGRPRNGSKVLANGKNIWVWNSDREFERLAPFINRELGTDFEEEYDLDSWYEEGAQAVYATIENGKLDMQGQSSYRPSVASDTLRKTIKALNLNGVTRRTQSFNPDYDEVEHDFETDRREFNKKLSQKTFYHGTSTTFIESMLKFGLKPNPNETQFDNIEHADKVFITTELDKAMFHATHSANRNNSFPVIIELRIPDESKLVSDYDVVIDVLGANSEEASELGYADIFYQMPHSRGDGTKYHRDDIESRFGKRLGGLSTRIGIFGYKGRIPASHFNFIYADGDVIEESMPEMYWEMDGEFDMAEMRTESVNHRSFDYWDQFKPTKFIAHFEELWDDLKDEYEDEEEDEDWD

>KVP40.0291 157233:157718 T4-GC_2345  Hypothetical protein forward

MYKCKHFKIQELVTPQMHAAWGERCWSLFDDRLLRTLDALRERFGPCTINDWSWGGSFKYSGFRDENFYGSTQKYLDSRSQHKYGRAADCKFRNHTADQVRKYILENPEEFPYVKFIECSPLANGTSMSWVHIDVRNSEDVQCWSPKEGFIDADEVIRRKL

>KVP40.0292 157783:158490 T4-GC_322 PhoH P-Starvation inducible protein forward

MGKKKNSEERTLQRIELLTFNQEQYAAALQEEVGEDGSGAFVFAIGSAGTGKTWLATTLGADMYSAFDYTEFIILKPTLSCGEELGYLPGTLEEKMEPWIQTVTQPLKDRLGADKFKCDWNKRIHAEPIQFVRGKTFDNCFIVVDEAQNLTKTEIQTIMTRIGENTKMVFCGDLKQDDHKMIYRTGQKEISGLAWMVNEIRNQQRSGIEIIEFTNKDVVRSGACKLALDIIDKAQ

>KVP40.0293 158490:158798 T4-GC_2346  conserved domain protein forward

MGKMIVNQTVKITDTGNFNTLVKHWYSVGGTNDSVELQLEVGEIVNIKSFQDPTVPGGVYSHITKTSKHYTNVLGVLIQDRNSPDYDMKKDRHRIQVTSKLN

>KVP40.0294 158949:159764 T4-GC_2347  Hypothetical protein forward

VTCRLRKSSKHYLQIISTRVRFSTSGRLMERAEIIIPTKSVRNAGYEFEVIDTSKLDHYHVRCVTNTLYDNRIKGSKLDGFRAEITLMDAESLVFLNSMNLYANFTESNRANNGMKRIKSARYDYHHYYQQQEDWFKSILRQHKIKVKYPNGETREKLPMFYTCGLRLSNVRRSADKACAMLVLDENQKPKLYAFAIGKLRYVVDAYDKTANLNCPAQIGKKTVDVIECLDYNDEDDWNDENELEEVHKKIVIPDVSDLDKVLMSLDEEEF

>KVP40.0295 159768:160067 T4-GC_1675  AsiA forward

MKEVSTTTYKSTPELALDIAAYASLLVKMGYDECVTNQKLFVEMCNEAGFRTTTGKEFTQMSFRQMFARLPQGTKREVRESFSWGNVPQGESILESIYV

>KVP40.0296 160076:160372 T4-GC_2348  Hypothetical protein forward

MNFGNALESLKAGRKISREGWNGKGMFIVLMPALYLPPFSTQDTMRKVNDRTAKHIGEDTPLDSQPYIAMFTAEQKWQPGWVASQADILAEDWVVHDE

>KVP40.0297 160413:160988 T4-GC_2349  conserved domain protein reverse

MSKMAQFLLAVIGTILIPLAITSMSVATNYGSMQEALQVVQEQGKTAVAQNAKIMQEITDIKLTNATQAQQLIGLEGAQALIVKKQDQVLVNYGSLESEVRALRSASELGDKNLVNSVESIKNTQNAIITKIDGTHSRYSKIETDLARVETLINIDSTDRFTGKDGEMLNTRIDNLESKVQEIDKRTKKVQ

>KVP40.0298.1 164368:167652 T4-GC_2350  long tail fiber distal subunit reverse

MKLMAELRSTTAIGGNIVWHGGNLRFDPQGETVLYNGYKLYTENDKPDPHTDLTESVVKRAGDVMSGDLQIAKSTAQLHLSSTANTDASLYLTEDNGNHGVRYHYDGDVNQWQIIRRESNSESVVMYGSRSNNNVVINGIGYLNTTQRIFADNYHPNADKWTTARTLTLSGEVTGSVSIDGSSNVTINTVVPNHTTYAEVGLSASNPEYIATGRTLSGVDTTVDWDTLYRGGFYNKLSQGLNRPSGFTGYWYAQTMTYGSTTNATQVAYPYGISGNSGTIALRTRYADVWEDWVYMYHTDYHPEADKWTTARTLTLSGDVSGSVSFDGSSNISLAVTVADDSHTHDGRYYTEAESDARFVNATGDTMTGYLNVPTTQAQSSNVVYGFGGTSGGKIGSMQLSSGDIDDYQRSGFIDVNSSITGKPAEETGWMWGVHTEHNNGNGYAMTLAMGQNSNRLWWKRRESGVSSAWMKIFDDEYHPLADKWTTARTLTLNGDVSGSASIDGSSNVTLSVVVANDSHTHDGRYYTETEADARFAPIAGGGYVQKTGDTMSSSLIITDSAGNTAPASETVKVDKFGLIGNRTAVYLHNSNTAGEVVLGVGGILADNKQFSVKSTSITSTVNITAPTFIGALSGNATTATSATSATQATKWTTARTLTIGKTGKSVNGTANVSWSPQEVTGTNGAGQISFGTNNRVTTAEFISLLSAQGAFSTWYWTCRGSWSYAAQVTVDTGFGVFGTAGSVIEVHGTSTTNCTIKVITPTTASGATTRQEFIYIDNGSSYSPGWRANYNSSYHPLADKWTTARTLTLNGDVSGSASIDGSANVTLSVAVANDSHNHTHSDGSFTVNGTLISTGVSSYDKIRVWSSGSYTIGMASGQSFGWLNDYAMTFTMNNDTDRGFLWRDEGDAATDGAMSLTTGGNLMVKNVIALGGDTTRYMQNSSNEGSWLFRSDNGKTWHFGARNTSWIHNSTDATSGFYYYQSIQSAGNITAYSDARVKTNVERITNPLEKIDRLNGYTYDRTDVECPRQTGVIAQEVLEVLPEAVVESGGDADGHYAVAYGNMVGLLIEGIKEEKRKREALEERIARLEALLS

>KVP40.0299 167708:168238 T4-GC_2351  Hypothetical protein reverse

VKMFDWEAIETAINNSHPNSTIYVGCDSKRKSDMISYATVIIIHLEGSKGAQVFKSIETEPAYMSCKDGIRSRLMNEVYKAGETALRVKPMCGTRGFEVHVDINPDPSHRSHVAYNEAKGTILGYVGQEPVFKPDAFAASCAADYDAVRRADKIAKRKELRRAKRKANKANRKGRK

>KVP40.0300 168283:169719 T4-GC_1989  Hypothetical protein reverse

MSAFMNAMQSNDSRTANGAVTHSTSGNECLNLFFGIAAMRGNDQSKTLFGRAFAENPELATRILLWSRDVRGGAGERGTFRTLFTKLCNEQPDVARAVMSKIPELGRFDDLISAFGTRLEKDAITLWSNAIVNDKNGLAAKWFPRENSKNGHVFKRTIKSLGVTAKQWRKILALLSDTVEQKMCAQEWDAIDFGKLPSVASARYQKAFGRNASVRYTSYIESLQKGEAKINAGALFPYDVVKSVSHGNASVANEQWKALPNYMEGSDERIIPVVDVSGSMSTPINAGADRSGVTCKQVAMSLGIYVAERNEGIFKDQFISFSSDPHFHQLRGSSLKERLDNMNRSGEDMSTNIGKCFNVLLERAKRANLSQEEMPTKLLIMSDMEFDQANTGGGWYGRGERANFDAIKAMYARAGYEMPQLVFWNIRGRLGNVPVKAGEAGTALVSGCSPSILTSLLGGELEPVKIMLKTVGVERYSF

>KVP40.0301 169811:170125 T4-GC_2352  Hypothetical protein reverse

MINHNDLKQQIHAREAEEKRILTEHYTSECEKEFMHAVESGSSFPIIVKVPIHAADKDKRGATIIRTFFEEHGYRSIRTSYETGGRVLVEIHENGTNLTRMNFR

>KVP40.0302 170122:170460 T4-GC_2353  Hypothetical protein reverse

LMGNLYDTLIQKVKQNRSTREELFVVEMRKAIERKIGGVAGFQFPITIQVNVDRNECCDEMMSLIKGVMRREGFHNFDAQFGHYSGDPRDMRDYSYSFVKLTIRENKQAGFQ

>KVP40.0303 170450:170824 T4-GC_2354  Hypothetical protein reverse

MSHVNVISSAANAIRVTLPNGEVRDIVVADSCHFGRNMQSVFKLLKELGCTYEHRNELGDRGQGFINYCGEYFNRADAYEIAKESGQPFNDEYTLPDIDGDGRKRLDSSCIRHFSKPIKEYIDG

>KVP40.0304 170806:171162 T4-GC_2355  Hypothetical protein reverse

MYVMIDDLRDINKFTSDYVRDDEKLVLRTFEDGMNFVKHTNLTDITLFMDNDLGDDVGREGYDILSHAIDHRNFPRTVVLVTSNPVGHSKMALLLSHSGQYKRVGSIFMRYDTCRTSM

>KVP40.0305 171225:171596 T4-GC_2356  Hypothetical protein forward

MNDEKIISFDEYLNEGWFERQWARYKAGEDARSIKKLAKMHTKILHIEQKAKQNKYRYEAVRFNYEHIKMNVLDAKKLINKLRYKKGISQELVQAMDKLDIELDRLNDFAVEGLHELMIQHKL

>KVP40.0306 171628:171840 T4-GC_2357  Hypothetical protein reverse

MEILSEDTLKSMELSEVCKVRKALNKFIARLRKDFRQFQCNRVDEKYYKEHLMYSTIVDRMIEKKLRHSH

>KVP40.0307 171939:172169 T4-GC_2358  Hypothetical protein reverse

MKNIHQKSHAREGRGLGNGFNDNWRNASLWKNIGPDAEKIKKEAEEPEEEIKEVKQENLEDLSERERMRRLMRLAH

>KVP40.0308 172169:172375 T4-GC_2360  Hypothetical protein reverse

MSEKTFDKFMSEIEESRPEDKKKKKRSVKDRIKSGAKKAGKAAKTGAKVAAGAAAVGVARQVTKKSNE

>KVP40.0309 172143:172412 T4-GC_2359  Hypothetical protein forward

MRFLMNVFHYSLDFFVTCLATPTAAAPAATLAPVFAALPAFLAPDLIRSFTERFFFFLSSGRDSSISDMNLSKVFSLMTYLQLIEFICI

>KVP40.0310 172413:172817 T4-GC_2361  Hypothetical protein reverse

MYSHYEVITMYKSNKRTSISKMKRVAEMPDSEIIFTLSRYENIDGVTIKSSNTLNAVVVRGLFLYRTVSDYSQTSEQRRCERIEFDSDTALERYMNLHTRKRKRFTLDDVLYGTERCRFENEFDVQLSRKHIFS

>KVP40.0311 173231:173410 T4-GC_2000  Hypothetical protein reverse

MKLKTFDEYHKLVEKVEKRGDKWVALSSKGRVLGTHDTEKEANAQIAAVEISKAERGKK

>KVP40.0312 174246:174485 T4-GC_2362  Hypothetical protein reverse

MTPVLLETHEYVNQNQIEKLKRMDRLMFDCWRAGYKRGKILERALEIESSTTSDDIEIYFKNMFTRELSPDSIYLKKTD

>KVP40.0313 174666:174860 T4-GC_2363  Hypothetical protein reverse

VSPPNSSKEDKKHDYFTLSKGNIRDKIRCVENRLAKETNPFFIRTLTVELTNLRAIRDLFDASD

>KVP40.0314 176731:176925 T4-GC_2364  Hypothetical protein reverse

VFMYRLVMVMNDSTVVKSSALACDNNKSEFGYEDRSIERKAKMLAKRIEKFDDVDSCKVEQFTS

>KVP40.0315 178766:178930 T4-GC_2365  Hypothetical protein forward

VRPQVYFYVILLDYVCGDHSCFAHGFARYTNSERRKSLRKIISECVFECVMETL

>KVP40.0316 179043:179288 T4-GC_2366  Hypothetical protein reverse

VRYNMSFDINKTLLTPKQLHNLTDERLNEYRKSFRKPLGFLKHLNDTNELTSDQHKKYVELNRHYNDEILVEMNKRKHLGR

>KVP40.0317 179422:179982 T4-GC_2367  Hypothetical protein reverse

VFDSHERRQEEIIMKPLKFAQAFSKEERAAMSPEVRNKLRAEYNARYQEYIDKHVNVYVRKDFRRERCWVILARCKKTGEISGEIENSFSMGWSKERVRVIRPYLGNVFSSDERFSKAAYNKACAEYIANYDKRLKELRERYSETHDVFIARVGSKNCPIAIDWGTFYNTKNKRNFDWRNLKFKVK

>KVP40.0318 180199:180429 T4-GC_2368  Hypothetical protein reverse

MSHKLLVITSMHGYSVDSDFRTAMFNKYMCDVVIPNDAVVLYAGTVSIDEIQAIANECYADINIEEVDDAVFDSYL

>KVP40.0319 181530:181751 T4-GC_2369  Hypothetical protein reverse

VGTVRFRYTRPMYSHLLSEVSNLIVYLLALVFIVLFALDIEEEKVRNHTFTLITCERVINPVIKAHDIGLCCD

>KVP40.0320 182038:182262 T4-GC_2370  Hypothetical protein forward

MSLVCLINVVHLQEEARTMNLARLINCVNLISFSAKVNIFFKYFIELKVCFLSLDSMKYILHPFQMKSTTILTF

>KVP40.0321 182259:182522 T4-GC_2371  Hypothetical protein reverse

LLIMTDLSTEAVLKKYNEAPETLTTDENVVLLTYIIGMQTDQIALLKENNKLYDKAIIELQQAVSQLQIKHAALERGETESGIIISV

>KVP40.0322 182506:182961 T4-GC_1584  Hypothetical protein reverse

MKLSKFLESQGTYVGIKLDEASKQELVRLQKTLRLKNPLDPDKFHVTVLYSRKQIDVPVVDTTFVATVEQVDCWKTQDGKHAVVAKMSCPALVERHEDLISIGGTHDYPDYTPHVTLSYDDVITPMFINTEVRLVDEYIEPLDLEWVANND

>KVP40.0323 182961:183227 T4-GC_2372  Hypothetical protein reverse

MSQQTPEQVIEQKDAQIKDLKVRTFDLQEALQAERNSFGQFVGVLAQLLDFDQEKASSLQNYVDEVAYLTGKAERPVEGDGEKEKEAE

>KVP40.0324 183237:183875 T4-GC_1586 gp1 dNMP kinase reverse

MIIGINGQKRSGKDTVAQAIQDIHSDNAYIYKFADPIKEGLYIGLKEYGYEYADIDGQNNFDREVPTFTLDEAIELVLTCCEYANVDADYDYVYYTLLPHTKLFSIRDLLQMTGTDVARSLDDQHWINYARNKYNELVFKNPDLVFIITDVRFQNELELVQELGGTMLQVNREGSLASNHVSDTELGFIKDAIQIDNNGSLEELHEQINKLF

>KVP40.0325 184109:184642 T4-GC_133 gp3 head-proximal tip of tail tube tail completion + sheath stabilizer protein  reverse

MKNLTMKNNFRIDIPDNNATQTFQWQIQTATIPGVNMEIASITRGPKYAKLANNHVAGSGTSYDDLSIQFLVDEEMRTYAELYKWLITMNNPTGASTSDGIVPVTMLLHVLDNNKDKIVATYRFVNAFPKSLSAIEWNYTEAGDVETVTCDVEFEYSYFEMIHKVDGKEEVITPYMG

>KVP40.0326 184642:186612 T4-GC_2373  Hypothetical protein reverse

MAADDKKMNEIIGRLDHIILQQEDRPEVYTMQRVARHINNIDITTTSMLETMQSVFKTNEKAVAQQKNLFQRVIENFEQTSNKVRASIISLTDIIKTTLDFKGHLSRIDRGIQEMRLTAKMQFARMQEGFNRWFERLIFRVNDMKRVIGLQKTAADDLNSFLQNGAGNNAPLTVGFISALYKKIFAYQVVTETRNRKTEQLRYKENMKVQRNQASDLRRIANHLAGEKLGWIAKLFRLVGVGLVMLGGQLVTFSTSMAMAASTATKFGTLGKIASNILLGFGKFSKGTGNIVQALATDMSGTIKGWMWTVVRQLFLGLGRMVAIMLNPAALVAMVAGYGIYKIFEEELDRIFAALKNIFSDPEKRAMLFSIISNWFTDMVRGIGEWFGIVGENIKDAVPEGAVEGIVSGFEKVTSFVRSAFQMYVNAVNKIIASWLSIPDSFRLLMLAIDDLMLNVKEFVVNALNALPDFLKSEGMEKFIAGADIEGNRARIDASKAEVKDRLNARYQTDYLGKAGDMIVDGAKNTAQAVIDGAKNAADAIKRPVESLASSTESLDKFLAAEVEKKQMQEDAIVAAERQRMIEEGLIKPFQEIKRSVILEAVAAREAAYRAAQQTKEVGTNFVNNAVSSVQNTTNFTRPLTTSGEAKIPSTRGNVN

>KVP40.0327 186612:186779 T4-GC_12 gp51  reverse

MLGRYSLEEYYKENFAMITHGNFSLHDLETMVLFEREIYAAQLIHYIQEKNKEQQ

>KVP40.0328 186779:187627 T4-GC_11 gp26 baseplate hub subunit reverse

MTKAFDISVLAAPQYTVKLPSTGEEIKLRAMLAKEHKALLIANESDEKIDAIEQCLENCIVSDIKMDDLTVGDSEYLFLHMYMNSNGVTNIQAEYNCCAPKSEEELQKLSEEEEAELAKSADDIFAEIMNQSNEEAIEAVFAPEKHLCGERIRTNIDLKAAFVPEFTGEDTVRVNPKVVIKLQHPTIRVYENNDPNTPQGLFNIAVESIKEVHVGDTVYTKEELEEQGQLVNIMGELDTAAFKKVQTFVDSVPRITTYVDVKCPKCGNHEKVTLRGIEDFFV

>KVP40.0329 187639:188385 T4-GC_1621 gp54 baseplate tail tube initiator reverse

MAIGIDVKKFLSQITKNDLARQNLYAVRFASLQDTAKQLMNTGESFLNADFSDIKGVGVQDALASTASLFGSGFEFERNIGMMVKSVNIPGSSYETDVDKTRRKPHHVVKAKTDETVTMSLYLSPTHPERKMLLGWFKQIYSNDSAQVGFFSNYARTIEIYTYNRNAEMVTMTSLKNAYPIRVGGVQLGYENNNAVAEFEVEFVYESATYMTEDLSSTISDKLGITQNFEKTYNSFFNTGAEAISGLF

>KVP40.0331 188985:189440 T4-GC_9 gp4  head completion protein  reverse

MAYSGKYVPTNKSKYKGNYQKIEYRSSWELSFMRWCDNNPHVVRWNSEEIVIPYVSSADGGKKRRYFMDFYVKFSDGREFIFEIKPNKETLPPEKPQRLTEKAKKRLLKEIYTYQVNQDKWAAAIKFAKQKGWQFKVLTEVGLRKLIGLRV

>KVP40.0332 189507:190646 T4-GC_2019 gp48 baseplate tail tube cap forward

MGFLSYVGLNGKQSDTLDRVLSFDGGVESSTTEITQDTDQGRVSTSNIVALTYPPNLGARSGHSNFFIFRAYDLASTTKQHYTDMRQSFTASSKESKQASEIPSELMATMALYAPNLVEEVSHEYDKTPTSVLNDFLAAAATAAGADTVSQGVEAGKKAVATAAGATLAQIKRSFIQSNAAGQLEKNSSVVTDNVTVTAYKGTAQRQQTLMYQFHPKSLDELKIVGEVIKTFYRLSLPVKGQISSDLLDTGNAALGSGFSNGFAKYATLLKTPPVWMIEEVSDVDATRYTPRFVFGPAGITSVKLNRTPDQYWRTFRGTAGDPAGIELEVTFTELIPMDRAMYERDQASSIRGYDNGTTTASGNRNDSGSFFGDIGSLF

>KVP40.0333 190646:191224 T4-GC_6 gp53 base plate wedge component forward

MIFAIFDKTEYLGVETANIFKNLNYYHKQIIPSFTTIQYKIRGDYRPEQIAYELYGDTSLYWLIMLLNERVDPFYDWVQPNESVSENAIYRYQFIGGNEQVHHHVDEQGRWWYDVVEDPENPRNWYNKFDWENNAPEEGQEDYRELLYHGVMIPVSVDEYEFNRNEENRVINVLSRDDVSTYISTFMKLAGV

>KVP40.0334 191226:192497 T4-GC_2020  Hypothetical protein forward

MFEMRSANPIENFVVSKIHIRGLDFAASVENEITHMEIYESLNGLVSGMFMFKDSIGVVDTIRMTGFEAIDVEFASYVGEQANRVYQKSFRATGISRMPARTGGFETVLVRFTNNLLTLNDYVKRPYVFKKTSISNIIKAILDNLGDEKPEYEIETSLYQRDFVTKIGKPYDIIKSIVDHASTDVNNSCKFMFYEDRDSVKFASLGSIRDKEYEYIIRKGADTGDGKWTSGNTNTITALRVVVKEQSNMHEISSGLFGSRTYSHSLIRKKLTTKDVRRNDYIAQVGILNDRAHMYTNELEFASEVPETEQPLNSIQLLPNDGFYEHDNKHPLGSIHGVSLMEETYLKAKQIIVEIPGNTNITVGDVVFLDYHAVTGENHSSLDASGRWIVHELKHRVEPNSFITTLELSSDSSVNIAIAGSKK

>KVP40.0335 192497:193762 T4-GC_2374 gp5  baseplate hub + tail lysozyme forward

MFMGLDGFEWWTGVVEDRTTDPLKLGRIKVRMIGLHPDKKSSEQGIRTEELLWVHPMQSLDNAAMNGIGNAPIGVVEGTWVFGFFRDKLRQDAVAMGVLPGIPEDLPNGSVGFNDPNEKYPLADKLNEPDTNRLARNDVDPDVYDESQSQTAFDNGEAPYVYRPHPIIASKRAAEEKEIPLAGYNAEGPKYDEKGTPYAAQYPYNHVRESESGHIHEIDDTEGAERLHTYHRTGTFEEIHPDGSRVTKIIGDDFEIVHKNQNVYIKGNLNITVVGDATFYCQQNVTQQIDGDLKQHVKGNVDQHVEMNVTQTVDKDVTQVVHQNVTQTVDMNVTQTVHQNVTQTVDGDVNQTVGGNVQSNVTGDYTQNISGNYTITVGGSMSESVSSSYTRSAASISDDGGGATLNLAGSAALDGTTVSLG

>KVP40.0336 193767:194252 T4-GC_1589  Hypothetical protein forward

MASITPTTLPIIAEGENVDVTFFAVMDEGETLVDINITNFIPNTGITIEGARYYGQYQDSFDLGPSGLKYRDTRDNSYHEVSKFSDLPANPAHGHVYRFEAPSPLSTDYTYEVTVNYEYEDPLVPGVIEERQLIETFSQTVKGKWDNWAQQLRDYIAAGGN

>KVP40.0337 194252:194548 T4-GC_1592  Hypothetical protein forward

MPALAGADEPTTGHGTYPPTVVTGGSGRVTVQGKPALSKDNMVHVTHCNTVPNHDCHAGSAATFSPKVFIEGSNAIRIGDTLTCGDTVAGGAGKVTSS

>KVP40.0338 194538:194897 T4-GC_2375  Hypothetical protein reverse

MEFLLVLAPVVGVFVSLLLILLVAFILSKIFKFDLKLPYGKIIAVALVLTLAAGAFKVFTSPITRPTATEVVNDTAKYKVDPMTTVEAPKMVDNSFKAEEVDVTTLNSEERIKSHNATN

>KVP40.0339 194952:195827 T4-GC_2376  Hypothetical protein reverse

MFKNIAKLLSVAALGFALTGCGTPAEIPTGFVGKIQTKDGFDLTQEPRQPSKFRLDWAWRYPDRLVLLDVSDSFYEMKFDTFMPKDELMLKYDVEMTMAVDPAKYNFVFAKVPFKSQTDQLGVISQQDVFVRYARAKLNTIIPSIIAEYSISEVASNREKLNQFVKQRLNQELKDTPFVLKVVGVTDVVYPKTITAAQEASAERRQQEDTVKAQRKLDLLQIATREEVSKRQREIELYEAETKKLVADKLMNNNVRFLEEQKTLRELAKSNNKVFVPTEMLDKIAVQTPIK

>KVP40.0340 196013:196432 T4-GC_105 gp25  base plate wedge subunit  forward

MAIAELNTLKPGSYYFSDIPANFGKSVVNNDLSASYDLKAIQESIIGIVSTKKGERPFNPEFGCDISNQLFENISPASAFAIKYSIENAISKWEPRVVIQKIEVLPLYDKNTYEIVVQYHLRTNFDRLFALKTRLVNRL

>KVP40.0341 196517:198475 T4-GC_106 gp6 baseplate wedge  forward

MTTNSNLPVSSGSFETIKQDLIQYLKGQDEFKDYDFKGSRLNVLTDLLAYNTMYLQHYSNAALFEGFIRTAQKHSSVVQHAQDMGYAPSSLSAATHTIGIKAYHAENPVEITLGTGTRFSADVDGVDYYSYIVWEPHILIGAKQDPLDPASPLVYQDQIDLVQGTLGRYETIFSESESITIKDPDLDRNYVRVFVDNAEWTNWTDKSIVNVTGGSNVFYLRETVDGYTEVYFGEGVLTDFTENAGAYNPGYIGGLRPIEGQRIRVQYVKTSGPLANGSQRFTWADDIPNFQLDDKNIDDNPNNDENFVGSIGGGYAEGTERIRELAPIFRESQRRCVTKLDYETFVSQKFGNIVQAVQAFGSSDKPGYVFISIKPKSGLTLPQVARNDIEEYLKEFNIVTVTPKVVDPDYLYIKHNLRINYRTGSLAEGADYLKAQIINAISDYYYNEVEIFNASFHVSKMLSYVDDAHPSILGSRCDISLIRELTNFAQTPMSGYSFLNPITPATVKSEDITFTPGNYKVQMRTTEARTAPTQEDIGTILLGPFAAGDITAPVDPETGLPTGAYTDNDFDREVIGGRSLYYRVGTINYASGMMDYDFINLGINSSDWDVTGNLIVSATPTRVNIYTDDGSLIVYENELRPQYTDIVLEGIS

>KVP40.0342 198475:201972 T4-GC_1593 gp7 baseplate wedge initiator  forward

MANVLQAPPIMEVSINKLTRNYAELSWTTVGENFRYEIHVRSAVSAELLLTQPFAPLYPNPFTAETRLFTNINESVRYYQWRIRSVYQGFNPSEWIQSDIGYTSETNDYDIVTQDEFTPASSFIEARLNNDNVQYLNSRNQLQATLVRPGFEFDPNMFNADSAAYWFVTNPGFSANYGKVPSVCQSNSRVIPSVIDDVIYAFERWQQVCKVSNDGGKTWQTYKATNSRLGSPVYDCICKQSNTFSYLLGYDYLIQGVSSTDVDYSHDNGLEYSHASVDLTFDKLDFDLGFGFDVERFKDLAILPPQVRHKADAFGVDDVMTVVTYGNTYVWHNNRIPRIFDNVQSDLYGERIFETVGELDNEPVYFEARIVQNDISRPDFDENTADVCVKKIQYFDDPEQGLDYQDGHMYALVIGEWEHDSNGKRIGTSDPNEIRGVYRLNRTAIMNGDIVVGYSGLSWERVYGNIAEERLLLNERSVISRDNTHLIVGHDLTKNYGEEGNPAYDNRQESSGAPGNYHSTLGSNYGTVDDPYLVADNDEVDEAVRMFTKPFFTTYVKPMTQIIATKDGNTWDYKPQDYYGSAHFNWMQRAETRDWKSWANEIMYYKKESIFRHDFADLDDVRWKETFNEGEYTFEAPNLSIFGFNGYAAGAIIHSKNDNKVIGYYKFPYRVDITAPIRWSPERRVITASLSNYTPVIIEPPAEDPTTMLDPTLTPLIYKMMPENYLDADGFYKQFAKHYLDFISKGDGTAYNNVYNLLNSKNPLDDHYTEYLHKLVYERNRILEPEKRDAVVKFFLARRADFYSTKGILDSYKFLFKLLYNEDVEVEIESLNTFEYAIVVNSNDVTDDIVGRRIYSGTGNADVTYISRHYIEGKRYWKLTLNNLIGELNIGDVLSIDGLDFTATAITRVQGERIDYDSNEFLDRSKSYYVMKLRSEMQLSQYKDDVIRFVHPIGFGFLGITLLTVLINHGISVEHHETIVDSYRLIRYDNGIGLNFTEETSLLDMYEERVYNSFGELQVKPHPLALENPLDHVIHDRILNTQGVTITEYNDYWRNDRVIALDESVAIDEQRYIETDTGDINDIWGGKQRVLNPNYNPTAKIQPADANNSEQWGMTPYERAPAFMFDWSTGATSISDMYEDTDYRLKDNVGNPYDPETPTQKQIGE

>KVP40.0343 201965:202996 T4-GC_1594 gp8 baseplate wedge forward

VNKVAKIYRSTITTEYRVNNLMNFYENVGDEDDKNTIYLMFGRNEPWSDREDEINFAPPYPNDSPDGKADVWARALGLIKIPKSQLRPVLPRKDWGDPDLNNSLRFTFGDIVTVNTMPINSHPSALNGYMVYRCIDIPETDPNNTNIRGTCSIATVTNKNDCVAVGGEWNAPSSPGNQENIPHGTGNAIETGDGYVWEYLYTIPPSEVLTNVTQEYIVCPFPEDIIADRVAWGLDQNIVFNENYDETIYSVGAVQLRFRAKLAGADFIHLFGPGNQGYRQISLVQNPLLVREEGATSDTKATETRYDPHEIQAGTGQIIYMENRQPIRKTLDQVEEFNLIYNF

>KVP40.0344 203025:204008 T4-GC_1595 gp9 baseplate wedge tail fiber connector forward

VFAPFLEIKMGRQRLETGTAGSVGTGDTIHNGGNKLRDNSDEFYHINADFELTEAGENYIPAYNDTSPRPFAGGYWQRIPPSSTAGGSGGPNNTNLLTSIITGGKYDIDTSALGGGASMTLNLPKIGTTAGMAKRGERIEFQNTTATLDTNPIVIAPSAGDAIVGATELNGTQIVRNNYCHIICTVIDDGTGLAGTPQWGIKIIPILGDFGAPVNDTIYTIPETVTVTMPLFDTLSYAACKLMVYAENSDPAQGGAVTRRMSSELLLLNNVTDVYIDEYSVINTDKDFGNLVLIEPRVDNGTIVLDITSNDDNVSISIKSIETIRLS

>KVP40.0345 204018:206264 T4-GC_2377 gp10  baseplate wedge subunit and tail pin  forward

MKQTINVGQIVDDGTGDYLRQGGIKTRDNFDEIYSHLGDGSRLYAAGAWRNWKFASTYLNGDTSYNPANAELYFDENGDGQGPELHTNFGESWTVDTSLGAVDVYLPSGVEEADYGKAIRVRDVKGTWDKQLVTIYPDSKDSIKRVAGSTQNELGSGAEFSNAYQDLELVFTPPRHWEYVAQKYVNGLTFGDVPSVLRRAIIARQDQRDFNMSLELNGGVYNQAAVEVYRRGNLLYFGNDLNDFSDYGSVPLHTVEPWVANNPETYYVGDLVRGDVVTGRDDRVWQCIVEHNSIGTWEENNWAEFADFPDYQPHAGSTAYSVGDVVTQVVGGFVQTFECLISHTSAAGTTDLTTDNRWKQLTNDDLAPLDGRTIRLRLPANEADPVAMVTYLSDVSSFRSSYVLKSIKVIDENNYGVQESPGAVVKKDFVPGMQVTLSDFGLPEYTQFNTETLEVLLNGTQLTKSNTAGNGDSQNGGDYDYDYIQDAEGRWNTIVFAEALADSDVITVRWYDNVIGTLLTWDEGDDNLQERTREIFVSRDDWADVRRFNKIIYTDPQNPSAAVTEVLPDPETFAPGGTLVSLFESIFPIGSVYTNANNPNNPADYMGFGTWVRYAPGRTIVGWNPNDDGKFHRNNNNENIVQAGGTGGSIGVTLTKENIPELISTTNPDYNSEGERDIGNVNEQYSLVARSATSGGDINLNGCLGDPENTVPLAYYKEEPIKVNHGQIAQAVDVTQPYITAYTWLRTA

>KVP40.0346 206246:206950 T4-GC_2378 gp11   base plate wedge component forward

LVKDCIMTTKARHASRVWSNDSRMKIFDQTAIDDSGLFPGGRFNFRGAVLGDSTIDEIQEGAWDPNVQAAIMQLAMAAILPVGTIISSTDATNPFNTNQFNETITFTGTSAVDNISLYGVSVQLTVGDSDNDIAEKVFTALHASNLFDTVPTDHVAPSNTFLLKHRSSRPHNPAYSTTFEDILDPEGSPTGIQAKSVVTGSSDGQKSLGYGEWELYHTDTTTFTDTVYYYRRIA

>KVP40.0347 206950:208488 T4-GC_2379 gp12  short tail fiber forward

MSGTNIFTHASDEAKYVYLQPFTSPGSAFEAGGDVQSILEQIDPSALLPLPPLPYATPTEDGAVEYSTQAEANALDDLLTVLTPETLDGVDQFVSPATDTQLGNLLELRSSDLTRTYASSDASRLLSYRRLEEMMTTRNALADDTTNESQGFAQFATLAESLAYNPSRIISPMRTWNLIKKEIPNPWAQATETSTGVVRTVAPSDSLKSDASIAISVKGLNHVSATTSKRGAFKLTQNNYDRNASDANEYAITPGTIDNLLATSDKVGFFQLPATFTNDSTQATSAALGYELANKLGPDGGTITGTLQCDNIYSNIVTRQKQYSYGGSYYVNVRETREVFPNNQLDAKIGLAGRPVGSIFHCTENVDPNVVFGGVWYRIRAGQTMIGQGTGDDGVRRRYFSAGTYRDDDRVTLYERHLPSHSHKSWGETYSGSKSACVKYGTYRNPYGVTYYCKEYSYVDYWRFGKSGSRNNIGMGSTDRDNYMYYTSPVGGGQAHENMMPFYPVYIWRRVK

>KVP40.0348 208485:209906 T4-GC_1598 gp12 short tail fiber forward

MSKGTQIFNHVIDDAGTVTVEVAGTAFDGQTGGNDDLQTCLELIQDHAVQPLPDYPVASTTVAGITKLSDEAAVVDPLNTDSAVTPSSLDYWMQNHATATELQYGFVKLITESTIDTVAPSDPVEAAQKHAFTLKTLNYALNTRFYATESDPGAVRLATNAQATTTGTLSTTVAMTPQRVKEMLDVWANTTASDASETTKGLIRLANGTEVNSTLATEDNLAISPYRFNFRTATTTRKAGFYLPDATVANARASNEHAVTVGTLNLFSANSSRVGVAKIANNLTTNDPLQALSAAMGYKLNNEKIGDAGGTVTGTLKINNVQSVGGTQLMTNGLIESQAMLNMYPVGSVYMSLVSTSPATLFGGTWARLAQGRVLVSEGSYGGRTFAVRQTGGEYEVQLTEATIPAHKHAGWGEHYDGNGIGFGVAKQYGRNNPGSRRTDSDNYLYYTSPVGGNQAHNNVQPYYTVYMWERTA

>KVP40.0349 210205:211884 T4-GC_1599  Wac fibritin neck whiskers forward

MTIQKPIITELRYVNGQPDPSQRPDQTRINWAKNGESINGASGDTVSDGVLNRAGVQIQENVLNTHYNTKAQQTTIEELVDTVNELTGGGDANLGARVSQTEFDIDVLENQVDDLQDNVGVPSTIDVMATGLYRRAEDIEADIGVRNPNDIPNDVENNDTIRKDLYFIKRRIGNDRNYDVNGNSSPSTNPTGMKYQIEDLYNKTATINAEIGENTIPLTINGRLYELEQNSQVGDVAELRSEIGDSQDADPARTIYLRLDDAESAISDNSSDINLLQQEIETPTTGLIVRVSANETAISDGQTQITANAQSINDITTDLGSYSVGDVYAGTVKARLSTFNDDISNLWSRLGATDAETGTVSYRVAGLEASLGDRDSPVEFTAWYTIQENRGLIDSAQSDVDGLLTVVGQSDTEVGTLRARVLELEANLDYAMLTSDTPNTASLTTTPTDMFSLFNVESDVSGFTYTGGVLTRTGLGIKKPIMLNWVVVSPTTTTLTIKIDIVNPSGSVTIEKTRTLRAGAVTPINIVHVADIEDTGDISILASTAANVTIEHESFFMQL

>KVP40.0350 211895:212818 T4-GC_116 gp13 neck protein forward

MQAYNATSPREMKDLILRRLGAPIVNVEVSEDQVYDCISRALELYIEYHPDGVNKTYSIISLSEEQAQTGIIDLDIPATAITKILRAESSFFTMDGNATYSWFSDFLQGLAGGPGAGSCNSYHQGMLGQGSLSDYWNLMSYKNMLTDLLSPEYDYWYNGVNKQLRINANLSAGELIVVEAFVPSALLVSESATGIIGNKAATIGSYEDTTAQERWDDPYSILRQNNTIGNPNQFAEQNAYSVRWVKDMATAMTKQMNGVILKKHQGLQLPGGITIDGKEIYDEATQEIERLREELMSLTVPLGVFMG

>KVP40.0351 212822:213658 T4-GC_117 gp14 neck protein forward

MGAYDTNTGGMFAKLESQKGYDQIYNNHLVNPYFNWVNHTNEQNLTDMLVAESIINRGVECVYLRREMEKVDLVFGEDPMSKFTQNFRMSLYVESFEGWDGDGDWYSKFGFQVNDEMNVCINPKLFAQQGDGKQPLMGDLIYFPLANSLFEISWIEREDPWYMNGVLPMRKMKMTKFVYSGEEINLEKPEAVIDSIDDILNFGEDTDEMIDIDKINALDGRWDIGIEQGAEITQIEDEVDKFYESEQVVPSGSDVQPTDPRNATIGFNVNNSNPFDSF

>KVP40.0352 213668:215020 T4-GC_118 gp15 proximal tail sheath stabilization forward

VKGYFYHRSIRKYVLLMGNLFSNIYVSRGDGYRKVPITVSSKEHFVASLNSQELNGDGSVANVATLLPRIGLDMVSCTYDATRKTNIANRKLTRDFTGDRPKSNKLFNPVPYDFEFEVSVYTRHQDDAFQIIEQILPYFQPQFNTMIKELDENEVVVDQRDIPIILESAVPETTFEGAAGDMRHIEWTLNLRMKGWLYPPTNAQFGEIRTIYLNFQDEEQTIIHAEREAVTSSYDILWKVRSEVEALTTFGWRHSVDSLYGLVWNTRGDIVSDLEIDWNRRFSITDALQIDWSTRSSASSELLVDWNIRDVVGRDYDVDWYNRQIIESTYDSPWGVSPIASNELAIDWDTREFVELNTDIQWSEGAIAESSLDVDWNRSQYVEAVSDIDWSTRAVVTSVNDIDWSTRSELSASTDINYNMSSQVTSSYEMYYLPGELAWNFTDVTYNIEN

>KVP40.0353 215075:215623 T4-GC_2380  Hypothetical protein forward

MPIVTGDLKFKKSLHVVAAGPGNGNTHDLEIDSLGGGISATELVSGELHGLFDAVPSAEAASGRVEYRLIYVQNTHATLTLYDAKVFIFANTASPDSTIEIGLDPVAGNGVDSLILLDDEVDSGNELSAVVFGEHSDFASGLDIGNLQAGEQRAVWVRRTISPGAAAAAETATISLRGDTDA

>KVP40.0354 215750:216283 T4-GC_120 gp16 terminase DNA packaging enzyme, small subunit forward

MQQLQALTQVDGLDLPGAIEAPEPEEFQPPVIKEVESHPTERVKDLEADYATVRDNAHFQQQLLRMAALKAFENASMSDAPRMMEVFATLMTQMTNNNKQILDIQKQMKDITQQEIASPQGGGGGTVQSINAETAVFVGNARDLLNEVGSRQEYLRNKKEEEIIDVEPEEKVQEKDD

>KVP40.0355 216243:218045 T4-GC_124 gp17 terminase DNA packaging enzyme large subunit  forward

MSSQKKKFKKKTINGIKYVQSNEDMQWYPRYLDDWKVLNRMDKAHKLRIQSTDPSDFKTYKDKGNRRSRYMNIPNLRRANAPIRFGAPLSEIKAEFQKCRDDIVYFAENYCSIVHIDLGNIKMVPRPYQKEMLEVADRSRFSIFLLPRQLGKTTIMGIFLAHYLVFNEDKEAGILAHKGSMSMEVLERVKNVIENLPDFLQPGIEEWNKGNITFDNGCKLGAYASGSDAVRGKSFSMIYVDECAFVPGFDDFWKATFPVISSGEESKVVLTSTPNGLNHYHDMWNAAVQGISTFEPYTTTWRAVQNRLYKDGEFDDGEAFKRETIGNTSREAFSQEHLCNFLGTAGTLINGFKLSKMKGIDVVKDSDGWCVYKKPEEGHKYILTVDTSEGRGQDYHALHMIDVTSYPFEQVAVFHDNKTSHLLLPAIIMKQAYRYNEAYVYCEIASTGELVMNELFRDLEYENVIMEERASGGRRGLGLKPNKKTKAIGCSTLKDLIEKDQLKINHIPTLKEFHTFVEKGKSWEAEEGFHDDLVMSLTLLAYLSTQDRFSDFVEKEYNVSYDIFKQEVHDMMDDDVPFLMIADGIENYGTDFSTNSFGMF

>KVP40.0356 218092:220107 T4-GC_125 gp18  tail sheath monomer forward

MTLLSPGIENKEINLASAIGRAATGRAAMVGKFEWGPAYSITQVTSESDLVTIFGRPNDYTAASFMTANNFLKYGNDLRLVRICDATTAQNATPLYNAVEYTIGASNGCVVGDDITITYSGVGALTAKGKVLEVDAGNNNAASKIFLPSAEIVAAAKSDGNYPSVGTITLQPTQGDIALTNIEIIDTGSVYFPNIELAFDALTAIETEGGALKYADLIEKQGFPRLSARYVGDFGDAISVEIINYADYQTAFAFAAGHTLGDIELPIYPDGGTRSINLSSYFTFGPSNSNQYAVIVRVSGEVEEAFIVSTNPGDKDVNGQSIFIDEYFENSGSAYITAIAEGWKTESGAYNFGGGSDANAGADDWMFGLDMLSDPEVLYTNLVIAGNAAAEEVSIASTVQKYAIDSVGNVRQDCVVFVSPPQSLIVNKQAGTAVANIQGWRTGIDPTNGQAVVDNLNVSTTYAVIDGNYKYQYDKYNDRNRWVPLAGDIAGLCAYTDQVSQPWMSPAGFNRGQIKGVNRLAVDLRRAHRDALYQIGINPVVGFAGQGFVLYGDKTATQQASAFDRINVRRLFNLLKKAISDAAKYRLFELNDEFTRSSFKSEIDAYLTNIQDLGGVYDFRVVCDETNNPGSVIDRNEFVASIYVKPAKSINFITLNFVATSTDADFAEIIG

>KVP40.0357 220158:220658 T4-GC_126 gp19  tail tube monomer  forward

MALNVDNIKRAFSNGDFARPNLFEVEIPYLGQNFKFQCRASSMPPGSVEKVEVSYQNRKYNIAGDRTFDDWNVTVYNDETHDIRKAIMAWQARAVGLGKDISGETPDQYKRTGTITQLDRNGDPTTSATVYGIFPTVVGEVALDWDSNNEIETFEVTFSLDYFTLD

>KVP40.0358 220710:222245 T4-GC_127 gp20 portal vertex protein of head forward

MKFWTKEEEQDIQKIEKNPVRSFSAPDNVDGAKEIHTNLLAPQLGHAIIPSDAQSEGTIPVKELIKSYRALAEYHEVDDAIQEIVDEAIVYENDKEVVWLNLDNTDFSENIKAKINEEFDRVVSLLQMRKHGYKWFRKWYVDSRIYFHKILDKDNNIIELRPLNPMKMELVREIQKETIDGVEVVKGTLEYYVYKQSDYKMPSWMSATNRAQTSFRIPKDAIVFAHSGLMRGCADDPYIIGYLDRAIKPANQLKMLEDALVIYRLARAPERRVFYVDVGNLPTQKAQQYVNGIMQNVKNRVVYDTQTGQVKNTTNAMSMLEDYYLPRREGSKGTEVSTLPGGQSLGDIEDVLYFNRKLYKAMRIPTSRAASEDQTGGINFGQGAEITRDELKFTKFVKRLQTKFETVITDPLKHQLIVNNIITEEEWDANHEKLYVVFNQDSYFEEAKELEILNSRMNAMRDIQDYAGKYYSHKYIQKNILRLSDDQITAMQSEIDEEETNPRFQQDDQGF

>KVP40.0359 222258:222425 T4-GC_2381 gp67  prohead core protein, precursor to internal peptides forward

MSLETMVAAARDGKLADFEAQFRQEIGQRVAARIDDMKQELGRSIKVDGEINQED

>KVP40.0360 222425:222916 T4-GC_2382 gp68  prohead core protein  forward

MKFISEAVQEKMVEDLVEAVLGGHLDRQDISDTIKAFAEAEDIGVHSNKDITDEVNVVLDVLSSLENGLTFEEACAEFNLSEKLVKQVSVANQKAGGPLISKRIDRKTASRKATQTTGLSKSKRQKTARKAAKTRRRQKGTSAERKANKLRKKSLKKRKQMGL

>KVP40.0361 222919:223560 T4-GC_129 gp21 prohead core scaffold and protease forward

MELQLLIEDWGVSSYATAETGEKPLVEAKMPAEKGGDLYIEGIFMQSNVVNRNGRRYPKKVMENAVSKYIQEQVKTNQALGELNHPSRSNVDPAEAAIRITELWWDGDNVMGKAIVLNTPKGQIVRGLIEGGWVPGVSSRGLGSVKQVDGINEVQDFRLTVGVDVVWGPSAPAAYVKPVTESNEAAKSVKTEEITESNDAEFAKLAETLKTLL

>KVP40.0362 223593:224435 T4-GC_408 gp22 scaffoldprohead core protein forward

MQIKEQLLEAVSKDDTKITTALDGIFESVELSEDVRNKFSTVFESVIKTKAVELAEAHIAEAAEKAEAVINEHKEELNEAAEKYGEHLAEQMANKLDSYLDHVVEAWMAENKLAVENGLKVSMFDGLMEGMKNVFIENNVHCPDEKIDMIEALEENIQDLESRLDAVIVENRQHKEYANYVEKNIIIERVTAGMAESQKEKVADLAESIRFDENFEDNLNSVIKFASGIKLAEKEDMEDDKKPAEKKDGEDDAEKKDDKEMKESAVPSMAAYLKAARTTR

>KVP40.0363 224506:226050 T4-GC_131 gp23 precursor of major head subunit forward

MNLTEKWKDLLEAEGADMPEIATATKQKIMSKIFENQDRDINNDPMYRDPQLVEAFNAGLNEAVVNGDHGYDPANIAQGVTTGAVTNIGPTVMGMVRRAIPQLIAFDIAGVQPMTGPTSQVFTLRSVYGKDPLTGAEAFHPTRQADASFSGQAAASTIADFPTTGAATDGTPYKAEVTTSGGDVSMRYFLALGAVTLAVAGQMTATEYTDGVAGGLLVEIDAGMATSQAELQENFNGSSNNEWNEMSFRIDKQVVEAKSRQLKAQYSIELAQDLRAVHGLDADAELSGILANEVMVELNREIVNLVNSQAQIGKSGWTQGAGAAGVFDFSDAVDVKGARWAGEAYKALLIQIEKEANEIGRQTGRGNGNFIIASRNVVSALSMTDTLVGPAAQGMQDGSMNTDTNQTVFAGVLGGRFKVYIDQYAVNDYFTVGFKGSTEMDAGVFYSPYVPLTPLRGSDSKNFQPVIGFKTRYGVQVNPFADPTASATKVGNGAPVAASMGKNAYFRRVFVKGL

>KVP40.0365 227264:227617 T4-GC_2383  Hypothetical protein forward

MGRFMEYTKYEIQKYRSRRSHGINLPDYNGAIYIDLPSSPCGSDSNYFAVLNSEEQIAVEIAFGGYYNETEGDRDPIPEDTDFHLIGSQGHYEAQGRMFNSNLRVWLRGAGKITIIY

>KVP40.0366 227627:229081 T4-GC_2384  Hypothetical protein forward

MSSINIPGFGYSAVPESPNDGQLYGRRNATWELIALSDGVLEAPADGQEYVRKDFQWVLPTYPTYTASNISLTSSLFASTNVHDALEELYYENPLNVVLVRSEDDLPAPQVINGVLTHKLEEKEYVIDGNVTIANSLGFPGAGISATIKAINRSVLTYTGTDAMFYDLGAQGNIEIAGQTEFQAPNADMFNLISGAGGFSFQSRYADRFNNCDRLGEVYCGGLSTIVFNNGTFRNFNQGLVVHDPGFFEVNTFFVFGNNQAGCTYFTVQGTSSTGSINIDTVTCSIGTNETIFNFNPNIQATIDTINVRNCSLRGPLNGTLFAPGSLTPRDFKFESLGNTLIPNTVQGGLLSLSSNATPTVVGAVNTPTLAAGTWVVQETSHFLGSTGGRLTSQVIRDISTSIDASMTVEPSSGQGIVIRAYLAKNGVPIAASAKTTTADSGREGFLSLTWQMDISKDDYIELFVENRSGSTSIIVTDATLRIP

>KVP40.0367 229118:229609 T4-GC_2385 Inh   forward

MSQLKTHADSLTKAELDEFAQEFYGIELDRRKSKGAMTKALLEGAEGKTPLKQLPWEELLLEETPEPVVETEVKEESESVKVEIPTDDSFEPLPLPFKRGHERFMIASDSAVESAKGIVAGKVSIDDVLASDLRVVKSILHYVEQDGKVLVRETRNSQFITIK

>KVP40.0368 229618:229950 T4-GC_2386  Hypothetical protein forward

MTTPINTDMNLAVTLDDLTVAAAIAAKSGYDDVTTSALNHAGESYIIVDKQTYEELKAAIETASPLSSITGLSQECVDILAGAVDSATTLCREHTNSRFFRIAWTVTVTP

>KVP40.0369 230009:231193 T4-GC_2033  Hypothetical protein reverse

MTSLNKFENTYTIKSIYMSEFEARVASTNKIAKRLGVAEITFEFGEVYSEIIIINHQKYREYYVDVTIRGEYPSTKGWSFLTQLDHATNLVRSNNETNHRHLLGDTTCDHCNSKRQRNVTYVIQNEETKEEMRVGGSCLKYYLPTKSIDSLATFYTAIADFGDEESWGGGSRKISYNALQIVTWAAMYVEHKGCYHGGGVTRQWVIDMINVGSPALREERDAMLAEYDYDKCEEQAKEILEWVSTQEATNDFMHNVIASCAAPFIEYKQTGYIAAAILAFNKAKEREILAKREAERKAELPESEHVGIIKKRENFNVTLEKVIVSEGYYGDTFIHHFRDEQNNLIVWFGSTRLRDKEGEKIENGTTVTVKATVKAHDEFRDEKQTIVQRVAFVA

>KVP40.0370 231190:231309 T4-GC_2387  Hypothetical protein reverse

LIIKKRILRFFCIYWLTTTPKSRNISINETNRPQQERIL

>KVP40.0371 231409:232371 T4-GC_2388  Hypothetical protein reverse

MSIIFERATLKTRKGSAVKRSKWGVGKDIGGSLYVHVDYVPDEFKQMVADARTQVSIANPQFTPNIVRIDYKKGGVAFYDSVEFDTVQEPAAGMMITYKDGAVSKPRQVNQIWHHKWLWVGDDYRGFDTSQSYDRSAQWLDHDDIPFAKIGNKKTWREWLSSVNLTESLDKPAKVMYPKGDVPVGDKKPIEGLFQIGKQVYRVILIPRGIDWGGNDEIFNFNPPEFVQAVEVHFQVRGESGWTNDLTASENPMKVFATVVNETVNFAKKYNCETIATSIKDGNEKRISLYKRLFNRLGPQYGYKPSFVTHDDVTIFNLDK

>KVP40.0372 232374:232967 T4-GC_2389  Hypothetical protein reverse

MIEFLTEMDKARKSGKWAQFQAITAGSKGEVKKRLQRKGGFWGVFAGLIASATATGELRKHNRTLEDHKLQMEKAAVNTIHSLNILKDAIELERPRDEVIQAAKRLKLDNMEMKKYASEMIRVIDEYKRVHDDDKKAGALRFTTKEFDRHDFREIYHHLNMIEDSTFYVDKAASAAMTGDTQFAVRMIRNITNAATR

>KVP40.0373 233050:233676 T4-GC_2390  Hypothetical protein reverse

MKNVEIVRKALASNDKVSSKNFRPAIIELLSHRDLTVAELVYALNGGEYNETLRRRVQDNVQNSDEIIVTRFEKYGVREVHVYSLKNKGRLAIDIPKRATPRKPIEGMEKLLTRALNRGLGLSVAVAGQDAIDAFKSLEAKQQIRYLTSIALRDNARDILKLVTDANLDKEELEKINVSNMVRMNATYVIAKVNKSSSFFDNIKAIYG

>KVP40.0374 233693:234001 T4-GC_2391  Hypothetical protein reverse

LFSLRQYREHIMTRLEQAFAVHNAEQVPVPEVRIELFTPCGVRFTTEPMYNTATGLYDSIMYVFETGEQIIVDDELDSFHEAYEQYHDTQFDEIQVPVEKEI

>KVP40.0375 234030:234518 T4-GC_2392  Hypothetical protein reverse

MLRFNEYENTLYGIHISLSLEEEWGNHNLGKLIPEPEIDKLLETKPKNKWKIAPNAAKYQNLLFNIDSARVVFKNTVYQVAYLGNIYPPKEIGMPEGGYKFAVKKAIYHSHPSTELYLGKNPKDPKLNDTISLVWWFQSGTIVFDLWKHSEYDEKLAKWRKK

>KVP40.0376 234523:235071 T4-GC_2393  Hypothetical protein reverse

MGHYYVLRNNMITEYLKKQTKRGVAEFALKHYDIELDKSLTKSKMIEELIAHEIVAQTEVPLECAVIDSETRCDLVDESDAKDAECVDVDSHEHLERVGVVLVDPVDAIKVEIDIEDEFKPKWMPTYRRGDELYQPLSAEIIHDWHIGRRDSHDLKTIEHWVKLRGELLVHERNSNSFTYLR

>KVP40.0377 235050:235256 T4-GC_2394  Hypothetical protein reverse

MTREEMMSCMTQGCLKLERDGRKYHGTLCKHYLPVLETNREEMRKNERCVDTLTFFDLNQNEWVTITC

>KVP40.0378 235320:236843 T4-GC_138 UvsW RNA-DNA + DNA-DNA helicase forward

MTDIKIEYFDESYARVVAEPSITHEMIDYFSFLTDGYKFNPKFKMGIWDGKIRLMTYQGLLPYGLVGQAKAFASNMMYTIETDPLLDPIEKISREDFEAWVSSLDIYGGSNKISPYWYQMDSVFHGINNQHSLLNLPTSAGKSLIQSLLTRWFLENHEAQKVLIIVPTTALVQQMRDDFLDYRLFEHGDIYQIRGGVDRDAIGDCRIVVSTWQSAVKQDKAWFDQFGMLLVDECHLATGKSLDGIIKKMTSCEYKIGLTGSLRDGKANILQYVGSFGDIFRPVSTAQLMEEGQVTDLKINCLMLEYPQPLRDEMKGSSYQEEMKFILENKQRNRYLIKLAHHLSAKKGENTLLLFKNIKHGKLLYEALKKVYDPEKVFYVSGETKTDDRTHVKKIAEDIDGAVIVASYGVFSTGISIKKLHNVIFAHPTKSKIINLQSIGRILRKHGSKVTAKLFDIIDNLAIKPKRANAKKPYTHVNYTMKHGMQRIELYNQEEFKYAVKKVDLAA

>KVP40.0379 236996:237166 T4-GC_1613  Hypothetical protein reverse

MAHCVVCKQPIKEGDVTIDTPQGTVHAGQCQQHLAEMAISESGGDQQLVETQLLNG

>KVP40.0380 237166:237339 T4-GC_2395  Hypothetical protein reverse

MQNWLRHKYKVVSRRHEFADEFEEEVQELLNDGWELNGSLQVNDFALYQSLTKSGLD

>KVP40.0381 237341:237754 T4-GC_1809  Hypothetical protein reverse

MIIETIKATRLQARKDRNNAVASVLGVIMGELDRRQKHDDESCIKVISSAIDNNNLALEHAQGDHVDILNAENAVLESLLPAKISDSELDTFVSNFVLETGADSMRDMGKLMGALKATGKVFDGGKASALFKLAIGM

>KVP40.0382 237751:238164 T4-GC_134 UvsY  reverse

MKLQDLKAEYHEDVKIDTTALETAAIRIPVLHAKWLAYRADARQLLIKAEMKMEAVRKDRWLFYSGKHDDEVCDFIVEKSEMKYALAGDEALQLAIARFQHMKDVLSFIEEALKGISQMGFTIKHIIDNRKIESGIV

>KVP40.0383 238332:241016 T4-GC_2396 gp35  hinge long tail fiber proximal connector  reverse

MYERLKREGDWLLIFRHDSTGGVFFTSDAEARSVGTDPDIEAKFSALNSLEEFRREDGKFQFKLHYPEVGITNIWKQSNNFAAKGVGQYLTNGNLAGGQFVTEQTTKTGSWVVVEKENPGSSKYVVEQPTAAVNDQIVFSVPQTRLLPNRTYTMSCWVGYEVDTDHDTAALFHSRWYDGASNPYTLGHIPGDVFESAGNERIVDGILWKRHYARFTTPSTLSTSNMYWYCGYTSDVAKLPTGKRWLTNFMISDAPLIKNYTGDYDARTGGVRGYEAISIQSDVQYWGGIEYNTGSNSLADGSVNHSNWYYAIGAQAASGGSTPGPGQTVNVTELWIYAPVGSRVGEYELAARHIREFSNNNYRLVATGVANGSSNLASCYLNDVRLFTPETKQAYQIRLLIMNDDLTVKTSSKYLLSSSTERGNFVNALNNLTNEIFIIVSNGSMYGDAAVDAAINQYNPVEYRGSSYFSQYSYSYAAFGRADLGIVYDRCIFDHPSDGDSIVDTAFEDKDGIGSAGFGNALLARDTVPVDTRYNLSDFGVVEGQYLIYKVRACIDRTTAIGGGTKSCNLRMYNAVNTEVARQNIFFGSAELFETQEFFVQVPAGAVTFGVWSDLDQEYFDYALVYKGGFAVPSGTPHLISNINGLAAQDIVNSPISGNVVNDTSWFNAYNSNSNLYENVNMPVRETDNVHWGNYVLSNGEKCFTRSTGTQSMIEMSEINIDPTRPYFLSLWVNSIDKDAGYLHFSCRVKDGADAFSTLKLADGTDASTFATIDRVDNFPAANGKWILMQAFILPHTWTDAQHQAFQDKYENYFGVYNPEDDPSSLTAKGVGSYTTNAVSFYRWKSDHAKMFLRYRDEGSVTESQTMWALPIVSEVKVACFYEDTITAIDYAMQ

>KVP40.0384 241025:244795 T4-GC_1669 gp34 long tail fiber, proximal subunit  reverse

MSEFRRAFRASGLDASGQNVINVANPRVDELLDGINQGYFIDENTVQEYDPSRAHYKVDFIVEFNQRLYKNIIEITAPEPFDPQKWKKMRTDPEWEDTDSSVGANVGDLLWLTASSAITITLPETPLTGDTVTIKDGRGILSTYPCTIAAAGGLTIQSYGINGGIQSDASLSFNRPNSTIYLVYNGIAWTYQIEQQLYHTYLDDSHPSQQGGYLTTGGYFTNVGETVTYEGSVKTIAISLPLHPNVGDTIHLKDVAYLESQTTIQIGVRPTAVGQVVQDPVSGDRSAVISLDTIGGADITFIDDNGTGVWVITIANNPHLWNYVGESSAVTLKPRTRYAIEIADAVSAMTITLPEKPVDGDWIEISHNKTAHKPVTVQVHPNFGDDDPGHGPDEYKVFLDFETYRYQKYRHYVDFVPFFVESFDISDYDSGYSFVLYYDGTRKVWSFGNIATRIDIADELHRKRPGIVPLADPTEALAHGIEYAHPEDVAKPWADQSPLKDHVITVETLDARRAAEDQVGMARIATLGVDEALEESRSGALVRYPDSAFRHDIMITPRSLNARTATETRRGVVEIATQTETRSTTNDVQVITPKKFHAAQAEENLTGVAELVKASNNINANGTVASTANMRSDRTVNGVVDTVYDKTDHLRIVTPKMLDEYRATENQPGTLWVAKSTELRVNDSTVDDAIITPKKLAAWKASSTIRGIARSATQAETNAISGTGEAWTTVFVTPETLNSRTATESRRGVAEIATQVEVDAGTDDTRIVTPLKVATWLAYDHFTSDGVAQGAGYGVSGISHTGDIWNGINLEIALATTTQRGTLETATETEAKVQQTWNGTSWDGTAAAADKIVTPLTLDRRRATETQYGLARRATNAEIDTATIGGVDNTPVYVSPKDLLRWTRTSTNSRSDETRFGVVRLATPAETFVGNSTDGSTQAYTAYLRTPYAVTPYSLNYALRNYLPLNAKADDSELLDGLDSTQFARRDINQTINGTYTFNAKNVEINAGGWLQVQNAPTGDIVKLDWFDSAPRIRVGGSGASSTATFSIQGAADFVRWQVNSSGYTTQASGATFGSTVTENESSANVDATYGTYSSPAAGTLRQKYLGINNVAKAAEKWVTARTVTFTGDLTGNFTIDGSGNVSTNVQVNDNSHNHSGENITSGTISNDRLIKSSRTNPGIVQVTSDVRTADPVNASDPHQALSAGAGKTLSERIDLFTPDGGTGDNVKYRDYIQVGSVRMSTNNQGVLEFTFGHAI

>PHG25ORF001c 1:2115 T4-GC_1459  protector from prophage-induced early lysis  reverse

MIIGSNEQDVMFGNAPSKRTGFKIQAGRKAFQVLSEKLYKDKAEAVLRELSCNAVDIHCELGKGHIPFNVTLPTAIYPWFVIRDFGTGLTQEQVDEIFTVYFASTKDGSDDSIGGFGLGCKSPFAYSESGGGFTVKSYQKGLCTVYNMYMDNGEPFATPMSTTPTTEEDGLEILVPIPEHEHARWKVLARKVYRAFDRCKPYITNMDASSIEEFPNQDSFFNTDEFARPGEVYAVIGGVVYPIPHRLLESDMVFRYAGKAAYIKCPIGSVDIAPSREELSLTKEGEDYIVSRLRDFSDNFAESIKKEFDGITDKRKAVIKASGYNNYVRQAISDLTIDGERINDLIDRYTNMSKLCDITVYAYRVGSLRQHITRSGYSWRSSNIDATEVFGISRRKVHVLINDTGEGIPNMVRAYHHHIGNTIPVVVLNKTRKLKKNEYAQYARTMKAICEKFGVGERSILKFSEMDDIRKAFTVHKRKTSPRRDPKPNVQRHYINDFDIRDIELVYMTSAEIKALEGIAIISYNDTFDRIALKVSPHTVRNAPSKLMQIGATEVYVIDNGKRSAAVKAPGLKCGFKWAYDQCKVSKEAFDILSAECPNIGDYEEAIRLKQLGILGIDITETFDESNNDFLNDAAQWVEIGNPDYADFAEIKEYVDKQNKKYSEMFYDHMESLKIKHPLLFAVAVSGIELTPEIMKDIEILRAQ

>PHG25ORF002c 2128:2394 T4-GC_1699  Hypothetical protein reverse

MQITFKSEEHRKAFARIAKCNEWIAHTLGMDTWECREEPADEYDKTPVLAVLDGFGNQVAGVFVYDGGQCEDHAWVFWGEREYFDITE

>PHG25ORF003c 2378:2656 T4-GC_1700  Hypothetical protein reverse

MTLYEEISETLVRICRINVRFMGDEETADELSDEVNPIIANIKAGIATRKELGRLCHLGLVHEANLYGSDWGKIVSKMEHRMKKEHSYANHL

>PHG25ORF006c 3528:3779 T4-GC_1703  Hypothetical protein reverse

MKIVRVKFKSPEHRKAFAKSASYNAEFEKFMPDEFWLGFDPNKNVQYRLVDSDGVVIELPESTGGGGIIFDDEELYYFMEIIE

>PHG25ORF007c 3879:5702 T4-GC_1464 gp60 topoisomerase II, large subunit, C-terminal region  reverse

MSDEFKVLTPREHVILRPNMYVGSVAYEPHERFLFGKYQSVSYVPGLVKIIDEIIDNSVDEGIRTDFKFANKIDIRFDLLEGSVTVVDNGRGIPQSMVNTPDGEMPKPVAAWTQTMAGSNFDDTKRVSMGMNGVGSSLTNFFSKTFIGETCDGKNFLTVTCSDGASQVNWETKPGKIKGTSVYFIPDEKHFEGKTIDQQIVDIISDRITALSVVFPKIKFTINGEVASMKFAEYAKMFGDESLILENDNFSIAICNSPEGFRQVSYVNGLNIKNGGSHIDYLVDGIADELIPSIKRKHKIEISKARIKECLTMIVAVRGMSNLRFDSQTKERLTNPLGEVKSHIELDFKKLGKQIMNNDAILMPIIEAALARHLAAEKAALTKAQKAAAKTKVAKHIKAGSWGDISKETTLFLTEGDSAIGYLLSVRDSELHGGYALRGKVMNTWGMKGSDVLKNRELADICAIMGLDLANPDDVENRKYKNVAIMTDADPDGQGSIYPCLLAFFSRWPKLYDLGCVRFVKTPVVILSKGKQTKWFYTITEFDAQKEKYKGWELRYIKGLGSLREHEYSEVVNNPQYDIVDLGPDWEELFEMLLGDEAELRKQWMSQ

>PHG25ORF010c 5840:6220 T4-GC_1706  Hypothetical protein reverse

MYQVIFIVVVSAVLIACYVSMWDDHWKRKCETEITAMNAWLKKYSMTMRLKGNKIGPFAKWVIISDGTNVDFENCKGIGFRKLYKTLVKVRKDSIAYPILDQTGSLASLLYKSQMKKDVKKSIWED

>PHG25ORF011c 6208:6537 T4-GC_1707  Hypothetical protein reverse

MIDDVKIDMTSSFNASMAVPPRSMGFVMGKLMEEVGEFAKSLNQPERCDERPVGEAADIMNCVCDMLYLQYKEDYPKLSETQIVDLIKTELNFQLNLKAEKWMIKACTK

>PHG25ORF012c 6534:6764 T4-GC_1708  Hypothetical protein reverse

MKIKLKIPLSEYQQRFCKTEGQRLWASTLELKSKSGELRVLETMPDGTLKTNATFLGYNIGIPLEEQRYFEFEEQK

>PHG25ORF013c 6754:6978 T4-GC_1709  Hypothetical protein reverse

MRIRLVDKKGFIDANRQDSQSYRLARTIVEFAKWRQLCVIGNDGPEWLLNVYGPCWRGRISANCKQYFEVQNEN

>PHG25ORF014c 6981:7301 T4-GC_1710  Hypothetical protein reverse

MGAPNHRLLLCEEKSHGVEKELYDLFIEMNSIGANNQDTWGKLFKTKAYNESQTQMAEYKEKIRKIIATNFPQSITYAYELIGLRGIVDVSMKRGQRILVKLQYEQ

>PHG25ORF015c 7301:7516 T4-GC_1711  cef modifier of supressor tRNAs reverse

MRISKDFFLDVMFSNKVSVVEKSHEEHLCYTTVLYVFEGNTRIAVLERVITAEGTTWVLKEGIYEELKGKI

>PHG25ORF017c 8081:8560 T4-GC_1713  Hypothetical protein reverse

MDQQVNEEVVVYLDIDGVLNTGADHAEWRTDRNSHLYRVSPYNRGDFVSNHRLSLLREWLKKHDAKAVVISSWVVLRDTGKMICDFLELPYHSEAYDTGGGKSRGTGVLRHVADHNIHRWVVLDDAQCMHDHDEVLLRHLVHIKGGLNESYLEEADFIL

>PHG25ORF018c 8545:8934 T4-GC_1714  Hypothetical protein reverse

MKQNYAWLAYHFGLVPANGCKYGTRGFTFANNNPHFAKFISTEDFCAILRVARHCFLKGREVPVYDHDRLIYGCFTGADELFIRSRDTRKLKFQFWLSKSATHHVLNRVINTDFRWIQRTKRGPKWISK

>PHG25ORF019c 8931:9179 T4-GC_1715  Hypothetical protein reverse

MIYEHYGADSFWGTTIQTAMEIRNRLNSTMFLRFVKRKDYNARYEALIKSIGEMLGQKHPTAKTWVAKPNPFRDGVLVEIRE

>PHG25ORF020c 9176:9433 T4-GC_1716  Hypothetical protein reverse

MTVVFGEGLKKPLLLSHVTWHDGKVQSAYVINGAWEFSRVDGVLCVEGDADSPMEEFQIVIDVPQAFVSDDYNTIIEWAKNEASK

>PHG25ORF021c 9430:10095 T4-GC_1472 DexA   exonuclease A reverse

MSKVTDFIIDWETMGNAPDGAVVDLAVLVFEHDPYKLPTFEDLCKRGRRFKFNLQEQKGMRFFDQGTIDWWKKQDTEAQKHLKPSSEDVSVMEFYESFLDFLAAQGFDKKTGQGWCRGQSFDFPIMVDVIRKIYNTRETFKYEPCFFWQQRDVRTAVEATLLMRDMTMCPMPKGVLDGFVAHNAIHDCAKAALELLYSKRYALGLDDIPTGDDVDPRSVRK

>PHG25ORF022c 10267:11586 T4-GC_1475 Dda DNA helicase  reverse

MVTYDDLTVGQKDAIEKALQAMRTKRHITIRGPAGSGKTTMTRFFFERLFQTGQQGIVLTAPTHQAKKELSQHALRKSYTIQSVLKINPSTLEENRIFEQKGTPDFSKTRVLICDEVSVFIPAKLFDILMRNVPSHCVVIGIGDKAQIRGVSEDDTHELSPFFTDNRFEQVELTEVKRHQGPIIEVATDIRNGKWIYEKLDDSGNGVKQFHTVKDFLSKYFERTKTPNDLLENRIMAYTNNSVDKLNSVIRKQLYGANVAPFFPDEILVMQEPLMFDIDIGGQTLKEVIFNNGQNVRVINIKPSRKTLKAKGVGEIEVECTMLECESYEEDEDDYRRAWFTVVHDQNTQYAINEFLSIIAEKYRSREVFPNWKDFWAIRNTFVKVRPLGAMTFHKSQGSTFDNAYLFTPCLHQYCRDPDVAQELIYVGNTRARKNVCFV

>PHG25ORF023c 11589:11900 T4-GC_1717  Hypothetical protein reverse

MKKYVIQWKDVEGFCHFVDGNLYGSSSGVVFHNSWEDAKANMQKAKEAIAEYLKGTKVVKKRLFGLPTIVAINKPSEYLANTHKRLCDTMHIADINVMPKQMR

>PHG25ORF024c 11904:12095 T4-GC_1718  Hypothetical protein reverse

MYEVKWIEINRDNHGVTFAMNTPNGVLIRVNYTFKAEKFDMTFIPDIKVVSNPNGNGYIFCHG

>PHG25ORF025c 12219:12734 T4-GC_1489 gp56  reverse

MTPQFNECAQLANDMDKAANALNDCLSAHDNPLNRMIDMQRQLQIELAQRHPKYNRDPRELKTCGEILDWCQAQDDYIADEIREHYTALGGMSNPKPNAIWKPWRAEHDEYRNRLFSELSPEDQLEAKFELIDQMHFVLNKIIAMGMDGDEIFKLYYLKNAENFARQENGY

>PHG25ORF027c 12938:13621 T4-GC_1720  Hypothetical protein reverse

MKALTIALLFAASTASAASLDCQVKNLNAIEKAICAVPEISLLDDQMAEAFKAVSHIPGVKVDQRAYIKTRNASTSLSELKDNMTDRIIELQIIAELEGVQKKPHSEIVRTDSAKATSNRPVEKDTVADLIWQAKQGDELNFRGKTSYTDYRDKNAPIWMRNCAYRIVRNEVMGRWVAQARSAGLINEFKSVEYKIETGFINMTIDNLKMNIQQSRQGMRNYGNRER

>PHG25ORF028c 13618:13788 T4-GC_1721  Hypothetical protein reverse

MKSELYKRGYKWAFDAAKTQSREEIEAQADNSFDFNDFDRGALEAVRDMQNTENKT

>PHG25ORF029c 13778:14239 T4-GC_1567 DenV DNA Endonuclease V reverse

MTRINLEHPSLLCNAHLIGEWYENPRVASILIKKNGKTGKIPSKFTVRTNKNPLGGRGHVTFFYNKLAWLRDRYLMLMEEMTKRGYSATDNWKVEIFFPEYAHLFGEWEPSKADISLSRTRISEMIPEKHKLTEKQIQQLKQIDEYKEKMNEI

>PHG25ORF030c 14323:15327 T4-GC_202 gp61 DNA primase subunit reverse

MFADFLFAERAMMHLPKFKRKKGKFNSRCPICGDSMTDMNKARFWMYEKKGEWQVHCFNCGYHSNLGGYLKEREEELYREWLLERRKESTVFKTETKPVENLFTKKMPVIEKLNFCDRLDLLPVNHPIVKYVANRKIPTTAYKRLWFTREWQKLVNSISPDTYTRESPENRLVIPIFDKNGEIQSFQGRALSASPNKYITIKAHEDASKIYGMDTIDGNRTVWFMEGPIDSLFIPNSGAITGGSLALNEVPFKSTRVWVLDNEPFHPDTCKRLSRLIDAGERVVMWDRCPWASKDVNDMIAKNGATSEEIEKYFRDNTTSGLQAKLRFGKWKRV

>PHG25ORF031c 15643:15831 T4-GC_1491  Hypothetical protein reverse

MKTFLECSGKQKDHVNMDIQVDEDVVAGDSGGDPVNIAAGKTSGAVISPGPKALPKKEKKKK

>PHG25ORF032c 15929:17278 T4-GC_182 gp41  DNA primase-helicase  reverse

MMPETILENLLFNNTYFISAYPYIKEDYFDRGPYREIFKLIQKHVNEYNTIPTKTALAIALDKKSIDQVTHDGVKEVLARLSSKPEDHAWLIKETESYCKDQAMYNALSKAIEIQENAAKPFEERNKKLPDVGAIEDLMKEALAISFDGSVGHDWFEDYERRYMLYQSKANKVPFISNVLNKITKGGAELGTLNVIMAGVNVGKSLGLCSLAADYLQTGKNVVYFSMEMAEHVVAKRIDANLLDVTLDEIDDGNMSFAEYKARMERLKSRNMGRLIIKQYPTSGANANHFNAFLNELKLKKNFKADVVIVDYLGICASTRIRGGSENSYTLVKAIAEELRGLAVQHQVVLWTGAQTTRSAWDSTDIDMSDVAESAGLPATADFMLAVMETEELAQMGLQLMKQIKSRYGDKNWINKFKMGVKKGNPEMVRCRRRTIKAGNAKHAFSETS

>PHG25ORF033c 17973:18299 T4-GC_1722 gp40 head vertex assembly chaperone  reverse

MASTTDDETPKNLNDAHALIQHAMENVKQELLIIDKSGKSHLVYIFDAHIHDGKLPVDYKAVNENDEIHQLVHEAMNAQINQIMKEDKQKEENEPWWKRIWLSLKNIF

>PHG25ORF034c 18393:19067 T4-GC_1499 gp42  reverse

MTVQDIRDIMVSKYKSNEFVTDKSGVKTVEIAPVMFKADEDLIFGKLNHDYIERELSWYLSQSRYVADIPGKTPAIWEAVADCNGMINSNYGWAIFSEENGNQFANVVKHLIENPYTRRANMIYTRPSMHTDYNANGMSDFMCTNNVQYQIRDGKLNAVVHMRSNDAIFGYRNDWAWQDYVLSRLVDTLQSHEIMVEKGDIYWCADSLHVYKRHFGLIEQYIAQ

>PHG25ORF035c 19087:20609 T4-GC_178 gp43 DNA polymerase reverse

MELELFRDFNDAELEYLNTLSNDELQKVIVSCEKEEQKRNTNQLNRKILINSLYGALGNNFFRFYDLRNAEAITTYGQLAIRWIERKLNEYINNLVKTTNVDYVCYIDTDSVYLNMEAVVNKVGIEKFKDTNHLIDFLDNLGQKRLEPYIDESYKELEKYMNNDHHLLLMDREAIFGAPLGSDGIGGFWTGKKRYALNVYDMEGTRYAEPHLKIMGLETQRSSTPLACQKSLKESIRRLLQEGESSLQNYFIQFKNEFKTIDYQEIAAVSSANNIAKNADSAGYPIKGAPYHVKGALAYNRIAKTDQSIPEIVEGEKVMVIPLRDRNPFNEACFAWPSGTQIPPVVEADVLKFMDINKLFDKTFVKPLASICEATKTDYEFRNNLFDMFDI

>PHG25ORF037c 21460:22956 T4-GC_178 gp43 DNA polymerase reverse

MQHYTNIEVIGNTVFERYVKDGVRLSRKTNYQPTLFHHAAPGVETKHKDIYGRFCVPKKHENIWEAKQWQKRMAEIGQDAMGMDDYCISYISDNYRGVIDFDRDNVIIDVVDIEVTAPEFPDPKFAKYEIDMISHVRLHEGKKTYYIFDLVKDVGHWDPSKSVLDKYILDNVVYMPFDTEIDLLLNYIQLWKSSTPDLVFGWNSEGFDIPYIITRIINILGESAANQLSPYGKISSKTITNMYGEKTIYRIHGVALMDYMDVFKKFSFTVMPDYKLGNVGYREVKADKLEYDGPINKFRAADHQRYVDYCVRDTDIILLIDGRRCFIDLILSLCYYAKIRFEDVLGTIKVWDSIIFNSLVEKNVVIPMMKASPKQSFPGAYVKEPVPGAYRYGMSFDLTSLYPSILRLLNISPEMIAGMFSPARIEDYISGVAPKPSDKFSCAPNGMMYKKGVTGVLPTETEKVFLQRKSEKKMMLAAIRNQEAIKKILASRGIKTDH

>PHG25ORF038c 22996:23352 T4-GC_168 RegA Endoribonulceases, translational repressor   reverse

MIQIDINHPDDFLKIAETLTRIGIASNKEKKLYQSCHILQKQGKYFIVHFKEMLKLDGLPVSISEEDISRRNNIASLLQSWNLCKILTPIELSTHNNFRVISHKQKCEWQLIAKYKFG

>PHG25ORF039c 23362:23934 T4-GC_167 gp62  clamp loader subunit reverse

MNLNFLMGDDEQLNEHEIAWKSKDWDAVSALADMFKEPAENNAFALLDDITYNKTEKCVSNSDYPAWFINNALSMHAETLYSAYVMNLLTALPAQAQYNYLVSSIRKGKIYGKWPKLDESIDEKLYIAVIQAANNVDLHTAKMYMQIMQRRNTLNDFLKNHKFIVTPAFVKTVAKTAKDQTQMLKLAKKF

>PHG25ORF040c 23945:24910 T4-GC_157 gp44  clamp loader subunit  reverse

MLTVNAGEFMFENKYRPGTIDECILPEYDKKIFKSIVKSGRIPNIILHSPSPGTGKTTVAKALVSEVEAEFLFVNGADAKIDFVRDVMTPFASSKTMAAGGKVIIIDEFDRAGLADSQRHLRSFMEAHSKNCTFIITANDLGGIIPALQSRCRVIQFGKADQSDKVNMMKQMIVRAEAICDAENIEVEDRKVIAALVKKNFPDFRKTVNEMDFYASEGKIDSGILSLVLNTRNDIEQVIDALKAKDLKSLRAMAGQYTTDYAGFVERLCNALYPLVNGPAKIRMYEIIGENNQLFGQAANIEIHVQYMFVQLAVEFHGNWL

>PHG25ORF041c 24973:25644 T4-GC_153 gp45 sliding clamp DNA polymerase accessory protein reverse

MKLTKETLSVMKNFAAINPSLRLTPGNFIMTKSVNGVAYAEATIADEIDSELNIYDLPNFLSILGQLGEGSDINLSNGEIVIQNGRAKVNLPDAESSVIVVPKQRLRMPPADVEFDLKAEDLTEILKISRAVGADRIAITNRNDHIVIDAFAVEDGDNARTRYSLTVCPYEGTNNFSFVINLENVSVVVADYKINISSKGAAQFQGINTAYVFVLETSSKHDF

>PHG25ORF042c 25698:26051 T4-GC_1502  RNA polymerase binding protein reverse

MRNQAVVFVPADIRPMSDNVFENSVKIRKAWVSFISDIRANQLQALEQKIRFELYAEIDKMVRDTYIDLLVRRRESILVNGGYHVKGMNDKKVLAKQFQYDTDELIIQAAQTVMADY

>PHG25ORF043c 26112:26294 T4-GC_1723  Hypothetical protein reverse

MFYNLPTTAPEIRSYNLTDENSHVSLIVTDDDLKQVFSEEDIRKLKSNRHAYYSLVEIFD

>PHG25ORF044c 26284:27996 T4-GC_143 gp46 recombination endonuclease subunit  reverse

MIEIKKKQLGFIRVRYKNIMSVGDDPIDMSLNKYAKTLCTGKNGAGKSTMLEAIYFALFGKPFRDITKNQLLNENTGKNLLVELWLEYEEKIYHITRGIKPNKFSITCDGVAIDAAASVKDFQSYFEEMIGMNSTSFKQIVVLGTAGYTPFMQLKAPERRKLVEDLLEVSVLAQMDKINKTRIKELNQDITSVDMEINHINSQLKTYQDHQNNSNASNAAAISDHQAVYDTAREKAKEIKSAIDLLTTQITEFVMPDSPASDLGKFTMARAKAAAQHEQFSGIAHMHEDGGTCPTCMQQFDDPELLVKLRDKMSQIQGQLDKADIRINELNQKMIEFNEATVNFRDLQNKLNNEKQSIALYVNQAKAAKAAIERLQDERTDYTSEIDQLGNNLRLKISAKSDLEKEKHRRSLIADLLKDSGIKAVIMARYIPYFNNRISHYLDIMDADFGFTLDSEFKEVIKSSGRSTFSYNSFSQGEKARIDMAVMFAWRDLASEVSGVDVNALFMDEVFDGPSDDDAQRSVFSIIENMKANVFIISHGEHDPQKFDRHIVMSKLGRTSVMNEVIFDVL

>PHG25ORF045c 27993:29060 T4-GC_141 gp47  recombination endonuclease subunit reverse

MKTLFLGDLHIGVKEDDPWHENIILSSIEQAIAYSKANGITQWLQSGDFFDVRKAVTQRTMRFVRTKITTLLREAGITCYVIVGNHDLMLKDKIHPNSVTEILGKDDVYVVIDSPTTVKFEHIDIDLIPWLCKENASDIFEFIKKSESPWCLGHWELSGFYFYKNIPSSGYSGDFLKKYEKVVSGHFHTQSGGENIHYIGTPYTITAGDEDDPRGFWVLDTETREFEFIPNSKTWHRRLTYPGVTIEEIRECSGCSVRLIANEVDEGLTKVEFLLSKIVHDLRTINKSAKIEVDSSSDITDDGETLAVSSMDTSGSSMTIMGLFADSVANSGIGAEHKEAIVIMANELYAEAIAS

>PHG25ORF046c 29221:29565 T4-GC_1511  Hypothetical protein reverse

MSPDYDVDLSTGAEALSEVYDQNLVDLQEQLEKQAEKKAAKHLKTHGREIKRLKKHAERALFANNKEQYAYAISKLRTLYKQKQLPHSAMTTMFETSRQQIVDMAKAFNASVNS

>PHG25ORF047c 29555:29779 T4-GC_1724  Hypothetical protein reverse

MKTTLKINLLPIIDSTCGEIELLAYFVKLQLLDYNIPVVLNPANISWQPFEVETGQLDWHIDVDTMTMEISYVA

>PHG25ORF048c 29757:30275 T4-GC_140 gp55 Sigma factor for late transcription  reverse

MKYVDNEVLYQNICKWKQDMRDAGHHIKMPDAIGIDIMKIAKGFTGYYKFAGYTQNWKDGMISDAVEAVVKGLINFDEDNYKNPHAYITQACYRAFIGRIKYEKHEMAIKYRYFLTNVYDEHDDDMSRLVDENFIQDIHGKLVAYESSLKSKKKDKEDVPNLDSFYEDDPED

>PHG25ORF049c 30561:32000 T4-GC_1725  Hypothetical protein reverse

VKLYTLSAIPAAGKTAAILNHIVENNEKAIIASISRQLSKQSFEYYVGLGGEGELVDTDNRQGQKSVHEAVIKASEEFDVIFITHAALMGLRDIDAVKRFYLYIDEVPELTSFERFTFTTSVESHILELCKIDETGLLELRDEHRKSVQKMAIDGFRGNDDIYSTLFPLYKALLTGVPVRLSVEGGVTQCYYVNDASNDDWAKFKSITVCSANFEQTFTGMIMKHFNGWEFEESPLVGRLAFRVYPKTARVKIHVMFDDDWSRYKADKEVDGISNYTRIENTLDTIVNGDFIYTRNSYRPRMPKGTEVPYNPHGLNNYSDYTNVVVMFSYNPAPWQVPILKELAKSVGLDESAMVDAYIVSKYLEPAFQLCARCDIRNEHSLKPINLYVPDMKLAQYMLRYLPHAEICDGNSVENHKQVKRNRESYQALYQMTEKERFKYKYLLRKLGRILDINSAEDQEIVQDWIIKTREKAKKKAST

>PHG25ORF050c 31997:32572 T4-GC_1726  Hypothetical protein reverse

MNFKGYYTGIGSRETPDHICRLMKDIAAVAAVRGYTGRSGGADGADTAFEEGFLAVADSLDIDSPVEFDVYVPWARFNGRFKPKHTRHDLILPDANKWDAEQIMKTVHPIYAKGGKLTGGALALHTRNVYQVLGYNLKTPSEFLVCYSVPTDNGVSGGTNTAWQLAMRHGVECYNLYNQFDIERLKEFLDL

>PHG25ORF051c 32640:32894 T4-GC_1727  Hypothetical protein reverse

MEFKIIVSSRHAGPIDRYIMDLKNIDRVSPGGCEMHILRTTSGADIIFHADGYDPELYNEVHRYAHYILNTVKVPAGAHVVGVV

>PHG25ORF052c 32959:33297 T4-GC_1731  Hypothetical protein reverse

MSNAFIAVRNFAVHTAAAEFTTDNILGREITEQMIDKVENTVWDAMMEAGVTGIGRRAIRSVIVQYIADEFGTQPLGHTPTHAGYKQVAEDAYKKYQGKARKIRQEMYGSKR

>PHG25ORF053c 33403:33678 T4-GC_1519 NrdH  glutaredoxin reverse

MIEIYGIVSESHKCPACDFIVNRLEEDGIEYSIKTVLQDAKTDLGFEYKRDVIDELRRRIGQPKGSLELPKVFVNGIYIGGAKALLDYLDS

>PHG25ORF054c 33671:33982 T4-GC_1734  Hypothetical protein reverse

MMFEEAKELINRPPKLFFGKEYDGTHVGSILEKIQKYNGPGDAYRVEYRVLLDGGNVVTGVGIANYSWIAKVGYRPDVEITRIKPTEATLDRWSCIYSEKWHD

>PHG25ORF055c 33979:34338 T4-GC_1735  Hypothetical protein reverse

VDIEMHIEAQKQIREAEWSVRTTKHTRMRELRNAYVEEKEAGRVKSELISEDHIAKTISNYLASNEYDVMLDRRKEVAKQNFRCPCCDADQIQLVSWTHKVVDLRCRKCKRKFIWESPI

>PHG25ORF056c 34405:34506 T4-GC_2407  Hypothetical protein reverse

VEGYIVQQKFVRTDIPAPEPEKEDESENPKTDE

>PHG25ORF057c 34538:35443 T4-GC_1737  Hypothetical protein reverse

MIIVGSRAFQARLIPFVAPTVNMDHDFIAYEEEWNEYQARMQGRTIAVKSPNVRAFVVGDGKSRCCYHEAYIVQPGSSDEMIYKLMDVVPGKDVYATPEILLAVKMAHRFKKNTRNFIKTMMHIHELREFGIVMGPEHVEIFKKREQESLNYGHPKLNVGKGAFFKDDIYTYDHDTIHEAVAVDGIPAYRSYMVDGAEVMTSKEKFFNCSRRIRLMGVYEESCVLALERCLIPFPGKVQPYKAFQMALEKVCTSITSGWFREFAWENYCDVVKIYADQVRAGDSYDELFKRNQHLLKIHSK

>PHG25ORF058c 35483:35698 T4-GC_1738  Hypothetical protein reverse

MARSNELVEKAVQLQKLLVEVEALATEHDYGMEINGNEVDFSDWLSSSCYGEGSEAFGVNSDGSVWMESNC

>PHG25ORF059c 35710:36021 T4-GC_2408  Hypothetical protein reverse

MSDIKQSIETFEKKFQDIKSILETPMDKAEAQQAIHKLNSMSEEFESIAQAVADRFCISFSTGDYGYGRTYYPKGHDFWTESSAEEYGQGTENGYWLSSSDMC

>PHG25ORF060c 36102:37928 T4-GC_1523 NrdD  anaerobic NTP reductase large subunit reverse

MTTRSLVKQLVEGQSGLHHENANKNADVIPTMRDMMASISSKDYAKSILPSHLIEAHDSGDIHIHDLDYAFTLPMTNCCLVNLKEMFKNGFKMGDAQIEEPKSFGVASAIMAQITAQVSSHQYGGTTLANVDQVLAPYAIMSWNKHFSVGCSFISDNEKIEKYAYEMTAKEIYDGMQAFEYEVNTMFTTNGQTPFVTITFGMGTNWFEKEIQKAILKVRIKGLGKNGITPVFPKLVMFMEAGINLNPGDPNYEIKHLALECSAKRMYPDIISAKNNRSITGSKTPVSPMGCRSFLAGIKSGELDGRNNLGVVSVNIPRIAIEANGSQESFFKLLQERFELSVEASLERIKHLEGAKAKAAPILYTEGAFGLYLNPEEEFLSHLKERASISIGYIGLYEAALIMTGKSTASDLEARNFALSIAKYLDFSCAKAKLNTGWNFSLYSTPSESLCDRFCQLDRKKYGVIEGITDKDWYTNSFHIPVDAELNPYDKIDAEKEFHWIASGGHISYVELPNMRNNLEALEQIWDYAMENLSYFGTNTPVDKCYECGFDGEFKCTSKGFSCPSCGNHDSAKMSVIRRVCGYLGAPLARGFNKGKQAEVSSRVKHVK

>PHG25ORF061c 37925:38398 T4-GC_1525 gp49 EndoVII  reverse

MLLNSKSADELKQKLFEEQNKCCKLCGNEFDGPYNKQHLDHDHVLQGPNAGKIRGLLCSRCNLLEGIMKHKFIRSGLKAKDVDYIQWMRSLLEYVDSDHSKNPIHPNYVSDMTKNFSRKNLSEMKAELRERGFEFDEKDQKAVLVKKFRKQFKKAIQ

>PHG25ORF062c 38427:38825 T4-GC_1740  Hypothetical protein reverse

MTLKFRKFKAKDERNMFKVTINFSDKFDDKTIHWELPAVNLNEASIEIERLAIFLEKCKNRYPNGKGGLDDFTDIPDYYRYFCEEEESIEIWEKYGVETLWRPRHEGEYPKNLASYEIVYTDNDNVKYSVTL

>PHG25ORF063c 38822:39049 T4-GC_1741  Hypothetical protein reverse

MHIHNHAKEFTRVIGGNIRVNLLSTDHEQIKNTIYWAFPDIEEVEIGNSKYFAHHGKIYNATIDYNAKQVIMVAK

>PHG25ORF064c 39056:39241 T4-GC_1742  Hypothetical protein reverse

MQIKLTRNEFKKALENNDQYEYPLNNETINQLRSVFSVPQVEYVYLSFQEYQSILPIIPAM

>PHG25ORF065c 39216:39476 T4-GC_1743  Hypothetical protein reverse

MFNKIIKWYEQEWLYKKKIIYEWKNSYLVKYFSIDGEFGHLPSYWGQMYNGYKLNRLRLFIVSIEWGHIVMSKAEWESNANQTDKK

>PHG25ORF066c 39522:41003 T4-GC_1745 nicotinamide phosphoribosyl transferase   reverse

MNMIRQPTGVKGIPLIAMTDSYKITHWNQMPEGTEEAVFYIEARGGKFDEIVIGGVEYLLTKFAEIITKDDIDEMDAMSKAHFGQDVFNREGWEAVRQYQEQHGCLPIQIDAVPEGTVVPVKNVVLTARVKAPFVWLAGWFEPIILRAVWYTSTVATLSRECIKSIRHHLIETSDLEVGSPEFHFVLMTRLHDFGSRGVSSGESAAIGGCAHLYNSMGTDTFESLYFAKQLFGAEMAGISVPAREHSTVTSWGADREKDAYLNSVKLFGVGAYSIVDDSTDFKKAIREIESYKDEVITKGGTLIARPDSGDMIDNISFALETLGEIFGYETNSKGYKVLNKHCRIIQGDGIDGPEVIGRVLTVMKSSWVGAAENIAFGMGGGLLQMVNRDTCKWAMKMSAIKINGVWKDVFKCPKGAEWKASKKGQLKLRVMDDGRYYTEGTIEGGQMLSGVSIKDGFVELMSKDAFVRYYDAEKGQKFKSNLAEIRQRTAIK

>PHG25ORF067c 41006:41662 T4-GC_1746  Hypothetical protein reverse

MNYYAAVKNFLENRRDTSNNRFKTYKPVTERLANYHHFMKLVNDILPNLMPTSALGKHNGISKIKPNYFNVDAENAVTVKGIIWLNTVFEADCFAARLELLRHYGAVVKIDISENGRNQIVKFSIILSEIEHVKPVAEDANNVEEARSAEPVNLETEKEICESIFFSEAIGKAIHTIRGALNFGSKRLKEIDCEIAKLQALRKEVEDNMKIIKNSIGA

>PHG25ORF068c 41659:41805 T4-GC_1747  Hypothetical protein reverse

MSIKAAAINIGYIASFALFYSMYIGNAYAVLGCAMAVIGSTIIARICE

>PHG25ORF069c 41879:42550 T4-GC_1748  Hypothetical protein reverse

MSGKSTLRSQRKHQRRRHNDIAHVRNFLNTLQSEQHDRDWLNLVCKMFNAETTAAWNNTYQKTARIPAWFWHKIDRIMRENHIPPCKANAGMTVYVYERGVSRVGELVFSNDKGVLMLARLLEIEIRARGMNLFLPVLNRYRNRRNTELRAKPAHLKPENIHYATTEEIDIMRDNISVDKLLEEIPALESRIDVLSRELAQLQDKLQNKRQYVRDYLSEKFNI

>PHG25ORF070c 42547:42840 T4-GC_1749  Hypothetical protein reverse

MELNIVKVYLESKLQVESLIGNKVGELEIFAKEYWLVKDGFIFLHDKLGISENDCSLCYEILRKCHVSDEITVFMVDDYVSESAKAIVVITDKEDKA

>PHG25ORF071c 42890:43042 T4-GC_2409  Hypothetical protein reverse

MIKAAEMAKMVAQNSTEIVNSVSVHFDDFFNDNMKDTMRHNDCQRRYWFN

>PHG25ORF072c 43039:43290 T4-GC_1752  Hypothetical protein reverse

MKITKSTNLQSMDFVGRVVKSATETKEVKITRFETIAAGITVGIVGVGAAMCFIGDIDMARKIFIVGIIAGATFLFMKKGLMK

>PHG25ORF074c 43599:44573 T4-GC_1542  Hypothetical protein reverse

MQKVVFEGLHGSHLYGLNTPESDLDMKGIFIPDPKDILLGRAKRSYSITTGNDKSKNSKDDVDIEMFSLQQFILDAAKGETYALDMLHSPKDKIITDSSVWQYIHQNRSAFYTTNMTSYMGYVMKQAAKYGVKGSRLAALREVKEFMDALQIHENPRLRDLKVPLPQNEFCFWTHIEENPDTMSYYTMMGRKYMAGVKITEFCGAVDKLWAEYGDRARKAEANEGIDWKALSHAVRGGLQLLEIYKTGDLKYPLADAEEIKLVKAGKLSFSFFKERLEEIVENVDTAAKEASNNGMPDKVDMGPWEAFVEQVYAEAMKEYLESK

>PHG25ORF075c 44584:44706 T4-GC_1753  Hypothetical protein reverse

VVKFIAEDGSLIAWDADYHRSVFVNHNDRDQLKAYDMKLS

>PHG25ORF076c 44734:45792 T4-GC_1755 NMN adenylyl tranferase  reverse

MVYDYDRAVVIGRFSSFFHRGHEILIYKALQTAETVAVVFGSSHCYPNTINPLPTPIRIRMFKEWMSNNLTPSEQARIVFGNVPDYRYNEDRWQTEVREAAREQPGERVAMIAYDKDEDSYWIKTFGWEHIQCMGVQNHGKDISNTPMRDEFLRTGAIHDDFPINPSVRSFLLKFWNTEGSEIRDRLMEERAMWDNELAKFKDYPYADALNCNTADAVVTCNNHILVISRKHAPGKGALALPGGHKNSNETFRDCAIRELYEEVRIDVDRQKIIGSIKAHEVFDHPKRTAEFCKPTVAYYIVLQPNDDGSLPEVRADDDAKAAFWMPMHEYKRNRARMFDDHAEIISRFTGI

>PHG25ORF077c 45794:46027 T4-GC_1756  Hypothetical protein reverse

MKSTALAYVLWFFLGVFGIHRFYTRNYVTGVIWFFTCGLFGLGWFVDLFITAGLVRCANIEWRQNQIEINTLIRRGY

>PHG25ORF078c 46028:46396 T4-GC_1757  Hypothetical protein reverse

MKRYRFKSAEARHKFAAVSDTNKTIANSVCDQTFYAAMSQDAIDEIFFEINGITLFPEYFPVFFAIEVKEYLEEVSSEDVAHEISQKILENNDVDQLLAENAALRERMSKLENRLERLERLV

>PHG25ORF079c 46436:46828 T4-GC_1758  Hypothetical protein reverse

MQIILKSAGEGKTAEAIKSAYMAAMNHPVLIVSSKEHPSVLEHRVNMFSIQNPAIKNRYDIVTCVEPATPEMFKDLGYFDRFGTIILDVNFAMSRGPWITVCAELEAYGYEVIATQELVKPAQKSHKVYH

>PHG25ORF080c 46938:47222 T4-GC_1759  Hypothetical protein reverse

LSKQIGVEASEFKIPPIWKIVRKPGWSYGLSFEREFTVYEHKEMGYTIAIHSERHRAQFVNENNEDVMGFAEMIVSVSEVEPHKSKHGTRWQFV

>PHG25ORF081c 47252:47458 T4-GC_2411  Hypothetical protein reverse

MKHVNEMPKNGQFVVVWVYDGKIWSETWRWNDGVVEILLDDTAAEEWRTNDCYYDDGYEDLELNYIVI

>PHG25ORF082c 47581:47961 T4-GC_1550  Hypothetical protein reverse

MEVRFGDVVTGKTSIFDEFIGACLMSSTYAHSAHFMTKSYEKHIAYEYFYDNMPGLIDIFAESYMGSGFTYRPRLSIYNGTFESFVNELAQMAEKVSASAPNTVLKNTSDDIQELCRMTMYKLSLH

>PHG25ORF083c 47942:48343 T4-GC_1761  lysis inhibition regulator reverse

MDWLDALSYWLNQCAVKTKASNRLCLCLIPSRRGQWPICRMLKTFSIIALVLASMHFVEADPESGSYDEYMRGALNIVYSNEIVPSLDNSVEFLEHLNDKWKSVKCSSSCYQTGYLEAKTFITKREGHGSKIR

>PHG25ORF084c 48373:49599 T4-GC_1764  Hypothetical protein reverse

MKRVSIEARKDWLPQLTSEGVLWTTTEEGPYWTEAMVQPKYYSFTRKEQEQLEKAANEIHEMCLETIEWLFTRDSKKQNEIFDMFNIPYESRDQIMRSWEDDEWGLYGRFDFIMTENGPKLLEYNADTPTILIESAISQWNWFNDQHEKFHQEAFQFNEIHEALVNHWRDMSTLYAIGDKISFVATTQVDDFATIAYMAETASEAGLNVKMFDIAEIQLSDDGNFYDIEGQHIDTCFKLYPWEWLYEDDFGKAIGGSNTRFIEPTWKMMLSNKALLVLLYERYPDCEWLVPAYMEDDFDRFNLFTYENPKWVSKPLLSREGCNVHIFEYGGESEFTDGNYAEEPRIVQEYIEWKDFDGCYPMLGVWMVGSDAVGLGIREDDSRITGNNSRFIPHVVENWQAADDLNPP

>PHG25ORF085c 49810:50418 T4-GC_1767  Hypothetical protein reverse

MQKQMKMGIMAAFVAAALSGCGEQQSDTFSYNGLGGESTPTVTATSAEQCQELGGGSMEQCQLAFKQAKDEHTSAAPKFDDQTSCESGTGTVCTQTQIQNSDGSFSDVFVPAMVGMIVGQMMSSNARPMPVYAPSRSEDRRNGFVTANGSYVPPGKGSIGANTFKTSFGKGSFAKPAASSKPVVRMSSGGFGKSGGFGSSGG

>PHG25ORF086c 50420:50647 T4-GC_2412  Hypothetical protein reverse

MLSRGFTLIELMVLVAIIAILLAITIPAFSDNEIYNPIDSACPHGLATAITPNGEEILVCRKNQVINKQTLTIGE

>PHG25ORF087c 50707:51630 T4-GC_1769  Hypothetical protein reverse

MRTMNKTPKITRKHALIGAGVAGVLLLAANVFTVVDDGSVATTTFLGKVSPNIMQPGLNIINPLASVDTYSTRDLKMEFSNVQVPSQDKLKTSVDITLMLRFDGDKAQMVRINGGTERQAIDKYVAKKFESTVRESGKNIKKAQDLFGDATTQSMLQDMIKTEVNDYSKPFGYEVTEVFLQEITLPKLIQDQVEQTKIREEAVNQAQADLDKAEKVAQQQVKTAEAAREAREQNAVANERDADAKLYAAGKEAEANTLLQKTITPEMIKWRQLEVEMIRANKYQGGVPQTVVGAGYDGQMLMDMRSK

>PHG25ORF088c 51651:51914 T4-GC_1770  Hypothetical protein reverse

MKSSDVFAQVQLAQAFATEELKRKLAPVGKFVADEMISKRVFTITFAGDKFPGIYTRDIVDYLRALGYEIRCESHRNESYIIVTAKP

>PHG25ORF089c 51988:52560 T4-GC_1553 Tk Tk thymidine kinase reverse

MASLHFHYAAMNSGKSSHLLQVAFNYKERGMNSIILKPAVDTRDGSTVSSRIGISAKAHMISRDDSLKAIIDRESEINGNHCVLVDEAQFLTIDQVKHLAILSIVWKFLSCVTDCCLIELLLVPRLIPASRFSRRKGRTQENCWCGKKATMTMRIDEHGKKIWGPRVSIGGNDQYISVCRKHWNMGKSSK

>PHG25ORF090c 52560:53027 T4-GC_1771  Hypothetical protein reverse

MLEIERKWIVPVFPFQPSVTFRKQQIAQFYHEGARYRSVMEKGLPEVFVKTVKTGQGLVREEIETDISHEEINKIHADAGHPKCVVKERWFVKTGYSYHTVELDILSTGEMYAEVEFKTPYDAANFEPVSWFGEEVTDDLYHTNYEIFKRINGMS

>PHG25ORF091c 53020:53355 T4-GC_1772  Hypothetical protein reverse

MKFPTDLLREMTYEDKITVEIGDWGFTEPFVIESVEKEVYDERRWSTVYRQILAVTRPDDETTRYFETDYSEGATELQDETPYENDGDEILLDEVFPVEVKVIQYRRKPNA

>PHG25ORF092c 53359:53559 T4-GC_1773  Hypothetical protein reverse

MEVKGKWQQCGPVMQKVFEAAFIHLFGPDLDGVIIHSYREVGDCVKVNYEIKHNGQLFIGQTVIVE

>PHG25ORF093c 53549:54034 T4-GC_1557 Tk.4   reverse

MIVEYVHGNAISLFLSGKYQMFAHGCNIFNRMGSGIAKEVRNRLPELWQLDQLTTEGDRKKLGTISGSPIACGDQHGVAFNMYTQATFWDPADMLSYDAVRACFAEVNTLCQETVDFGLRPTMCIPKIGAGLARGDWDKIEAIINEVTPNIDITVVEFDGS

>PHG25ORF094c 54031:54471 T4-GC_1774  Hypothetical protein reverse

MKKSIAAILALSIYGCGAAAPVTANMNEMFWFPEKSGVIKEFTDENGKYESALSVSCDMQYTQKHDDCLGIIFNSDYWIIDSARSDNSILSRSERVMISFDGVVQNVYYVRTGSAIVIWRKDNPDFNPMGKVMSITTPYGKGEFTL

>PHG25ORF097c 54905:55438 T4-GC_1559  Vs.1 reverse

MGELRDVNNPNFWNDRYLGTLFAAIAWEESSAGINTGRNKKGHHAYGMFQNLYTTVTSKLDNRGIPFRHWYLKKDLERKSSSAEWAMDELSYWLKVRKGNIRIALASYNAGWNYHTGLRYADRVLTKNQKLKRMDFIHQQMFTFLRLWDTITSVKQTNQMWSKLWNSSSISSVSRLL

>PHG25ORF098c 55593:56027 T4-GC_1560 RegB Endoribonulceases, translational repressor  reverse

MNRYKLRRILEAEFKEINRKIEEARLASGHGHRFHLEYTYHFIDDLLLRNINIDDTLSLIKGLKEKIHEVDAYMSLPYPPHLDEKRVEGVEYRPIRLEITNGSLWIGITPSKIPPSSEYSSSLTCRMAIVNSATFNFQTVDYEK

>PHG25ORF099c 56124:56354 T4-GC_1776  Hypothetical protein reverse

MIYLFGADWCAKLQTRKNLCLPNVDYKYIDVDSDEGIALTAKYAIRGLPTMINVETTDRFTGVPKNVVELKQKMGI

>PHG25ORF101c 57264:58976 T4-GC_203 NrdA ribonucleotide reductase A subunit reverse

MSKISKFESLSAERKHLQSIGEIPTWFTTQGYSMFLKNYQYKGETVRGAFRRVASTLAKHDIRPEAEERYFDLLWSGKLAMATPVFCNTGTDRGMPVSCAGSYVGDSVLDFYEGQTEVAMLAKNGFGTASYLGDIRPRGSDISTSHNKADGLVPVFDNFVNTKTKVAAAGRRGEWAGYVDFSHGDFWELQGYVLKNPASAHVGWVFEKEDYEKLLARDPEYMARWNELLYMRARTGKGYMWKNWIANDLAPQAIKNSGIRIRSSQLCTEIALPSDDMHTFTCILSSLNLARWDEISAEDIKWAVRFLDSVCSEFLEKAKKLPYDTLHKAIRFTEKARALGLGTLGFHTYLQMNDTAFESGAAHILNNSIYSQIKVYAEAASRELAEEHGEPEWCVGTGMRNATLITIAPNMSSALLAGGVSQGVEPLVCNSFIQQSNAGDFVRSNPVLAKVLSDRLSDKEIKDLMENIATYHNGSVQHLDILTDHEKMVFKTAYEIDQHAIIRLASARQRHIDQAQSINLFFAADEKESVVASVHKAFMDDPRLKSLYYLRSERGVKASTGEVECLACQG

>PHG25ORF102c 59029:60027 T4-GC_1777  Hypothetical protein reverse

MHDLYKTLPMYQSQEGWIIKYPEFGKLADEQMHAFWPWDEPVVDNDIQDLRTKLTPGELNGITTVLKLFTIYERKVGEDYWSGRIAHTFGRPEINRMATLFSAVEGNSHAPFYNKVNEVLYLDDEAFYTSWKESEELSRRIQFVGKSVNDPDDAKSFAAFTFIEGAVLYSSFAFLKHFQAQECGKDLMRNICRGVDLSVADEHHHSIGGAMLFQTLCREMKEKYGEDVRAKLKNDIINMARQVFDHESGIIDLVFAEPIDGITADELRVFVKSRINLCLENLGYEPIFEIENNPIADWFYRTINAKKFHDFFTGSGSEYNINWNREGFSDCW

>PHG25ORF104c 60254:60688 T4-GC_1778  Hypothetical protein reverse

MLSEIMKSHQNRSTDSDPLKIIKTSSLISTACQVHKLSYDQLPGGALIVADRDKIAQLRGRSENKARMLDTLSFCRDKMHFELLNRPPVIIFVTELSIDCIRTALYSKTGFSKPHEFTAYYIGAKRSKSIISSSIDKTEEFFNG

>PHG25ORF105c 60737:60913 T4-GC_1779  Hypothetical protein reverse

MSNVTHLVNFGFGQLSVQQIGSYFHVINSADAMMPIGTRFPIKDTVKLEADVIQLNGE

>PHG25ORF106c 60995:61450 T4-GC_1780  Hypothetical protein reverse

MSIVKERFFNYKTFFVEAINRAYDNFPAGCSQELYQPKSSFLREHRTIHLNLGRITGKTSGLIQLANELVAQGGVRLITMNPANKRHVKDMVLGPWRGDIQISTMSELTNHCPCVKFLMIDESEYTLTSRHHRQEIYDWAGTHGVEFVIMT

>PHG25ORF107c 61526:61708 T4-GC_2417  Hypothetical protein reverse

MSYVQRMQDELSELGVRLEALAKFINESDIFKTLDVDEKFLMEQQRIAMGSILRYVETSY

>PHG25ORF108c 61719:61925 T4-GC_2418  Hypothetical protein reverse

MMPENLMLLRAPGGRTRRPRELVKFLSLWNNIGPRKTIGVTKEQVPEEQLTEEQKIRRKRQELLRSIY

>PHG25ORF109c 62071:62493 T4-GC_1630  Hypothetical protein reverse

MEIGSGSAWPSCALSNFAPHEFFIDGIRCASMEGFLQSLKFKSPEMQEHVCTLVGKTAKFKGKKKNWWRDQLLYWKGQPIHRQHEAYTELINRAFDEMSKNAGFQRAILATHNSSFTPLKWGKSKKSETVLTEQEFCSNL

>PHG25ORF112c 65630:65836 T4-GC_1786  Hypothetical protein reverse

METVVVKLPAHLKEWFISYMSNSGEQHLMEAWHDEGIKGDGVDFRYPYYSRKRGEEVDETADIVVTET

>PHG25ORF113c 65838:66083 T4-GC_1787  Hypothetical protein reverse

MKTISPAGKEKTFKSCQSLKDWLSANCDSWDDDILDIPFKSTVHWGLCPFDQDIYNGKETFVWNFCKTLLEKELESRAQEI

>PHG25ORF115c 66668:66880 T4-GC_1789  Hypothetical protein reverse

MKIYHPQHIAKVNGITKVDMIRGHKTQGFHCYIMFKDGKVTDCTFKHDTAQFRNMEKIAREVAAEHQYTL

>PHG25ORF116c 66941:67207 T4-GC_1790  Hypothetical protein reverse

MQFLFELFAASVQYTAVALIVYVLLHGYAFFDEWRRGKPDSKFPAKSLSSVQIYGTIAAAWLPVVLFLLWKLIEFIYVKVVVDKIYKK

>PHG25ORF117c 67207:67698 T4-GC_1791  Hypothetical protein reverse

MKFAPGTVIPEGYVIKITSWENDGDDYADVIHTGRPMKDIEFFEKIKPIFESCHGIENKGYGNKDYNPEMAVDLFEIFVENMHLSLQFKHYLGLTPDMYDPLDGDYTNSFSHDNFCKMMKENITGYAKQYDFDFIRVVETIEIGYNPSEYVVPELHLVKIKVI

>PHG25ORF118c 67702:67806 T4-GC_2422  Hypothetical protein reverse

MTDQQEAFLHTKTSELVKVWCEYGGRLTERDLEV

>PHG25ORF120c 68063:68269 T4-GC_1793  Hypothetical protein reverse

MQKQVILSTGSTLTVSGRAVSVEVGPVFTALVKGEGEKRVVVAEVRSELVDVVVHEPRLLGEAVEAAE

>PHG25ORF121c 68375:68812 T4-GC_1584  Hypothetical protein reverse

MFTDSFVGTYVACKFSDETLDFIQRIQEELRLPNPVPRDELHSTIVYSRVYVPFIPDDSPEHLADSCYLRIFETPEKNFLVLAYDSPYMQKRHAYGQILGSSAHDFDEYIPHITIAKDIGPLKYEGSYDFPIVTTHEYVEELRQD

>PHG25ORF122c 68812:69045 T4-GC_1795 gp57A  chaperone for tail  reverse

MNAEQQTIASLKIRVFDLSEQLVATQQQAKEFSDALTKIVQIVGVTPADGEDSITLSSIVEAVEALVPSQEVEVVEE

>PHG25ORF123c 69042:69725 T4-GC_1586 gp1 dNMP kinase reverse

MIIALSAKKRCGKDTVGDLLEKEGFHKYALAEPIKTFLYRAIRDDNRLPMFVQYFNMNDFNGLGYDRENILPISNSDVFRIMRSAWMLVCDDQQIDYTYAHTGIISEAVLGNKKAWSIRRLMQTFGTDIGCAINKRIWLQYLENFLLNHENVVVTDCRQDHEMSEMRELGAVVAHIIRHTDSVDTHSTEAGLPIRSGDHVIDNTGTLEDLHESVNNFVKTLNPKDIK

>PHG25ORF124c 69728:70255 T4-GC_133 gp3 head-proximal tip of tail tube tail completion + sheath stabilizer protein  reverse

MALNNQSNITNFTLDIPSSAGIKTMLMNVQSASIPGFRIPPTEMPLNSQGTARQNVPSTTTEFDPLIVRVLLDEDFEAYTEMYRWMLSLNDYARQTPTMWGTVNQPPAITLHVLNNSKRDIIASFNYHGAWPSEIGEIEYSYTEDGDVSVTFTITFFFKYFEIEKDGELIRPLRV

>PHG25ORF125c 70482:71336 T4-GC_451 gp2  reverse

MIFDYVNEAPQKKSRNQWVTLGIEWREAKSKGVSGKDFAKSKGLNYDTFRRTMLKFAMQIDIAIEVESLKNKAKLNAREKALVMINDFRSQLRSRAADTGAANNNKSQKWFNDTVKKSIRGHMVSNPKPGRIYTFAYDAKHKDTLEYWDRFPLILFLGIGTSSSGPLMYGLNLHYIPPKARQSFLEELLKNYASTERLSNKTTLKINWSNVKGMNGSDVMIKAYLPAHLKGSMLEVKPSDWVNVIYMPLQQFMSKGKRYSAKKVWATCLMVMAWTSSGPFYFMD

>PHG25ORF126c 71336:71788 T4-GC_9 gp4  head completion protein  reverse

MAYSGKFRPKNIGKYKGNVDKITYRSSWEAWAMKFFDQSPSVIAWNSEEVIIPYFSNADGKRRRYFMDFWVKMSNGQVFLFEVKPEKECRPPQMKSTNTAKAKKQFMAEMYTWQVNTDKWKAANALCMEKGWNFKIITENSLRTHFGWRG

>PHG25ORF128c 72498:73004 T4-GC_1589  Hypothetical protein reverse

MSNILPASAVLPVKRENETVSQTFSANLTEPGATLVSISVNPVDQNAGITVTANSFSGQYTGVFVLDGGLSYRLKSGERETANKWEDLPDPQTADLYSFLAPRVMEKEYSYLVVLTYDVITPTEPGNPSSEPARYVISKTYTQKVVGEWSVWANNLRDYVNRGISKDI

>PHG25ORF129c 73008:74681 T4-GC_455 gp5 baseplate hub + tail lysozyme reverse

VRVHGIHPEQKVRADDYGLATEDLLWMSVGMPVTSASVSGVGQAPVGIVTGTHVYGIFLDEFYQNGLVLGTYPGIYPMMPDFNKGFSDPSREYPRHVGSDVNILARGGKEIKISPGQIVKENQIVPVVVEDQNLNRDVAQGADRTPNDEIYPNPDPDVTIEDMLRYDEGIRVSVYWDSEGYPTVGIGHLIVHEKTRNMTRINQLLSQQVGRQVNGRITEEECSMLFERDLSSVYSSISSNSKVGPVYSMLDDTRKMAIVNMTFQMGVGGVADFNMMLGYLALGQYDNAADAALDSLWARQTPSRARRVSEVIRNGNLVPYGGSQGSAPSLRTMRMFKTASVSSTAQAPSFTEPESPYSAVYPYNKVYESESGHIQEFDDTPGHERIRTYHRTGTFEEIHPDGTKVTKIIGDDFYIVKNDGNVHIGGKLKIVVDGDADIFVQGDSNSTISGNATQFVRGNVDERVEGNVNQYVTGNSSALVKGNLSADVDGNADIKVMGDCFNTIDGNYTLKIGGNFSTEVGGSRTDDVSGNWNRQSAQVSDVAQGTFSIDGSRINLR

>PHG25ORF130c 74771:75310 T4-GC_6 gp53 base plate wedge component reverse

MIFSFFDPIDYQGKSTTDIFKNYRAYFNRVIVKYKPEVYWINGSTRPEMLAHELYGNQQLYWVLLMRNDVYDPFYGWITTQDAAYDYAQQQYPENKAVYHVDANGEKYWNLVEDPDFPRHWYDAGDTSRSHIQYIGALRAVDSLEAQSAVNEQKRKILIISEADINSFLNDMIREMEKV

>PHG25ORF131w 75385:75678 T4-GC_1592  Hypothetical protein forward

MPGLTYDMAWTTGHDTYPPTQIQATQGKVFVDGIKVVVEGDRIIPHRNTVEPYDVHDGYVIPTTAKVFVGGKPAVSIGDPISCGDTIAQSSSKVFIR

>PHG25ORF132w 75675:77558 T4-GC_106 gp6 baseplate wedge  forward

MKLKTNIPDIFKGATFDEIKSDLIDWLGNQDEFKDYDFTGSRLNVLTDLLAYCTLYIQQFSNSALFESFIRTAVLRSSVVQHAQDMGYMPDSRTASSTTLLLKATNPLNPTSIRIPRGTKFVGTVERTDNYPFVTLDDVTIIRGQNNTYESLVNVYQGRIVRTELKFDGISQILIRDPNIDRSKVRVWVDGSPWVDWTNNSMVDISGASNVFYMRETIDQTTEIFFGEGEASTEIAGGALVANYIGGLKPNIGSTIVIEYLSTRGEPANGSRDFAYTDTLQNIVITDLIENPTDDADYVGTQGGGDPEDIERIRELAPVMRESQRRCVTATDCESFVSHKFGSIVQAVQCFTDSEKRGYAFIAIKPKQGLRLTTVQKEDIENYLSQYNLAPITPAVIDPNYMYIKSKIKVTYNLSELYNSEEWLRGQIIDSIDRYYTDEVEIFNKNFSKSKMLTRVDSSDDSIIGSSAEISLVREADNFFKTPMAGISFQNAISKGSVNSSTINFTKNNVTYEVNYVSTSQTDKILIGPFANGDIPTSEYSGNDFTKTTVGGRNKYYEVGTVDYALNVINFDLGILPVPAESFAGAYIEIEALPVDDTIFAKDGTLIVFENDLRQQYTAITLEAISQ

>PHG25ORF133w 77585:80641 T4-GC_1593 gp7 baseplate wedge initiator  forward

MIIKAPAVTSLKIKILSANQVYLTWDDVGSNFYYIVELLQTRAGYGTSWGQLGVTSVEEWFEDTSIQADTYYKMRVRVSGKGFEMSDWVETEEFQTFSENAYYISAMKEFTPAASFVREKFSKNNENYVNFNTDVIMASLMSEDFVFSNQFTDATNLYDKIVSNENYHEIQGFIEPVCVDKNRTMLAEIDDVLYLFERFQPMAKVSNDKGQNWKYYKAFNGRVGNPVSRTVTYQSSTTTYLLGYENIYYGRRANDARWSADDVRFSSDSVTFSKTGDELNLGFNVEIFNSYARLPGDIFRKGEAIAADDDWVYVAARNKLRRIKTSNAPIDNDPGSPTFGEKLFDPTAFNITTNARAVTKKLDTFNGKLYALITGVVTQAGLDPTKPENVVHDPVAGVYEFDGSSWKKVFGIGEDHAWISHDYSNMSTNGEEVFVSQINFKYPGTLPDTDLPARYDNVFEAVKYELAPGYNSDIPIHMGTFRINADDPVWKLGPQQYYNEAAFNWMGRSGTRCWITNNDRVLVVYPKIEYSFSIDNEGTESDKRVNRETYNKGVVTLHANNVYFTGFKQYANGVLFHKNTGEIIGYYEFPYRVRNTTSVFWKPANVMMVAELRNQEREVPWTPAPFVGLKDPDLQPLVTKMMPESYLDEDTNFGAFAKYYLQFLSDGNGTYYNKLLNLIKNKYPREQYAYEYLWSEVLKRNIYLDEAKRDSVARFFESRAYDFYSTKGVEQSYKFLFKLLYNEDVEIDIESKHGIEYDIVVYSTNISQDIVGRTIYTPTGRANVTYVDREYVEGQLKWRITIHNMIGKFFEGQQIKSETSSFVGEILVGVRGKELMSDSIDYINRGRSYYTMTIKSTLPASRYTQDVLRFVHPVGFGFVGITLLTMFINSGLSMKHVETIIDNLKTYRWDAGYPTEQYDRVAKLDVDGNIEHDSITGEALYLVGPNAGEPFVPPPEYDTEEASWLGKLPSERRFNMSPLFDQSAVTFSHFRRLVEKRLKDDAGNPRDQQNPTQVKIDE

>PHG25ORF134w 80634:81620 T4-GC_1594 gp8 baseplate wedge forward

MSNFYRAIVTSKFRTKNLLNFYDMVGDEPTKNTIYATFGRDTPWSTNETDVGFAPPYPNDSIDGIVDMWTNMLGAVKIDKSLLDAIIPRKDWGDIRYDNPKTFFIDDIVVVNSATYNRTDSSVGWMIYRCADVPSIGSCSISGIDDKIECITIGGKWTATHESVEPPRGTAMAIDMGDGYVWEYLYTIPPDVSINRCTNEHIVVPFPDELSDDPARWGYENAILWYPDKLDLIYRVKVDTLRFRAYMDSIYFPEASLPGNTGFRQMSIIINPLVKKSAPADPDEKAILAAYKPNELEKDSGEMIYMENRQLITRALDQTEEINIIFSF

>PHG25ORF135w 81630:82487 T4-GC_1595 gp9 baseplate wedge tail fiber connector forward

MLQSTKKRIDVGIIGNPSTGDILYDGGVKLNQVIDALYNTFGDYRLYSSASEGADSQIIHATGYYQKLSRQYYAGNTLDIGSMHDADTSGGALTMTLPNAKLGEGCIFINSNGSISPSNPLIIRPQAGESILGASGSLTVTSPYARVFVWCTKNEGSERYWEYGITPMFGNSLMPVEKTILATTTATNIRIAGKNEYSAIKLMVAARNTAGTVFKNSEFLISVDTVTNAVLNTEYAVLKNTSNELYEIRFFIGVGDNVYAEVKSLSGQIRFSIKAIDTINIGATS

>PHG25ORF136w 82487:84301 T4-GC_1596 gp10 baseplate wedge subunit and tail pin  forward

MEIIKIGNVVDDGQGDYLRRGGQKVNNNFTELYSQLGDGDRPFAAGAWKNHSVGALSPLFGDSWAINTSAGSITVNLPKGSVSDYNKAIKLRDVWGTWASQNVILVAASGDTLKGSPNPRNLDKNLMDVELVYCSPGRWEYVENKRVDKITTSDLSTVAKKEIVVAVDGQTDFPNVFGTTNYNIANLEVYLRGNLLYYGDALNENSNYGSIDPANSTSVLPLDGRSIRIRDIDIKKGDTVTIVTYMDGIASYRSSYNLKNIQIFDASTTQKTSSPGEIWVGDILAKTDFTIDEFDIQPNNRINPNSLEVLLNGTMLNRAGAGDLPMFICENAIGDTQQMCWDNGGNWIPSSIDYSIVLDDDGNITDIKFGRTFESGDMITLRWFNNDIGTLLDWEGTNGIKEKADLIYLNTEQEISIQNQIEYTDFDNPSQSTAQVIPGIFNGRIENIQQMFDIFYPIGTIYENANNSANPRDYMGFGVWKRYAEGRLVAGWTSNQADVEFGLNNNDLDNLGNPSHTAGGTYGSKSVELIPQNIPELVSVDKVLVANDGGNIIIGGCQVDPDASGPGYTKYVESVLAVNKGNTSPGNINILPPIITAYKWVRVG

>PHG25ORF137w 84301:84963 T4-GC_1597 gp11  base plate wedge component forward

MISKTSESAHNIFRKATHIEYLTKPGTQVMSARNIGGPTVDSFISGVNYPNVQSAIDELQTLTMLPINAIYASDVQVSPEGVRQAEMLTFSGSVLPSEFNKSVITVYGIPFIVAAGTNAGAVCDIVLTKFEEMRDAGILFYSVQRQSGTTTPIIEVQFIDSAEHGNIESFSSWGIVVQREITVPGKPGYGNWEYMGKESKTLTGGSVTGPFELYYFKRIG

>PHG25ORF138w 84963:86360 T4-GC_1796 gp12 short tail fiber forward

MNNNIKYHISDSADSVFFSGPDWPSSVETVSDALNEIAPWALTVNGLPIATEVVPGIIRIATEAEASAGTSNNTVITPNLLRIAMQTPQATESIVGNTRYATSAEALALSIDTAAITPSKLGHVIANKGSTEAARGTIRISTAAQALSGTDDTTAMTPLKTKQAIAHFSESWGTATESSDGVVRLATLAQALAGVLRDGYAVSPYTLSRMAGTESSAGLLKVATNSQTLALADNTVVITPAKLSILNATSTQKGLVRLLNTESSQANTALSANAQVLYRSGGTMTGNINFTENNQGILWNRNSDLAAITFKNDSDADTNSYLLFAVGDNNNEYFRWTTRTNGVDTTIATLRPGGHLWLAGNIDINDMYVRCDTRLKTDIQPIKDALVKIDSLDAGIYTKHKSLTDNTVIGKEAGIFAQQLQKVLPEGVKTLDDGTLTVSPMSLIALLIEANKELKSRLEKLEEKI

>PHG25ORF139w 86357:88117 T4-GC_1599  Wac fibritin neck whiskers forward

MIDKITKGVIPYVDTTPGDGQLRIGWIKNGERLSAASTQTSNDGVYNRAPLNIQQNVVQLDEDQAQSFLKINEIVDAVNIIQDNLGVIGDNTVIDQINANSNDILAIKQDISKVETNLAGVLSLSESTSEKLGHRYLEDNTTRTVYGDLYWIKTELGAYPGFDTNGNSVPSSTGSGLKYRFSQVNQTVSLNTQRITALENSWAQSDVGQLTSDLYDLRMEVGNTNLGTGIPIYTRLNAIENTLGGGDDDVDQIKIKIDFSNPVSIASRVALNESAMSSLANTMNTPVTGVLSRLGAVEQKIGDVNTQNTILHDINRNTSNIATITQILGADSSSGIQGDISDLNTVIGSIGEPSSINGRLYILQTNHNQMSLSLNDVVSRVGDENSGLVSANILMSTDLYGNAAGITQLERDGIKKTVKESSETLQLKLDKPLAVGRWYYENGVWVKATNIMVAVEKKDFQITTTETPRIIPFVDFDQTVANGCIFESGKIKFTDGGLVNASIEIETSGLLETDNLEISIAHTSGGITSYTNLQEFTLRSNGRLYVRNWLYNVILDDTIAIYVKALDPSSAKSITIGKMSAVIVPA

>PHG25ORF140w 88262:89206 T4-GC_116 gp13 neck protein forward

MSYTTNNPLELKDAILRRLGAPIVHVEVTEQQVFDCISRALELYGEYHYDGFHKTYATVVLTEEQAKTGVISFAGGNVFAVTQVIRTNIGSIITMDGTAVYPWFTDFVMGMTGASIGGQCRWYGPNAFGADLGYFTQLMSYRDMMGDMLSPLPDFFFNSTTEMMRVAGKLQKGDLLVFEVYCKSYANVDSMLSGVDSTLSGTSAGYGFAMSDDDSVPSVAQKYANPNMSHGQIYAGQSNGMSKDNSYNNRWVKDMATAFVKELNGQVLAKHQGMQLPGGVTIDGIRLIEEARIDIDKLRQELELLDGPPPIIMG

>PHG25ORF141w 89210:89971 T4-GC_117 gp14 neck protein forward

MMDKSLFATLENRSGYQQTNEQNILNPYVKFNRYEGSQALHDTLVAESIQMRGLEFYYLEREYTNLDLLFGEDPNSRFEKAWKFAAWLNSFESYEGQQSFFSKFGHQQNDEVRISINPGLFKYQVNGKEPKLGDLIYMPMDNSLFEITWVEPYTPFYQMGKNPIRVIVAQKFIYSGEKLAPQFQEKPEIEDQYNGLDLEPILNLDGFIDQKINEFGENVQAQNEARPFVEPFDPISTNPVNSFNSPFGRHEGQ

>PHG25ORF142w 89971:90792 T4-GC_118 gp15 proximal tail sheath stabilization forward

MFGNHFYNSSIRRYVLMLMELFGHIQVSRFRDGQHYFQDVPITYASKEKFVMSIDDITMPTSEFNIAKVEAILPRMNLHLIDMQYNPMVKTGNTQHKWINKPNGKALAQFNPVPYTFMFELGIWTRHEDDVFQIVEQILPYFQPHFSCTITELYDNEIIIKGRDINITITSITPDEQLDGPGEQRRRIEWSIMFSFTGWLYPNTKNIAGEIRTIYLDFFGNEREINKDTHFESVDHQVVPKTVPAQDWDGSSIEVWTINTDQNTPPRPQGNTP

>PHG25ORF143w 90789:91238 T4-GC_120 gp16 terminase DNA packaging enzyme, small subunit forward

MNDLLDFTSLKDLSGIEGLNGEDVQVYAPLVLQEPTSNPNNRKIDQDDDYSLVRRNMHFQTQMMMDMAKIALENAKNADSPRMVEVFSQLMGQMTSTNKEIIRMHKEMKELTSSEPSILGKVQNDESGEIIEFEGSPDELLELELGDEV

>PHG25ORF144w 91235:93073 T4-GC_124 gp17 terminase DNA packaging enzyme large subunit  forward

MNIFESDHPLQMPHPSTLKREMREDGEWILSNHDDKWYPSTFDRYLKSQGVKRVKIQADDPSMFRTFKDKTNKRSRYNGLPNLKRANIKIKWTKEMLAERKRCKEDIVYFAENYCCIEHIDYGIIRVQLRDYQKDMLRIMAGNRLMAANLSRQLGKTTVVAIFLAHFVCFNSAKNVGILAHKASMSAEVLHRTKQALELLPDFLQPGIVEWNKGSITLGNGCAIGAFSSSPDAVRGNSFALIYIDEVAFIPNFNDAWLAIQPVISSGRHSKILMTTTPNGLNHWYDIWTAAITPNSDGSGSKSGFVPYTATWSSVKERMYSDGSKTDGAIHILTTDILGQPRQSPVLALRAFQQEHNTAFQGTSGTLINGFKLSKMTWKEVPASDNFTMFKEPIEGHKYIATLDSAEGRGQDYHAMHIYDITEFPYEQVAVYHSNTTSHLILPDVLLKYLNMYYQPYIYIELNATGVSIAKSLYSELEYENIICDSYNDLGMKQTKRSKAIGCSTLKDLIEKEKLVLYHKGTIMELRTFSEKGVSWAAEDGFHDDLVMSLVIFAWLTTQPRFSDFTERDDMRLANEIFRQEMENLYDDYTPVVIVDSGEETFEVGSNGMSFV

>PHG25ORF145w 93126:95117 T4-GC_125 gp18  tail sheath monomer forward

MALLSPGIEMKETSINSTVVRSATGRAALVGKFAWGPAYEIRQVTNEVELVDMFGSPDNVTAPYFMSAMNFLQYGNDLRLVRVIDMEQAKNASPLFNQIEVTITTEGQGYTVGDTVSIKHNTTTVTEEGKVTKVDADGKIKALFVPSSAVIAKAKQLGTYPVLGDNWRAEVSGASGGSAATLTLGGIVVDSGVTFGNSEEAPDVMTSTKVLANFAKYGMPLISAVYPGEIGSTVEVEVISKTAFQSGAAQPIYPFGGTRASNARSVIQYGPMTDDQFAIIVRRDGIVVESTVLSTRRGDRDVYGNNIFMDDYFRNGSSNFIYASSVNWPAGFTGIIQLGGGASANNAVGSDELIAGWDLFADREALHVNLMIAGACKSDGVAVASTVQKHVVALADDRQDCVAFVNPPSELLVGVPTTQAVKNIVEWRNGVTTGGEVVDNNMNISSTYAFISGNYKYQYDKYNDINRWVPLSADIAGLCAYTDQVGHPWMSPAGYRRGQLRNTIKLAIEPKQSLRDTMYQVSINPVTGFAGGDGFVLFGDKMATQVPSPFDRINVRRLFNMLKKNIGDTSKYELFENNDAFTRQSFRMEVSQYLDNIRSLGGVYDFRVVCDTTNNTPQVIDSNEFVATIYIKAPRSINYITLNFVATSTGANFDELIGPAQLA

>PHG25ORF146w 95168:95659 T4-GC_126 gp19  tail tube monomer  forward

MDVTDVLRAFESGDFARPNLFEIEIPYLGQNFKFKAKAGTMPAATVEKIPVGYMNRKLNVAGDRIFDDWTITIYTDSAPITLDRQLSDWNAMTHGMGNEITGDIPEAYKKPGIVRQKDRNGNTTKEYTIVGLFPTNVGEVTLDWDDNNTVSTFETTFALDWWE

>PHG25ORF147w 95701:97251 T4-GC_127 gp20 portal vertex protein of head forward

MKFLDLFKFWDRVDQNEYDERLKQGHESIATPKKDDGATEIEAREGESSYNALMQQFFGIDNNISGTKDLINTYRQLTNNPEVERAVANIVNEAVVYEKGHKVVSLDLDDTEFSSSIKDKILEEFDEICRLLDASRKLDTLFRRWYIDSRIFFHKIMPNPKEGIVELRRLDPRHVEYYREIVTSDVGGTSVVKGYREFFVYTTGNEGYAYNGRLFEPNTRIKIPRSAIVYAHSGLQDCSDRGIVGYLHNAVKPANQLKLLEDALVIYRITRAPERRVFYIDVGNMPNRKATEYVNGIMQSLKNRVVYDSNTGTVKNQKRNLSMTEDYWLMRRDGKSVTEVTSLPGAQTMGEMDDVRWFNKKLYEALRIPLSRMPRDDGGMVIGGQDMAITRDELDFRKFIVQLQHNFEEIFLDPLKTNLIYKKIILESEWEEQINNIKVNFHQDSYYTELKDIETLRQRVDALSQIEPYVGKYVSHDYVMKNILQMTDEQIAQEEKQIEKEANVKRFQNPENEDDF

>PHG25ORF148w 97252:97461 T4-GC_2425 gp67  prohead core protein, precursor to internal peptides forward

MEKLIDAIKSGDLIEAKREFNAKMALVKESVYAEEKQAIARAVVTEGEKPEDDEDDENDDEDDEDEEDE

>PHG25ORF149w 97462:97884 T4-GC_1604 gp68 prohead core protein  forward

MLIPSGYSANQQVVESHFAQAVIRVKSLAEAGFSTDEIIGVISKNSLDETDMSLAMIAAVENISISEAIVRHVNSKGEVTRTKDRETRKRNAFKNYWANCCSHRQIARKAAKTKRSQPTIGIKAQRKTKRALKRRKALGL

>PHG25ORF150w 97886:98518 T4-GC_129 gp21 prohead core scaffold and protease forward

MEDELLIEVWGLPGGTCSELVVESVDDGKGALYIEGIFMQANVKNRNGRIYPKAVLAKAVDDYIATQINSKQSLGETNHPARPMPDPNLASIIVEKLWWEGDNVMGRARVIEGDFGPGDKLAANIRAGWIPGVSSRGLGQVKGGFVQEGYRLTVAVDVVWGPSAPQAYVKPLRESKEQESEAPTDAINNNVSTLNEAFSQLAKNMASMLN

>PHG25ORF151w 98531:99361 T4-GC_408 gp22 scaffoldprohead core protein forward

MSLKDKLLAESSEKLGAVAVELDSIFESVQLDEAVKENVSTAFEQAVRSAAIALAESHINDIASSAENQLAEGIETARVEVETKLYEDADKFLTHLGKEWLKENALQVKTNIKSELFESFASGLKELFIENNVTVPEEQVDVIDELNAELDESTAEIKSLFDKNLALEQQISSLKKEKAISEATAGLTESQKEKVLSLVEGLEYGDSYSPKLSAIVEMVANSGQKEQKPIQEQALNIDESAAAVNFEPEVIVEQNDNKQTNNSMAAYLAAASRMSS

>PHG25ORF152w 99381:100970 T4-GC_131 gp23 precursor of major head subunit forward

MSLKTKEILNKWTPLLEGEGLPEIAGKNKQALVAQILEAQEKDSKTDPVYRDDKLIEAFGQSLMEAEVAGDHGYDPTNIAAGQSSGAITNIGPAVIGMVRRAIPSLIAFDIAGVQPMTGPTGQVFALRSVYGKDPLAAGAKEAFHPMYAPDAWHSGLAAKGATTSSDGTPFAALTAGQAVATGDIVYHFFYESGSAYLQNVTGGNVTVGTNETGAALDALVSAKIAAGELAEIAEGMATSIAELRQGFNGTTDNPWNEMSFRIDKQTVEAKSRQLKAQYSIELAQDLRAVHGMDADSELNGILANEVMLEINREVIDWINYTAQVGKSGWTQTVGSAAGVFDFQDPIDVRGARWAGESYKALLIQIDKEANEIARQTGRGAGNFIIASRNVVSALALVDAGITPAAQGMASGLNADTTKGVFAGVLGGRYKVYIDQYARQDYFTMGYRGANNLDAGIYYCPYVALTPLRGSDPKNFQPVMGFKTRYAIGVNPFAESRTQAPTSRISNGMPGAHSVGKNAYFRRVWVKGL

>PHG25ORF153w 101049:101189 T4-GC_1798  Hypothetical protein forward

MLLIKSNIPVMSSVHESSKMKSMTCQIVVNDTSAKADIDGSLDGKT

>PHG25ORF154w 101196:101468 T4-GC_1799  Hypothetical protein forward

LAKLDDKIAITGSFNGAAPANSLELTVNAGVNIDTLTVVRISGQASQTINYNSFISVDKNGNFATNGGTFQLVSSTSNFTITRVRIIAEQ

>PHG25ORF155w 101478:102710 T4-GC_1606 gp24 precursor of head vertex subunit forward

MSRINDLISESTTTGANSQSRPALVGLTRAANNLIFTEMVAIQETNMPTSTLYGVKYLNPAGNQSFASAATYMGSVGYRDSIPLAQLDTPMVKGYVFKDSNDVVYSVTNPLTLTSSTGNIADAIGDAVMLGNLRIKSEAALAEEFEGASSFVETDFKFDRWTVPVRTRKLKTNISVELMQDLEANKMDGVGVVDDVLSTMISEDINKDIIQTLITVSRRYKVEEISPNGILDLTTSTDAPVIGRTLYQQACEMKNQMLRNTSYEATYVLCQTRVSAMLEASGWMYANEDPLSAGTLRNGLKVYVDTVSSFDYLITGCKHYVNDIEHVGSLFYSPYIEADDLGAYKIINDSTSLQPSVGIMLRYGLSINPYTTRIGQSGERNVTGDDWDNLVGQSDMSYMLGVKLPRIIPV

>PHG25ORF156c 102772:103143 T4-GC_1800  Hypothetical protein reverse

MNCTKRFENAIVHDEYMVFSKNWINQSDFAVKVIKMFNENTEHGGCAPAVEPMENWPSKSYLSDMPRLFMLKRYGWELAHDYRQWCKDNPGEILTVEVFGSPESKIPTSFMMKYEKGFKFKLF

>PHG25ORF157c 103140:103667 T4-GC_1801 Srd   reverse

MSSRMDMLKRYNAIASASVKAPEPVKKHHFEILREKRNTEIEEKIQAERDEVARQIEYMTFFSANKRYLQPYQVKVKSCEERGLEWRITFQQFVELMQVEKCAYTGTVFPKDHGRSIERINPKVGYTLENVVIVTARANSQKAHLDQFVHEEHIPADMKVKLLRKAIYQLEKNKK

>PHG25ORF158c 103736:104137 T4-GC_1802  Hypothetical protein reverse

MRNISELSSAEKVQVHFMFREMKHGFVQIAKMYDIRATNVIDVVKEVDEMRDNHLEALTREPVVYRKHFVNPKRHQNDGRFKARNRAKDKTFETLPSTLTPEKSLEISRASANMPARPTREELEALLNKFNKK

>PHG25ORF159c 104071:104613 T4-GC_1803  Hypothetical protein reverse

MRSQKDLADAISFAVGVHIDQFDKGGNPYILHPLKLMHWARHANEDVDVQILCVLRDCAEDSSLGVAKTLDLIEITFGAEMRQLVDNLTKRAGEKYEEYLDRVKLDVRSAKVKCFDLRHNSDVRRLKGITVKGQERTLKYQVGLCQTEYLDSRAKGRRKCVIFLSFRQPKRYKCISCFAK

>PHG25ORF160c 104613:104858 T4-GC_1804  Hypothetical protein reverse

MKFTTTYFNFKTNRPDHIISGAIVPKTKEEIIEGIKAYVDSICPAEDRTDENGNDTLKIEEGARLPQSFRSRPIQVTMRYS

>PHG25ORF161c 104863:105201 T4-GC_1805  Hypothetical protein reverse

MRTIHCRDDYVEFYHGSCTLGLKGDMLLPPEATDTISEKGRKKNLDRVFFTKDRGLAKVYARRAARSIGGDPTLFRVIAPVDTVFMSETPGATVYHAAWAFVEQIPFGKSSD

>PHG25ORF162c 105263:106021 T4-GC_1806  Hypothetical protein reverse

MLKSALENTILENSQAIEGKVLVADAKKMFTDPNSPIRHTSKNRNVRFQIQFHDLMYTATTYPVAIDGPIWESSYSLMYPTILRNYFGDFNLNGHNLRDVIDTLLELRREFKKKMALAHLAKLRDYPDDGIDYNKAQWYAKAILCLMYARFADDREFDIEKFVKIVKNEYERAAISIISSGGILLNASVDSFVYASALPITFSETQHNDKYSKIVIFEHGYIADPGKMHRVRLLTEKIKDRLIKNQRQQFIK

>PHG25ORF163c 106150:106683 T4-GC_1610  Hoc head outer capsid protein  reverse

MAITASISPLDPSVLEGSNVDFTVTFSGDETVKEVVGYEWLVDDVAQSGETSTTFRKTFDSAGSFTVKCNVTYALADDGAEPVVLAAESVVTVEEVPALDGKPRFVRPLAFKNSSFSCVPYWVHDWMVANPTWRQTPAESPWPIITFSIDRAVEEYGECLMQESRNGYIYKASAYTK

>PHG25ORF164c 106726:107427 T4-GC_1611  minor capsid protein Inh reverse

MKQKLFSRSDIESQFGSLSTTEGKKKLADYALKNYDIKLVRNKSFENMMNDFESAVNAKFEAARAEAGDAKETIDMGERVDLSKGIELDPDKMDIEDETPETTEQHVAAEPSVEIVDQDQVEEKPAIPFSELKIEAPTATETTTQLEEKPVSDFVLSFPEDYVPKYRLIGPESRAFINVPYWIHDWMQGRNWKIEIAECPYDKELLKSLAFYIERDGSVAIRESRNSKFIVIS

>PHG25ORF165w 107479:108966 T4-GC_138 UvsW RNA-DNA + DNA-DNA helicase forward

MINIVFENYSFAKVVCEDSIFYEMREYFSFKADGYQFSPRFKCGGWSGDIFLLGYDHLLPYGLVTQAIKFAEQNDYKIVVDPLITERQNISRSEFDAWVNSKDIYSGNNKITPHWYQADAVYEGICSKRKLLNLPTSAGKSLIQALLSLWYLENYKGKVLVIVPTTSLVNQMIDDFVDYRLFPREAMLGIKSGTVKDSNALIYVSTWQSAIKQKKEWFDQFGCVMNDECHLSTGTSIKKIIESVDHIPFKYGLSGSLRDGKANILQYVGMFGDIFRPVTTKQLMEEGQVCDLQVKAIQLGYSNEDRTSARKFSYDEEIKFITNHTKRNKVVCSMAKKIADKNENAFVMFRLKAHGQALYNVLKKIHDPGKVHFISGDTDTEIRDQMKIIAEGGTGHVFVASYGVFSTGVSIKNLHHIIFAHPVKSKVTVLQTIGRVLRKHSSKSIATVWDIIDDIGIINAHGKYPKKNYALTHAIEPIERYGSEKFNYTLHKISL

>PHG25ORF166w 108977:109210 T4-GC_1807  Hypothetical protein forward

MGMFQQFIAEATVDSFMSKIAACQTAEGLDELEKYYNKRVKEVELKPTDDISVRDAIAGRRSEFENAKEDSEPPEDF

>PHG25ORF167c 109246:109410 T4-GC_1613  Hypothetical protein reverse

MNDEICVVCKQPVAKALAVKTGYGLTHPGPCAHYAENLPLSESTGILEETELLV

>PHG25ORF168c 109412:109885 T4-GC_1809  Hypothetical protein reverse

MIIDKIEEVRMSFRKLGSDGAKAANLLGLVIGQVQQTRDNSDAAVIKVINSLLKGIRERIAQKYNQYDLANAYREEALLSQFIPQAITDEQYNSVVNGKAVLDLYRVHGPNTNLITGKLMAQLSAGVKDGKWSIPDAASLKKQIEVYIPIALDVIGE

>PHG25ORF169c 110194:110577 T4-GC_105 gp25  base plate wedge subunit  reverse

MNINLLYTDLDPDFNKSWDNDVLMTRGARAVKNSIIGIVSTPIGARPFNPYFGCDLPDQLFENITPLVIDTVRRNIQTAIRNFEPRVYNLQVDSTGNYDNNELIVTIRFSIIDNPAVIDEIKMKLSN

>PHG25ORF170c 110574:111179 T4-GC_11 gp26 baseplate hub subunit reverse

MDIKITVGNKQVETTMLSVREYLSIINDTDEMIPKIIFNKIGQPLPKHLTEQALIKLIAISKKKVIKMKSECTLCHKENKFEVHPDNVCVSDGLGLSHVAGGMVINMRYPMMFEDRDMFEMIDRCIVSFEYADQLFKWENSTENEKDILFKHLTFSDIEAIVEKLQSPQVYAAVPIECECGNQYPAVINGASKLLDSLGVK

>PHG25ORF171w 111228:111977 T4-GC_1616 gp51  forward

MNIIRIKLPSGTHRFKPITVSEYRDLLLIRNEMRSKPLEKSEIFSDLLEEMFPDYTPFEREHIFLIVFSGSLGKSLVDATFTCPHCKSMHNLRLKLTQEPLKTPELQVNNITFKFRMPRKSGSPDELFYETVDRIYDGHNEYTWDELGDDERSQLVDMISYEEFVELSKSFNPILVNQKIRCCKDYDINFTNMLDLFEVLVNPDEIFNFYKINRALVRHDYSLADIMNMLPVERSIVLSLVEKELKEKN

>PHG25ORF172w 111977:113092 T4-GC_1617 gp27  forward

MLQRAGYPNVSIKLYQNYDAWMENRFIELAATFITMTMRDGLTNGINEGLLQIYDSNGLQTRLTGDEIIQTSLKTANTEITYNRLYGIKHLSANVDMKGDNIITFQLGSLHSVRNLKFSRMFTNDAVASVNEMIGYLYSGTPKLAPTIDSIGTRVPMTNWVLDINAYYKFVRRHGQTTGYESVPLIWEDMLGIHMSDFESISKNDPIQYVVTEPRLFGETIAMVDKKICFDFEWLTKANAYTRNPYENTSFYAHSFIDKMQTRVVTGEGLNSVCISRSGAYYDQISRPGAEEYNRSLIFSEYDAYCTAKTYGEFGLVPGMRLEFYDQKNQFRGEYFVDEVIHEISREQSITNMYLFNNSKAHTDFNERQIT

>PHG25ORF173w 113089:113616 T4-GC_1618 gp28  forward

MKPKLNIIPAVKNIKVNGKEITIPKLGFRHIKLLKDMQGVDSCMIELLDSIRPGLTAAEADMVILHLLAFNKKLPTVQTINGFDVDIDKAYISAKYEFELNGNILYFKPPMITDTFVSKLDILTKQYDKEKSGFDFNFEDAPAFVLDWADFIVSTISLDTPFGKINGGSNIIGII

>PHG25ORF174w 113616:115313 T4-GC_1810 gp29  base plate hub  forward

MATQKTLRDLRRDRHRDSEQSKIKTALENPPDNTGDLLAASELISETVEQGNSELRKIVNNTSETENIAAATELSAEATEISNQHLKEISDTSKKTFSKLSEFAEKLKNNFLADVEKNPITATNTSDQTAKKIVEEEEQTPKNNPVLGYLKTISEDIKFLKNDKPKEEEKEDKVKPDKEENVESAIDRIGDRIVSSVDNGFKKTINIADSISSMLFKYTLTAVLNFAKMAALVLSLIMTFDVLSRHFTHWTKMFEENYAEFKNQLGSLATPFENVHGVITDLMNYFKSDEYTKMFVRLAEGAFDQMKYMVNMMMVGLAKLGATILRALGADEKADSLEASAISVAASEVGYTPSKEEEEVIGRVRKREAEDANNTEANWFEKQWRKVNGEDEETPDEKEKREKRMEIAKNTTAEQFGRYDVLSGKINHVGVTAKKNETSPELLNKHRELLDDRSNEVEQSYQEGKLTKESYEQLRVEIDKQTKFLAEHEKTLVVPTAAIKPAPEPEVSTVKSIDKEEKRVESKKQEAASQTNYHTKANIVKNQNQTIVQAPRTSSPGPGIGNNIL

>PHG25ORF175w 115310:116338 T4-GC_1620 gp48 baseplate tail tube cap forward

MRVTELLDGGIQDVVGGILKGENPATGSSPRRPISKIAIAQFPAERNSANDSAQDFNVNDLYKNGLILSAFNYAGRQTGDLRSFRSGQNNIGDYRKGVVKEAIANILMPRGQTDVDTISHKFNDVQQSLVERGDSSVTGALSSMASHALYGGLESITQGAFADRGEQVYIASRAMYAGAENRTKTYTWQLTPRNVYDLMQILTIYEMLSYYSYGAVEKSKTASQIKSTLDNAYKETFINPLTPEATHGQTTMFERITSFLSNVNVVSNPIIWTIRNFGETSSFDMRSDMFGPAQIQSIRFDKSPDGHFGGLAIAPNLPSSFVLEVTFREILALNRSDLYDEE

>PHG25ORF176w 116341:117198 T4-GC_1621 gp54 baseplate tail tube initiator forward

MYKLDEFQQELNKDFQRTNMFSVVFATTPSSKTTDLLDGFGAYLYNNLPFGKDFAGLTQGMLSSTLNKVIVQGTQNIIRKSGVSKYLIGAMTSRTIQSLLGQFEVGTYLLDFFNAGNTHTGLTVYSVKMPENRLNYEMDKFHNAPNIKLMGREYDPLIISFRMDHQAANYRAMQDWVNAVEDPVTGLRSLPADVEADIQVNLHARDGMPHTVTMFNGCIPVSVSAPELSYEDNNAITTFDVTFAYRVMNTGAVNQAMLEDWLKGDLLPELGKQAGGWLSKFGSFG

>PHG25ORF177c 117227:119188 T4-GC_1625  Alt RNA polymerase reverse

MTLFEMTDEQLDEVFDGGVGKYRVVNLLPKTKVPYVLNIQVPGSENLALRFCNFTSKGDSAKQVKPGDKFMQTQVIQISEKGTPQILRDGLGSDPIGAMNMITDEIVNMLVSYRMDATLLMFPTKALKGQAKNIARITARLLQKRSGGKFIVLPELLERGKKYTYIMIYRKSTGITSVKGLEIDPELYTVSSTSVGDVVIDVKTGEKVTKAEAIAGSIEKREEKRSTKSMTNFKIPREDLIKAFTTSIASYDKENNYYDHFGVGPVEKKPPTSDAEEAVINAYNTVTKEQIRESHYYKFSNFIDANSLDKIDFDKYDASSHELLALYAETVRQTSEKAAQEWVDENLPDAHPGCEEGKVDFMVYQDVRRAIAGWAGYLGKKFDNTVGSVKMRKRLPPECVVAIQNYTSNDYKKINEVFIANRKPSANTQKDIQNLDQAFDIAGIKLPENLTLWRGMSCAKYPAKSSFRKIKMVLFFLTYVSCSAVPIVFLGGSISSFEIDILNANENDEARIESAEKRGAQFAFAIKNVQVPALIVNGMSKYQEEREIILPRGTIFEFKKVSNVGEFAEGKRKYLIDCSAVFKSQIDESTEIYDGDLLMQTGEVKLIEGFSGFMKSREDEEKERLKAEKIQRDNYLSTLIDLGGESKFVQVIE

>PHG25ORF178c 119219:120124 T4-GC_1812  Hypothetical protein reverse

MLNPSTVVPVDIEQLKFFKSRYPSFSGYTVDTINAPITFEELEWACKNVEYSHDVSRHGHMPWMNLELGSYEQVRLIFDFHGKNSPDIIRMCNRIAEQRYVDSCHSICTLKKYDDYVSSYCDEEFSNVSAALRSGIFDDANKKFVTECIRRMDSHMAESENFNKSVWRGMSLNKADYMKFKDSGSILFKNFVSTSFCPIFFNYGIAQCRHLDFNEITQEIVIDGDPHRAVTINMHIDCYNVKHLIPGSISPYMEECEVILDKNTVLVIDEILEYVSHGDSFCFVKAKAVPLSQFGGTTLVV

>PHG25ORF180c 120513:122027 T4-GC_1627 gp30 DNA ligase reverse

MHILDILNEISSTDSSKEKEKILNRNKENKLLKTVFTLAYNRQLTYGITPKGLNFGGSVGPMSLENFCDELVKKYSTRNLTGNAGIHYMQQILDSMTSSSCEVARRILSRDLNCGASVALGNKTWPGIIPEQPQFLAAPYSEKNLKKIRWPAIAQLKADGARCMALVSADGSQVSLVSRNGNEYLKLYDITSQLKELAQVVRETLPHYGDFVIDGELIHRAPSHASIKTAKQHTLDDLFGIPETNEEEIESDRNKSNGLSNKALNGTISDVEQSEMIFNVWDIIPQEVYYEREKSKLYYENRFGTLACLTEAFDGTQKYQNIQLIESEEVETYEQAIKIYQRYVDQDREGIILKNKDGLWANARTTDQIKFKVEVEIDLKIVEVYPHRKDASKVGGFVLEDSSGQIRVRCGSGLKDTTHKKVNGAKVEIPISERHEYDRQALMLIKNELIGQIVQCKCNGLQERKGRKPDEAKFKLFLPIFQLIRRDKSKPNHIHDVFPDAILD

>PHG25ORF181c 122029:122730 T4-GC_1629  Hypothetical protein reverse

MQQEKPIILTDVDGVLVQWTSGLPYFAQKNGIRTDEILKTLVDERFRTGEELFGVNGRIANILMREYNNSDFIKYLAGYVDAIDVVNRLKDQYDFIAITALGDSNQALLNRCCNLNTLFPGAFKDILCVDIGETKMPHYISVKQKYKNRLVCFVDDLVSNLQDCHDAMSQLPQIHMLRTDGAREVKHDINKYHTAKNWYDIEKLLVQLDPKPNTIDLSHHSTWQDKPTASEVK

>PHG25ORF182c 122788:122979 T4-GC_2427  Hypothetical protein reverse

MAKQKKAVEKKVEAPKTGRQGYKRKSNSRVDQTGNALVARVMRQVKHIDMFGQPKHEGRKRQK

>PHG25ORF183c 123027:123338 T4-GC_1639 gp31 head assembly cochaperone with GroEL  reverse

LLNLKRLILESKNLASAGDEILSRFWISLLEKRPSSLKFLSLLTSLQVGKDVPAHLKVGMQVLIQNGRMHNVPDPRYLSGEISAKNSRKLSASHWKDIQVVYA

>PHG25ORF184c 123559:123954 T4-GC_1640  Hypothetical protein reverse

MSKQYVLQQMLFSILADGEHELIFRKADDSHRVMLATRDTVLIEVAEKGDKAFTAAEPEEKKERKESNILNVVVYDLEAKAWRSFRVDRLVSINGTGMAHVGIPYRCVPSQSTGNGSRRRALPFLPKAWVM

>PHG25ORF185c 123964:124125 T4-GC_1816  Hypothetical protein reverse

MQNAVIANFAKKMQEKHLGDVTRDQIHIAVQEAGVSMDLYSIVRDTLNKPNTL

>PHG25ORF186c 124190:124507 T4-GC_1817  Hypothetical protein reverse

MIVEVSPNAKEFEIKFFEVNSVAEAAVLGIDPEWFDDVKAVIKVDKNEQLFGYYPLLIGFVTGHPDFADGKVIRTSTVDMVIHTCGEFEERTIVFTRNSRYEVIQ

>PHG25ORF187c 124518:125036 T4-GC_1642  dCMP deaminase reverse

MKDTSVLQHAYIVAQESHCVSWKVGAIISKDGRIISTGYNGTPAGCNHANCDDHAKKSGWLDLTVRLRGMYRQAHSEWSKANEIHAELNAILYAAKTGQSIDGAEMHVTVSPCPDCAKAIAQSGIKRVVYNELYDRNPSGWDDILIKSGVEVVKNEQPLNIIKKIYTTSNQN

>PHG25ORF188c 125033:125275 T4-GC_2428  Hypothetical protein reverse

MFFDTYEAALAELEKRCSEFQNKVKARDKNAMVSITQISINEFELIVANGAGGRDNYLFAISLAQPPVPKFIISCSRVIA

>PHG25ORF189c 125382:126281 T4-GC_1648 PseT Polynucleotide 5'-kinase and 3'-phosphatase reverse

MTERFASQQLILTVGPTCSGKSTWANEQVRANPTKYVNLNRDDFRFSLFGCRTWSDYKFNKHNEQLVTNAIQKAAIEAIAMSKTIIISDTNLNKTTQGTWKNFADTHNVEFVLKYFAPGLLSTLMERNRYKGDRALPEFVVKRQYDQYMVDFGGQRVYTPDFAKPRAIIFDLDGTLFDNSQRHAFDWSKVLDDTPRDSVVELFKMYVDRGYACITVSGRDGVSEEDSIKALNNAGLFPAAHYQRAAGDSRSDDIVKEEIFWQQIEPNWCAMRAIDDRQKVVDMWRRIGLECWQVQPGDF

>PHG25ORF190c 126274:126513 T4-GC_1819  Hypothetical protein reverse

MRYIIILLGCLLITSCASKPMLPKPSPIHKLDITWKATENGALLSFEDYNKLGVWLTDVNRYVKDQKQIIQICEDTIND

>PHG25ORF191c 126510:126827 T4-GC_1820  Hypothetical protein reverse

MLLTLSSLLSWLKSNALYIIIMVLMAIMMKNQHDEISTLKTSLESMKSFQTKSYENAKPVTEALLKSPKATKQMEKIAEKKPQLLEKRMNMGFQKLADQLQESTK

>PHG25ORF192c 126784:127215 T4-GC_1652  Inhibitor of host transcriptionalc reverse

LRKAAHSAAEKKEKSKSYSREYYQQAKTNIGPMVNEVVNELKNVFAGTPAKVFINETMPNVNFMGAKFYFILSPLTDKIRVNITHKDACRMKYVFPKHAKLDIRQGGKSILIDGLTRSEGIALVKGFCENVVNFEFAAQLAKK

>PHG25ORF194c 127404:128555 T4-GC_1653  RnlA RNA ligase reverse

MSRTIELFNNLMSVVEKSEKGNFYFKDVITSMGTKARIFSYFIASYTDWLQDDALECRGIMFELNDKNEPVRIMARPMQKFFNLKENPMTIGLDLTKMIGLMEKADGSLISSYHDRGYVYLKSKAAVFSDQANKAMVMLNSPAYEKLRDAIVQAGSDFTFNMEYIGPSNRIVLPYEEEELIVLNVRHNETGQYVEFSTLLDDPLIRHRMIGVYPCPDWSKVTPDEWEAATRAETDIEGVIGIMPDGQLFKLKTDWYSSLHRTKDSINNNKALFQSIKERASDDLRGMFSDDNAALAKIEAFESAYIDTVAKYHKICSDVFYDLRGFDRRSFAIEAQARMKDCRYLFSIVMQQYGRDWDGELAVEKIEEHIIKEYAKYVPMAYS

>PHG25ORF195c 128552:128968 T4-GC_1654 DenA DNA Endonuclease II reverse

MTLKEHGFIQIAELTIGKNGRISRDFAKDPSLKHIIYLFTIDDEVVYIGQTKNLHKRMDSYANGKYWKNTNKSHIQKSKFLEEAVNSGKRVCVWIKHCFKIVITTPAGSNVIADLDAEEKKFIGIFNPVLNSKLKVKL

>PHG25ORF197c 129268:130107 T4-GC_1660 Td Td thymidylate synthetase reverse

MIQYTDLVCDIITNGRKKTDRTGVGTRSVFGRMLRFDLSKGFPATTRKRLAFVPVVGELLWFMQGSTNVEHLRKLTYGENSDRKTIWDDNYNKQAVDLGYSDGYLGPVYGKQWRMFGNKNPVDQLQNVIDQIKANPDSRRLLVVAWNPEDIEKMALPPCHYAFQFEVYEGKLSLMWSQRSVDVGLGLPFNIASYALLVHIVARICNLEVGELVFSGADVHIYENHLSHLGGMLSREERPLPTLSFPDIGSLSDLRLLEAADFRLDGYDPHPTIKLPMAV

>PHG25ORF198c 130104:130655 T4-GC_1821  frd dihydrofolate reductase reverse

MIKAVFALGVPSDFHKHGVFVFGKDGDLPWRSIPEDFKLFREKTDGTICVMGAKTFQSLPKNLPGRVMVVIGDPKRECRNKSGELPDNFINIDIDWISVVKELYPENDISIIGGLGLILSVANKCDELHINFLMLTSDYDTIDPTVYITDTALGVFLGKRKMNTIVYHVDHEHCTNIKAGIWK

>PHG25ORF200c 130840:131925 T4-GC_1823  Hypothetical protein reverse

MIINNERQLASIRKIADLQPIPGADAIECATIDGWEVVVKKGEFTIGDDCVYFEIDSMLPMDNPAFKFLESRARMYEGKMRARVKTIKLRGQLSQGIALPINAFTIGELLDQSLDQILGIIKYEPAQDGSGCNPAGTFPVFIPKTDEERCQNIFTKYSACYKDVVFQKSLKLDGSSITMAWVTDPDLFLELGTEDEPYAHDYDDAQFILASRNQVLRYNPESKWWMGVENYQIIEQLKKMGKSVAIQGELMGPGIQKNRENFDKYRIFAFRAWFIEEQRFATDEEFHDLCRALGMEMVPQLGRCKPFEQFETVKEMLADADIPSINHKIAEGVVYKSVDLVNGQMIHFKAINNKFLLKCED

>PHG25ORF201c 132022:132435 T4-GC_1826  Hypothetical protein reverse

MKINTKSWHYRFLNSLNTNIPNSLCPYFWKVVFTIAWITGSILLLIAFFTSIGARIFEGIGFALDNMVLYWSLAAVVGTVTVTSVVALVVAAIVGFVWAKENFKPPYKEEPLIITFVKNKKSKICPRLEFEDMSKKD

>PHG25ORF203c 132869:132955 T4-GC_2432  Hypothetical protein reverse

MKDILDYPIGTKGSDLPQEILALHESRG

>PHG25ORF204c 133072:133956 T4-GC_5 gp32 ssDNA binding protein  reverse

MFKRSNPSQLQAQLAALKGNAGGFGGDKNEWKLKTDAAGNGQAVIRFLPGKGDEGLPFVKLINHGFKKNNKWYIENCSSTHGDFDNCPVCQHLSRNDSYNTNAEEYKLLKRKTSYWANILVIKDPATPENEGKVMKIRIGAKVMEKITAMINVDPEMGETPVDVTCVFEGANFVYKTKKVGGFTNYDDCKFLAQSEIAKINDPEFQKFLNDGMEDLSKIVAPSEFKPLEELEKKFKQVMGTSITAGAAASAASSLSSELNDFDEQLTSFDTDVVQPSVPDASSDLDDDLDALLG

>PHG25ORF205c 134026:134685 T4-GC_3 gp59 loader of gp41 DNA helicase reverse

MIALRYPPRPDRFISAKGAFMLYLMMKQHMAGKYDIIKYSWNMKVTDAAFNKRRDKYFFDKMSDKFHLKDLTEIFLATFLENSSGWAGDLVSEDAMTAHRELLGRYIRFSEIYREDLKNLVYFSNKVNVPIGKLLEYNEKQQTSPIFKLLQSGLIKRETFLVIDSFLGIIDKIDEKMSADIIWQNWHTKLVNYRKLVVINNDIAKAKFIQHVKEFKAEV

>PHG25ORF206c 134693:134947 T4-GC_1667 gp33 late promoter transcription accessory protein  reverse

MSNPNNLNDKTANGIEIENLVKTGLTYLEACVQWLEENSLEINSCHKYIPRAVIDKLSKECVDSDMLRPSIAKSMTRNSLDFLM

>PHG25ORF207c 134947:135231 T4-GC_1668 DsbA dsDNA binding protein, late transcription reverse

MKEQKKKKEKVEFNPSVHGERLQEIITEASNLRTMQESYAEKVKEQRNIAITECGVDGKLFNQLFRIYHKQEREQFEDAADEVTSVYDQTFKGK

>PHG25ORF208c 135241:136155 T4-GC_870  rnh RNaseH reverse

MNLNDFMGETTKDDVNIIDASQLIIATIMANFTPEDVNERMLRHLILDTVRNNVKKFKNEYPETIIAFDDSAMVYWRRDIAWYYKLNRKANKKESPWDWELLFSIINKVVNEMLNIYPGVKMIKLDKTEADDIIAVLVKKFTEEGRCVMISSSDSDFTQLHKYKGVKQYSPAQKKAVKPKYGSPKHDLFVKLIKGDAKDGVSGIKVRDTFVLDRVEGERAPPCSTKWINSIVESEDPRAALENEEWQKRWDMNVRLLDLDKIPAHVSDRIIQAYNSSVVNPRGKLYSYFVKNGLVKLLDKVNQF

>PHG25ORF209w 136228:139893 T4-GC_1669 gp34 long tail fiber, proximal subunit  forward

MLGQAFRATSGLDAAGEKLINVAMADKTILSDGVSVGFFHKYNTIYEYDSTRGYDAKHAVIFERRIYYAKADIASPAGAFDVTKWTGLRVDPTWQFINSTGPALQLSSGQYITADNRFNNLVFNLPTSPVDGDTLVIKDVGGQPGVNDLEFVSIGTAVIEFKAASVGARFRATVPFCQYMFVYKAAGNRWQVDVAATAVNSYFVEPSIQGFQLQAGMVTWRRTSAGTIRLILPKHARHGDVITTHDIDGMNPINHSTLEIYPGSGHNINEIGVTKIESRTSGYGSFVFDFPSLTWKVWDGDQRTRIRVTKTDTALLPFEHILVTGNSNLPSQTTVLTLPEEVAIGDRVQITMDYLRKGQTCTIRVSPDSNELIVGSKAQMQFQRRSEYPMTNGWELVSSISISADTDYVPYVELMYAQLDPSLVGVTSSQYGWMIGNVQPKVERVDATKRDRLGVAALADQAEVNKNHEDNPNDETIVTPKTLANKTATATRRGIARLATTAEVNQLSTSTYLDDIIVTPKKLNERTATETRRGLAEIATQAETNGSTDDITIVTPQKLHNRIASETLTGILAVVSKNGTAGTARSTAGTGVYNKADQSKAVTPLTLDEFKATETAKGIGYIATQAEVDGGSSDPLGPLFVTAERLGARRATESNHGLIEIATQTETNAGTDDTRAITPKKLNDRTSTETLTGIARIATTSEIDTATNDLTIVTPLKLKNRFNNTARISVNTTDGLTQSGTIWSTVSVGISLATEAQRGTLRVSTQLEANGSSSDNTIVTPKKLDGRKATRTLDGIIRVATTAEVRTGTATNLAVSPEDFKYIAQTEPTWSGNETRRGFVKAATVESTFVGNNNVGSTQAYTSYENDGLAVSPRGLNYALQNYLPLNATAQNSLNLGGVVSSGWVRRTVDQTVTGGMTFTAAMIAADITNTTTTSARVIIDNTSTNSVQIGKTRVAGGANGITIMAGSDAAINDWAFIAGGVGGSEVTGSEIAIATKDGSTFSSKLKVNRDGDVRIAQHIKSTAGFLVMENTGARIYLGGTELAANQFAQSVAGGFTVGNASSTMAVLASSTDAFTINGSPVINTANAQTKLNPTYLRRDGTSTMTGAMLLSNTGDNVKYLQFKNSNRYITSRGNDFVFGNTDTTNGRVCLDTNQNPIVKIGNFEYEIYHKGNKPTAQDVGAVDITGSSSNNITIRDWIKIGNVKIVANNLTKTVEFIWEE

>PHG25ORF210w 139903:141045 T4-GC_1670 gp35 hinge long tail fiber proximal connector  forward

MAEQFMAHLGPSYVESNHLGENNAIKYMIQALGVNADSSVRVPYVKINGVSVLPSYGRGLNAITISPTGVASNFATFDIYGRPEHLDTLRTYLMSAPSDNIVVLVSHDAIRSSVDFDTFMKQYGSMSWPGSSYLNRQSDALFTPRAYRSSYAAIFNTTLKRFCYENFVGNNPNSFAEDTNAYLQVVFDDVVDIGACGLPSRNVDNINEYFSVGNQYEFKRYLSENITTQWESIYYIQCELYSDQTLVTAGGRCLFYVWTQDSSGIWKTSRWLGTPTPTPGVWTKFEGYFKLPTQSSGATIFASVAYRYPSNVSAGTAGVRNVTITRVTRDDDDKVADAAIGVNGIRANSISNNDNYTNPVLQLLNLKPNNIITSNDFNER

>PHG25ORF211w 141266:145183 T4-GC_2433 gp36  hinge long tail fiber proximal connector  forward

MADLKVGTTIGGSPVWHQGNLALVPSGNAILYKGARIYSENDKPSANELQVVSRAGDTMTGMLNVETSTDYQLVLKSSVSGSALYSFSKGNTLQSYVGTDAAGDFKVAMTDANGSWAFDGLKIAKSNGDVSLKGALVSTNTGNFDIKYGSIQFIRANSSKNVYIGAPGGTDLVLGYAQDGMTTTKIRMDSAVYNRAGGLLISDTGLIQRSAMDNRYYNQTESDARFIRLNTNTATNGYLLSKSSDIGTPHNLSMGYSGFFRHNSQGGFSGLTINVSHPLASNGANARGITFDYGSIGYGMYTYAYDSAGTKLANRKIYTEADKPTPAEIGALAAGANAVSASKLQTARTISLTGGATGSVSFDGSANASIAVTITNNSHTHSDYVKKTGDTMSGNLSTPKVLLTDAQGAEANSVTRRDFVESTVTAAGKGVKDLTITLPAGAPATGYIPVMFRTNGTSDSFVFIDTSFNVGEHPMNNCSFIGNVRASGWSDGRSYAYGKFTIYSTSERAIHSIHAPFEDSFAYVVYVETRAFPITVRVDIGTTVTAHATDVTYGTSVFKVNGQVSGNTKTIVLGNFDKDSGTYNGSNRVYDTGYNPTPEAVGALPVNGNAVTASRLQTARLIAGVPFDGTSNISISATNVGAVNKTGDAMTGNLSVAADYLLVKKSSTFSGIRLRSTDVEAVAELLNDAGAITGAYGGNTETGRLNITRNNPGTGAYAYTYISCEPNGTVSSADAIVTILNPRSGTSQGTSENSLTRKDYVDEELSKKLNTAGGTVTGFLTLTSATNAMTIEASAGNSSYILGRTAGVSNWYVGRGGSSDDVTLHSYIHNNFLALKSDHVQLAKTLRAPGAVFSAEVEVNIGSGQRAAIIGGVTSGMMLRDSAGALKWYAYYEPTLNQYRIARYATGTYTDAPLIITATGETLLQRPRTQSGQELAVNALTRKDYVDGEIAKQVSKTGDTMTGTLIITKDANAITLNPAPNTASYILGQQGGVGSWYVGKGSPASNDVTLESYTHSTYISLSSDRINVNKNIVTSVAQSELANSLTRKDYVDGKLDKSGGVLSGSVTVVGATASSVTHNENGIHYKNSGLMRWNAYHDISNDSYSIIKYNTSGAYVGSAMSIDYSSLATTFSGALYTPTLTVGGGNIDINHGGTNQMLQFHHPGVAAAMIYQSSSNLLFCQGNGAWDNTNTWLVLNNSGAAFNGIVAAPDFNVTSDRRLKSNFKAIDNPLSKVEQLTGQIYDKKLKDGGIVSEVGLIAQHVQKVQPMSVREGDDGMLSISPSGIIALLVEAVKELSERIKVLESK

>PHG25ORF213w 145724:146437 T4-GC_1829  protein glimmer prediction forward

MSQRHGRFWSIGYNAIGYTGDIKKPNWFTNVRRFAGLSAAGNAADPQLSSFYFGQGASPNGRWASSYFNKSRSPSRCYMWSGSRYPYNRNQNFSYSTEFTQVQRATIKIGYIGTGGASHRDGENTKTAGYINLRWRWDNQPWQETRVYTTPTQYVSDWYGSRTFNFTHPTGRGRIQFEVFGNYGDFDQHDVGDRGKDSSWSPYLNMALPGAGHLAAYNGELFKSFSGHQTREYSENN

>PHG25ORF214w 146449:146943 T4-GC_607  lysozyme murein forward

MTLEDMLIYDEGRVLKVYWDHLGYPTIGIGHLIIPQKTTDMALINHTLSKQVGRQVNGVISESECSALFNSDVQTVKSEIKKYPNIKLAYDACDPIRKNAICNLMFQMGGPRLSGFKKSLAFIANKDWSKAYSELLNSSWAKQTPNRAMRVAKVVLTGTMDSYK

>PHG25ORF216w 147066:147674 T4-GC_1674  T holin lysis mediator forward

MEILDRLFKDAVTGEVVFYRAILLILVFILGFSWYNKDEIFNVYRDTRFQNYQEILQAERDRKFEVATQEQLQIAHVSSRADFSVIFSFRPRNLNYFVDMVATEGKTPMDLVDMEKGGYPINKTSNEYMVHLSGRHFSNYKDFAFLPAGHSEFEYMYSCPIVNLDNVYAGAVSMFWRKKPIINENKLFIICNQAERLLSRAR

>PHG25ORF217c 147704:147967 T4-GC_1830  Hypothetical protein reverse

MEIEIDKKYRVIDASRFEKEHGIKNGHEFFVDSLDEDGDIWSRGISWNGIDGDSDDAPYIGWALLMKGYQDHCPEAPADYSGAIEQV

>PHG25ORF218c 147977:148252 T4-GC_1675  AsiA reverse

MSYNETIKEIISIASVLIKFGCEDILNNQELFVSFLNELGLKSPSGEDFTRAGFRQMMKRLPADQREELVEMFNQGHRDINHQMIMYTNSN

>PHG25ORF219c 148335:148610 T4-GC_2436  Hypothetical protein reverse

MELIIDIWKIVSVAIGAFIIMRLIVIALASKGFISASDRINEILEKWQSLKSSGQELFGNYGIVVTPLVIALLLILITLFWPIVLLYIIAK

>PHG25ORF222c 148893:149213 T4-GC_1833  Hypothetical protein reverse

MNPKNGLIMKYFGSAEVKPQIPTVEGIRANALEIFKQLEDRIATDSQTLDQIATRRQNELQAHELAVKNLMERHSAIMNNLSAEQTLVSDSIKAAQVMKANIAQIC

>PHG25ORF223c 149318:150292 T4-GC_1541  Hypothetical protein reverse

MQVTIKNGLYFGNVVNGTFETNGNTWWDAGENDPREGKVNAVLKGKSRMVWVNRNDIVITESFAGVAQTDVAEETVDEMRSRIAKRFDVMDKMTVGLVKGTIRSLIISGAPGIGKTFSLEKKLKHSDEIGEISFSSIKGKCSPIGLYIHLWENRDEDCVVLLDDVDVFSNEDTLNVLKAALDTGEERIITWGTASNYLAERDIPNNFEFKGSIVFITNADIDAEIDRGTKLAPHLDALQSRSIYLDLGVHTSREIMVRVEDVITKTDMLQKRGLSEAQVVNVLEWMKENVDRLRSVSLRTALYLGDFINTDSDWVDVAEVTLLK

>PHG25ORF225c 150841:151887 T4-GC_1836  Hypothetical protein reverse

MKQIIVRLFSPISRNKKSHKMAWARVWQAAIEHHTGFPCELMHEAKPWSEYDRVYVYFNLEPYDRLSLFGGPQPQYAEFIKCAEGFTGEIVALDKPLARFGEFCKARCFNKHGEPNMKVPELWRGIDWDSIQAQFDKATCLTMSSLPLEDVTLGDSHSISVWQPGYKAYRCDAQTLRGALKRGLSSFLPAKVRNLTIYFGNIDVRYHFGLQNNPISDVLEKLDEYEKQLVGLKESGQVTGEIELVHLLPIEDESRKIPTNNMLNGKSFNGSWAERNSWMNIFNNGLSEIAFKHGFKVHTWPNSWYVETYKDPKSFFTRLEAMKGLHLALPFYRYEGFKDNKTLELFDI

>PHG25ORF228c 154194:154850 T4-GC_1682 MotA  Translational Activator reverse

MTMTKIEAIAKVLNNSSISENATSVFIQVAKKAFVTAVEIAAVTEMNKNAVYSNIGVLLKKGLIEKSGDGYVTTESGDTILIEAAEMWKAAQPEVEAPKVEKKKGTRKAREITVEMTKISSLSSDCCPTSVSSTSQAVINRQNYEITLNNATRDGYRKFEILNRGIFRIVGYKVSEEIINNFKTLGCEIKQGPANCYIDITANENNIVRLMEEIQAAN

>PHG25ORF230c 155326:155904 T4-GC_1840  Hypothetical protein reverse

MISQALKNKISRYYEERVQWMRENHIVDITTPTYTLKFTNHKGYVGQCHYGNREIRISEKQNQYATWESIKDTINHELAHWATIGHGHDEVWQQMAVRLGATPAKTCTLGQLQKPYVIMCKGKVVGYSEVLRVGSDAATRYIKGKKKQTLDFLEYKVNPEFIDNSNWSEPSVEMPKRIKKTNSIIADFLSDL

>PHG25ORF231c 156014:157648 T4-GC_1684 gp52 DNA topoisomerase subunit reverse

MAFSLDDFFDQEPISPVAKPASNPETPPWDESKDDARFTPTGITINQVTDETVIETEALDPPVVEETEVIEEQIRQCQSEIDSDIPAWKKAVLQSHLTNLHNRHLQSIINNEALEFAMYTVEERAIPSIIDGFKPVQRFFMYRALEYAKQNKTKFNKVAALAGGVSEAGYHHGEGSAAGAGQLIANTWNNNIPVLEGDGNFGSRLVQQAAAPRYVFCRVHQNFWDIYKDISLSPVHPDPEHLPPRFYLPVIPMVLANGVKGIATGYATTIFPHSYESLVKCTLAAVKGEEIPEPEVQFPCFKGIVRRINSKSIEIEGLYELVGQTKLIITEVPVRYDRLEYVSILDKLEEQGKIVGYKEQTSDGFRFEVTLKRQDKFGELMEKNPEVAHERIIKMFNLRQNLSQNITVLDENGKLAEYECAADLIRDFVEHRKKYTNQRVIFEKEKAEYSRDLAWAKFAFVNEVIEEKIVLRGKSKAQLIAEVKSKPNMAGFENELVGMSIYRLTEDETHKLQEEALKQTKEYDYWSNTTPENEYVKDLETLTK

>PHG25ORF232c 157658:158128 T4-GC_1843  host nucleoid disrupting protein reverse

MKTNLTAQRIVVTGAQRVGAFEFDAGKFLDVKFTFAPGKNRESISKPGIYVIVKDGVAVARTFVGQQEKRVGFNETISRVISCCWKYTDGLPRKIYRSVTGQNKTHTVYHIPMSLMPRLLNMQQLELFEDNINKYQSLTAVSRQLFKVYNFEYQKR

>PHG25ORF233c 158284:158520 T4-GC_1847  Hypothetical protein reverse

MVKYRFVSEEQFNAWAKQNYAQEFAFAFDSWDTIFEMEDIGRKVCSDTIEIDGEIYMSTQWYPFNITDLGNRIIEVKE

>PHG25ORF234c 158520:159203 T4-GC_1848  Hypothetical protein reverse

MNGPKTFDSQFKLRGGFANFISNDEIKNEPMFFNSDLEFAYENGGPITRSFIENLPLDWKSDVIFDSRVHMLMPGWYPAIPGYHHDDVPRPPIPVGQHFATAGQPDYDNPRYLSRHILGLVNGDICPTHFAVGQSEFSQIPDGELVYRQWHQEVMAKLESGELSKHIAPDRTLVEFDWQTWHTGSKAVSNGWRWFGRVSRDTDRVLTPSNEIRRQVQVYMEFPMEGW

>PHG25ORF236c 159512:160162 T4-GC_1851  Hypothetical protein reverse

MTVPMNVSHDEFIALRHIQPFDADIIRLQICDQLKKQPDTRDELFEKRKRRYDDTIQYALDEAAGKDIPRQEVIDRTVHSLNAEMGVAYILGGVWGVFDWLDNDNITFDVPTPGFNLEIKTSFAKWPTMHTAGAKPYGKSEGLCLYSGCRGDADVYLVLNINEYAGRVTYRPNYFFTKRAMENYPYVICVPKRGGGAYVNRQHNKFVYFYNKWCTF

>PHG25ORF237c 160162:160461 T4-GC_1852  Hypothetical protein reverse

MSSPFSIVFYKDDDIVGSGYGNHGWISPNDLQKAKSIIAVVEGTSWQLGPFEKEWTHFIAAGRAFYAQDYEKMKQIIYLIESFDLSDFSLSYSEIVRKL

>PHG25ORF238c 160505:161446 T4-GC_1698  RIIA-RIIB membrane-associated  reverse

MAKLKIVKCFDNVTKQQIFDKYSFGNVSQAYLASEYCVSVDTIARVLKEVRNWGTSVAAVPADSPADEKIADKLECTWMANSKFLSVTIGAETYNASGDHPQFMEIIGLLREEKYDEAMEMLNIKRGLERYISGDLIIEGGTLKYKDLIIDSGLTRRIVEKMQNGEPFEPLVAFFENLMANPSRRAVYQLYDFLEHNDIEITDDGHFIAWKRVNSNFKDMYTGKFDNSPGTVVKVNRFQVDENPNVTCSHGLHVAAKSYIPHYGGGSGKVIACKVNPADVVAIPTDYNNAKMRCAGYEVLYEVTSDFKEMKHY

>PHG25p004nc 3128:3223 T4-GC_2397  Hypothetical protein reverse

MKARFKSERSTPAVHQLRRKALGNWSSGRHK

>PHG25p005nc 3225:3440 T4-GC_2398  Hypothetical protein reverse

MINFTEAFGNVKSHAMFFSPYLDTFINVYGVETDSPSVFMNIKGTKKAKRLGGKKAASYIEYVQIELAKGE

>PHG25p008nc 5747:5839 T4-GC_2399  Hypothetical protein reverse

MSTVAVLFVVTIIIVPISGKIKRESSQNTE

>PHG25p014nc 7577:7828 T4-GC_2400  Hypothetical protein reverse

MIYAINKFGVAFAIEAHICAYSIASRGCQVFSCIDDMYAAMDPQAVGYEYHIKQDGDAIICELEQTNVSVEKDFVEFISEYEI

>PHG25p015nc 7846:8118 T4-GC_2401  Hypothetical protein reverse

MNHIWKRQTSSCDTWCSHTESDLGNSLYSKSVELIKHLSDYWNKKNRASPVVFARSSLSFHLIYIGALRSPFLFSKLVYKIVLHDKIASS

>PHG25p021nc 10092:10283 T4-GC_2402  Hypothetical protein reverse

MSVSYKYPEKAIYRPGQLVYFIKNGYRYSGTVLQYKFGSYRILSDAFDMVLHIKPNQVESRLV

>PHG25p023nc 12088:12219 T4-GC_2403  Hypothetical protein reverse

MLEQDEIDEINRLRKLDVEEGRASIYAPYIPFQTIKYEDFCYV

>PHG25p026nc 12820:12957 T4-GC_2404  Hypothetical protein reverse

MAIGNDEGNAKCWILILTIVGTGMSSVHSIPFNTYDSCEKARMCG

>PHG25p029nc 15362:15646 T4-GC_2405  Hypothetical protein reverse

MITFEAAQEACEALGHVALKNLRNQPHLNILKTIYTNCLPSMMKDVVYEMAVNAAEIDSYLVTQGKPFSRLEYAQHREILLEACRQLGAKGFIA

>PHG25p032nc 17275:18015 T4-GC_2406   homing HNH endonuclease reverse

VVETNLVIAKEHLLTRYNVDETPIDEYLTICGKYDCNGEWHHILPTSIFIEFESFEIYPWNKAKLSYIDHCRAHLALARATNDPKAWAGISAIVNLKGTQSTRKDFDCDELKSILAEATLNYRGELHHNTGTIRSRGSNNPRYGSKHTAESRAKMSLALKGLKRSDEAKRNMSIAFTGLTHQRTGARWNSEKEDLYNLWVESGKLKKVKFSSWLSTNSIYNYTRNELQNLVKEFAEKGFVPPENKS

>PHG25p037nc 20612:21415 T4-GC_1605 SegD homing endonuclease  reverse

MWYLYKVTNKLNGRYYVGVHKSDNIETDPYMGSGRAIRHAITKYGISNFDREILAEFDCEELAYFVESEIVDAYFVDMPETYNMAIGGKGGWSHIDTKGDNNWMRYCSANDKKKHSKSVSESRKSSERCRKSSIENFKKASAARIGSKDSAETIEKRKMSLRQFYEQNDSVLKGIKFKETHKKALSDAWTPEMRLKQAERGRSSTSFIMSRLGVTLSRETKELLSASAKARWNKLPRVMIQCPHCLKEGVSHAMKRWHFDKCKQKKD

>PHG25p074nc 43354:43599 T4-GC_2410  Hypothetical protein reverse

MKLIRFKFKSKEMLTEYTTRFSRHIWAVGFSANTIFIARINKHSQVKSIFDGKTLEEIVSSKEGWFPFTSFEFEKFCEKVD

>PHG25p096nc 54468:54689 T4-GC_2413  Hypothetical protein reverse

MHQYHLFVIAGRPYVDAVDTEFNRIHYTNGNTFGFDILWDSEMEMTVYSLTHSSGVGFQSYDFNDVLAYEGEI

>PHG25p097nc 54696:54947 T4-GC_2414  Hypothetical protein reverse

MEFIINKFGIAVIVTVEVDRAKLEGCRFFDSLYDMNVAMPEESIGYEFLITRDSHDSQIMLHTDFNSSEVRIETERFIREYWL

>PHG25p101nc 56506:57276 T4-GC_2415  GIY-YIG homing endonuclease reverse

MPGLTARGESPFYRTYVTKFETSSGEKIYCGMHKSTHINPLSDPYCGSGLILRNAISKYGVSCIKSVEWFEHSTEEEMIEAEILLISSMVDNPNCTNIAYGGFGGNALRYASDERKEAFRETSRQKMIKRYKDSDEIKKHSNRMRVACNRPEERQKRVERHAELYSRPGYSERMSAIQKETQSRPDVKAKNAEGVRAARKAIKFLKQINISDVITIIDGRFVDKFKLADELSTKYDTKIKPKYFENYRPDINSLLG

>PHG25p104nc 60037:60261 T4-GC_2416  Hypothetical protein reverse

MDNQHKMIKGYRDLDKDEIAAMNVIKSRAEVIKELVEDIGNLPGTDGRWVQIAEDHLQQGFMALTRAVAKPTTF

>PHG25p111nc 63529:63714 T4-GC_2419  Hypothetical protein reverse

MLFAYQVMRVIFFICSFVGDYKRYSDSPSGIAGNLIGSAFAGALVAIDGTYPYFCISRLNR

>PHG25p112nc 64386:64631 T4-GC_2420  Hypothetical protein forward

VTCVGANNRDRTDDILLGRQKLYQLSYIRKIIYLLQNWWILMDSNHLVYPEGTDLQSAAGRGRSRVSIKLILAVMVGVEPT

>PHG25p115nc 66256:66561 T4-GC_2421  Hypothetical protein reverse

MKKLVLVLAFAFASFYAIADSANLLIGGFSKHYENDELNEKHPAVGVEIDNFSVVYTSKNSINKPSVQLAYSDTFYNYGIFDVGYRVGLMTGYRYGTKYAQ

>PHG25p120nc 67803:68012 T4-GC_2423  Hypothetical protein reverse

METFLFYFAIVYLAACTVLAINAIKYTTSTFRWNFVWSIGQKCGFVLTTALCSYIVPFHVYTDTIGKNK

>PHG25p128nc 71790:72494 T4-GC_2424 MobE homing endonuclease  reverse

MNYQKIYDDLMLKGRKRGNIRSDIEFYVERHHIVPKCLGGSNHSDNLVFLTASEHFVAHQLLVKIFPDNHSISHAAKILMGSANANNKQFEWVRKRAVETSVKFHTGRKRSDETRANISKSLLGKKPPARSDEHRANLSKALKGKPLSEEHKSKLANREITDEWKNKISKANKGQKRSDEQKTNLKKILSSPEVRKRMSESAKNSIRYECEHCGIVTNRGNHNRWHGTNCKKAK

>PHG25p180nc 120154:120420 T4-GC_2426  Hypothetical protein reverse

MIVKVRYDFEEHTGEGADAQTAFEEATKVLLSRLPKNSENEFYATIPNDSRFGNNSIRAMKVIRMTRVADMAIRADDFEFPFFVKVCE

>PHG25p194nc 127238:127327 T4-GC_2429  Hypothetical protein reverse

MNHYTVEILINMYALGRQFGWNSNFRQKR

>PHG25p197nc 128965:129267 T4-GC_1658  Hypothetical protein reverse

MTICTVVNVKHERCDVRIQRGTIWGNPYGEPHWKRQDYLDNYKKHLKHQIKTGVITLADLESLRGKKLGCGCKPLPCHGDILADLVNRMFKDVPNVDDFI

>PHG25p200nc 130652:130783 T4-GC_2430  Hypothetical protein reverse

MKIIATAIENSMSNTLGLKCPFSLEEMKADIKSINQIHHGGPV

>PHG25p203nc 132464:132706 T4-GC_2431  Hypothetical protein reverse

MSSNKVFIKFKSPEDRAKFAASSAANSAIAEYMQHYELTAVNKENGDIVILEDGEEFELEGYWTPAIFMSERQYFDIEVI

>PHG25p213nc 145230:145709 T4-GC_2434  Hypothetical protein forward

MPVPNIPFLLSQAGAEFGGTFASQIMSNAGLGTTGLVSRLAGMARLQKIASIQSVVTGNNTAPYATFSYNASTNQTIYTYIDGTTVKSYPIFNGRAWVRIRNGGITYVNCTEARWYQVDGVQRGVLNPNKGTVRSQTYEFAATEGGTIVYSATAALNFI

>PHG25p216nc 147007:147066 T4-GC_2435  Hypothetical protein forward

MSTENPNAGELKPLGVRGF

>PHG25p221nc 148594:148716 T4-GC_2437  Hypothetical protein reverse

LNPVAKHDFNKGGAHVDKKRRLKEKRKQKHKKVYNDGTNY

>PHG25p222nc 148725:148850 T4-GC_2438  Hypothetical protein reverse

MQYSYGEIAILVFALIFVMWLLYKARHFILDILDAICGMFD

>PHG25p225nc 150411:150752 T4-GC_2439  Hypothetical protein reverse

MSNDKYVKATIKRLEYKSALYRCRAMGLKFPGTEIYEFISLEAYNDWLNREDDDDGLMKYDGKFNPTHPFVVTVKQAGSRKIYVDIIGEDGQPLVDCEYYAFVPEDFSLIRRV

>PHG25p227nc 151931:153007 T4-GC_2440  Hypothetical protein reverse

MKILVTGTNNYHARPDWHLEKRSRYRLVTATTGLVEALKDMGHDVDQRFVTPGEDLSGYDKVFTAYFDATGGMQPGGYGVYWLLANRPDAIVGIDDWQTPERLMKGFKKSATRTREQFEEVLFREFMLNDQHKTAVDAIAADPSLKEDIVKGYAKNVFDSHRILYCAFDKFEVSKIFDYPHESYSFCPESYVPSPDDRLREMGLARQDIFRERKWIIAGIGGLPTKKACKFKDNFTWDVEVFGRATIDVDAKLAKEPEVIQAYSGARAVFYPEQNNFGSNWRRNRPRQCADMGAVLFMMSDEEASLFGPSYMGLSIEKLEAMTDEELDDLAARQKADYYKSNPLDKEKVKSCLDLIMA

>PHG25p228nc 153048:154112 T4-GC_2441  Hypothetical protein reverse

MKILIVGAGLTGATIARCLAEQGHDITVIDKRKHIGGNCYDEVRNGTLVHKYGPHLLHHSDLDVHNFLSRWTSWIPYEHKVKVEYRDTLISFPVNLKTLQELYGIETEQEAIKYFEKVRDTKSPTNCDELFDHSVGKDLADIFFRPYTKKMWGTDPKNIECAVGARIPVRTSDDDRYFSDKYQYMPEGGYTKMFERMLDHERIEVKIRTPFEKEMEAQYDFIFNSMPIDAYYDFKFGKLPYRSLRMEVKEEKHDHGITTVNNSASEEGHTRYTVWKNIPGHGDGDMVTYEYPCDYDGTNEPYYPVTHGKELYAKYAEHAKSDKMMFIGRMGAYQYIDMWKAVRNGLDIVSDFKA

>PHG25p230nc 154944:155213 T4-GC_2442  Hypothetical protein reverse

MFNITKIQVMQINLMKKAVENFQGFEINAVIMNPLNKLMNNEVLDKREMNRCEQFFNDIIQDDLMWQNADCAKLAKSMKRKLVAAMKKA

>PHG25p236nc 159216:159380 T4-GC_2443  Hypothetical protein reverse

MINYTFKCETSADKFNYVVGTKRGKSWANKTLREYLDETGDKDATITLVKEEKM

>PHG31p1 1:2118 T4-GC_1459  protector from prophage-induced early lysis  reverse

MIMSSNEDDAMFGNAPKKRTGFKITAGKKAFRVLSDKLYKDKAEAVLRELSCNAVDIHCEMGKAHIPFDVTLPTSIYPWFVIRDYGSGLSPEQIDDIFTVYFASTKDESNDSIGGFGLGCKSPFAYSETGGGFTVKSYQNGTCTVYNMYMDDGEPFSTPMSTTATTEADGLEIQVPIPAHEHARWKILAAKVYRAFDRCKPNITNGDIISIQEFPDEEEFFFNDDFGRSGQAFAIIGGVVYPIPERLISSDMVFKYSGRAAYMKFPIGELDIAPSREELSLDKQTEDYLVERMKKFSQSFANTVKKEFEGITDKRDAAIKTKKYNSYVVNAIADLKIGGELIGSIVKRYTDMSKLSEIPVYSYRNGSLKRQFTRSGYSWRTSMIDSQSVFGLERRKVHVLINDTGEGVPNMVKAYHNHINNSIPVVVLDKTHKLKKSEYAAFGKKISAICEKFEPQERHILKFSEMVDIRKAYTIKKRKDAGPKPVKPNVRRVYIDECDLRQVELLCLSTNEIRELEGVGIISYGDTYDRISLKPSGNMNRHAIDSLFAQGVEEVYIIENGKRSAAMKSNLQCGFMWMYEKLMEKVKQFDVLDGECPYVNDEDLGTALRLKKFNLFDVEIARVFDKQNDEHMAEIVDWIEGNNPAFQAYHDMKAKIHDINVEYFERFTDAINKIQSKYPLLYAVAMSDIELTPEIMQDIEFIRAR

>PHG31p10 7707:8084 T4-GC_1706  Hypothetical protein reverse

MFQIIFIAGLVLGLIACCFSTWDSRWRKKARNEQAKINTWLAKYGISMNFKNGVVGAFEKVVFFMPGGDNAIFSECKGINFRKAYKMLEQIRKDDIANPDFDQTGNLMSILYLSQAKIEKTIWDK

>PHG31p100 57232:57564 T4-GC_1772  Hypothetical protein reverse

VKFPKHLLRELIGEKFEIVPGEGVPSDFCGSYETLVNDIIDQGRWTVEYDFVFSFEKDMIKRHFRAPYRTGATECQDEMPWENEGEFVEAEEVEQYEVVTVGYRRKHNGA

>PHG31p101 57561:57758 T4-GC_1773  Hypothetical protein reverse

MAANKWQKPGPVMNRVFEEAFIGLLGDGCENIIIHSFKDDGDEVIVNFELVVDGKLIINQTRLIA

>PHG31p102 57745:58233 T4-GC_1557 Tk.4   reverse

MIVQYVKGNAISLFLEGKYDIFGHGCNIFNRMGSGIAKEVRERLPQLHVMDLKTVSGDRNKLGTIQAALINVEGRTSCGVNMYTQATFWDPSDMLSYDAVRSTFTMLNDSVAETSVGGSNMTMCIPMIGAGLARGDWSKISAIIDEVTPNIDITVVEFDGSK

>PHG31p103 58230:58670 T4-GC_1774  Hypothetical protein reverse

MKKSIATLIAIGMYGCSAVAPVTANVNEMFHFPQKSGVIQEFTDENGTYESALSASCDREVREQYDNCLGIVFNSDYWLIDGARDDKNILVGTERVMISLNGIVQNVDYIRSGSAIVIRRMDNPTFNPIGDVLSITTSSGKGEFTL

>PHG31p104 58694:58921 T4-GC_1775  Hypothetical protein reverse

MKVRFKSKISRGEFIAIRPANKVIAEFLGMNWWPSENRLNDGTIEIVDPNKNCIEVEGFYIMIFMSERKFFEIVV

>PHG31p105 58986:59537 T4-GC_1559  Vs.1 reverse

MRFLAILILLFTSHVFAGPSAPDFTDTQKTNLSYAYYYGKGYDLMGNQRDVDHPNFLNQRHLGTLFAAIAWEESSAGLNTGRSKKGHHAYGMFQNLYKTVVKKMDQRGIPFRHWYLKKDLETRSGSAEWAMDELHYWLTVRKGNIRLALASYNAGWNYKAGLGYADRVLSKNQRLKSMEFIYK

>PHG31p106 59534:59983 T4-GC_1560 RegB Endoribonulceases, translational repressor  reverse

MNRYKLRRVLEDKFKEINSRIEASRNTRQGSHKFHLEYTYHFIDDLIIRKIDVDYVLRLVNRIDDHLDAIDEHMSLPYPPTLDLKRDDQVQYRPIRLEITDGNLWIGLTTSKIPPSGEYSSAITCRMAIVNSRRLSSNVTTRVIKVEGL

>PHG31p107 60082:60309 T4-GC_1776  Hypothetical protein reverse

MIYLFGAEWCANCKMVKPMLANVEYTYVDVDTDEGVELTAKHHIRSLPTLVNTSTLDRFTGVPRNVADLKEKLGI

>PHG31p108 60529:62241 T4-GC_203 NrdA ribonucleotide reductase A subunit reverse

MKAQSKFESVSAERKYLQSIGEIPEFYTTQGWSMFKKNYQYKGETVRGAFRRVASTLAKHDIRPEAEERYFDLLWSGKLAMATPVFCNTGPDRGMPVSCAGSYVGDSVLDFYEGQTEVAMLAKNGFGTASYLGDIRPRGSDISTSHNKADGLVPVFDNFVNTKTKVAAAGRRGEWAGYVDFSHGDFWELQGYVLKNPASAHVGWVFEKEDYEKLKARDPEYMARWNELMYMRARTGKGYMWKNWIANELAPQAIKNSGIPIRSSQLCTEIALPSDDMHTFTCILSSLNVSLWDEITADDIKWSVRFLDSVCSEFLAKAKELSYDTLHKAIRFTEKARALGLGTLGFHTYLQMNDIAFESGAAHILNNQLYAEIKKAAEEGSRELAEEYGEPEWCKGTGMRNATLITIAPNMSSALLAGGVSQGVEPLVCNSFIQQSNAGDFVRSNPVLAKVLKDRLTDKEIQELMEDIATYHNGSVQHLDILTDHEKSVFKTAYEIDQHAIIRLASARQRHIDQAQSINLFFSADEKESVIASVHRAFMDDPRLKSLYYLRSERGVKASSGKSDCLACEG

>PHG31p109 62293:63264 T4-GC_1777  Hypothetical protein reverse

MYQDQEGWIIRYPEFAALADEQMHAFWPWDEPVVDNDAQDLRTKLTPGELNGITTVLKLFTIYERKVGEDYWTGRIARTFGRPEINRMATLFSAVEGNSHAPFYNKVNEVLYLDDEAFYTSWKESEELSRRIQFVGKSVSDPDDAKSFAAFTFIEGAVLYSSFAFLKHFQAQECGKDLMRNICRGVDLSVADEHHHSIGGAMLFRTLCREMMEHHKVDVREKLKDDIIAMAHQVYDHESGIIDLVFAEPIDGITADELRIFVKSRINLCLENLGYDPIFEIESNPIASWFYRTINAKKFHDFFTGSGSEYNINWDRAGFSDCW

>PHG31p11 8072:8617 T4-GC_1707  Hypothetical protein reverse

MIRLKCNDREGLISFINQKSINRTGRRQNRSELIEAINTIEHQSYRQIDGIYHAVTPMSFKIEGDLNVFFDEVIKNVSIDLSSTFTASVVVPPRNMGFVMGKLVEEVGEFAKSINQPERCDERPVGEAADVINCVMDMLYLQYSEDYPGMGKSQIVDLIVKELNLQLNMKAEKWVEKACSK

>PHG31p110 63301:63762 T4-GC_1778  Hypothetical protein reverse

MNNVVCQCCNQIKPKIVTINDDNFFESVTVVNAHDTIATTVKLHKLSYDQLPGGALIVADRDIITSIRRAGGNKPRMLDTLSFCRDKMHFELLGRPPVIIFNTQTPLTDIRIALYSKTGFSKSTEFTAYYVRYKESTMRNLVNRFKNIFKNTI

>PHG31p111 63808:63981 T4-GC_1779  Hypothetical protein reverse

MSNVTHLVNFGHGELAVKKVASYFHVLKSADPMLPVGTEFPIKDTVTLDADVIQLNA

>PHG31p112 64067:64522 T4-GC_1780  Hypothetical protein reverse

MSIVKERFFNYKTFFIDAINRSYANKPSGCIQEMSQPKSSFLREHRTIHLNLGRMTGKTTGLLHLANEVSAQGGARIITMNSANKRHVQDMVSYQWRGDIRISTISELTDRCPKVKFLMIDESEYTLTSRHQRQEIYDWAGTHGVEFVIMT

>PHG31p113 64587:64790 T4-GC_1781  Hypothetical protein reverse

MSHIDRMQVELRDLTDKIVALDSFIGGSPIFPQLEFAQQDLMVQQLDAMKAYQLILSARIDLAIETE

>PHG31p114 64801:65010 T4-GC_1782  Hypothetical protein reverse

MAMMHEKSHAREGRGGANGNNANWYNSPLWDSTGPKKKVGVVKEQIPEEELTEEQKLKRKQQALLRALY

>PHG31p115 65122:65571 T4-GC_1630  Hypothetical protein reverse

MDIGSGASWPSCALSNFAPHEFYIDGVRCASIEGFLQSLKFKSPEMQEHVCSLVGKAAKFKGKKKNWWRDQTLYWRGKPMHRQSDAYSELISRAYDEVSKNSGFKRAILATRNSSLTHSMGKNKKNETVLTEQEFCSNLYRVRDSLQAG

>PHG31p116 65588:65956 T4-GC_1564  Hypothetical protein reverse

MLIGFQLLDGSNDRGSIFLVDDQTNNAKVIASKTYEIDTIVEDSVIRGRPGRFFDVQSEPTVEGGQHLNVNVLDRNTLEDAIVNPEKYPQLTIRVSGYAVRFNALTPEQQRDVITRTFTQSL

>PHG31p117 67275:67634 T4-GC_1783  Hypothetical protein reverse

MKIVNITTTRPDVCCGQDKFIGLHEYCFGPCGAGDGWIGKCVVCQKEWEIDSDSIAEVKRDWKQHDCGEITLPFGITVADLIYILSKFNAHTPIGFIHLTGSENAVRAYSDEDGLTILE

>PHG31p118 68234:68473 T4-GC_1784  Hypothetical protein reverse

MLRSTDIVHTKFNENELRALTKSRIKSFKTACYKAMGTRFGGWCCDDKCEWVERERDTPEYAMAKANMDLINKVYSEMS

>PHG31p119 69167:69634 T4-GC_2445  PHG31p119nc  reverse

MDLQTAYSNQKRRALHRGIEWKFTFESWLSWWENTGRINDRGRNKGQYVMCRNNDTGPYSPDNVYCGTHSDNLRDTYNAGNKIAFTAGFLGKSHSIESKLKISINHANTLSPDEIHRRIRLYNSLPKGRGLITNFAKTIGVSHTQARRFIKQFIE

>PHG31p12 8614:8841 T4-GC_1708  Hypothetical protein reverse

MKLNVLPEYHAEYCKTQGQRLWASILESKSKEGDLRIIEVMEDGGWKTNAEFLGYAIGIPVNEQKFFEEQFEVNV

>PHG31p120 70673:71113 T4-GC_1786  Hypothetical protein reverse

MKKFEYAGKKYEVDDEFTNYAVDADGELWVYSERPSTNVSDRNDYFDAPNSIRQLVDKTSGGLEGPYEIADDSIVTVKVPPELKGFFISMMSCCLEQTLMECYAGHDSQIPGTGLTFEYPHFARCRGEKPDEKCDIVMRLYDNDES

>PHG31p121 71114:71359 T4-GC_1787  Hypothetical protein reverse

MKTISPTGKEKTFKSWESLREWLDERFDSWDDDILSIPFKSTVYWDLCPYAQDIHNGRENFVWNTDKDALEEHLKMIAQEI

>PHG31p122 71356:71775 T4-GC_1788  Hypothetical protein reverse

MIYDLCEKGYPFQISMNISGLSDKVNEHTLAVEVLEATQIYYPGSYNNWFRPRGVVALRSIDPDHEFKFVRILIDRDNARTIEAIFSKELNHVDVLNAMVHIAFDYCHDIGHCIAAGFVSDGRYYGRSESIGIDCEGNE

>PHG31p123 71788:72000 T4-GC_1789  Hypothetical protein reverse

MKIYHPQHIAKVNGITKVDMIRGHYRFGISCWIMFKNDQVIDCTFKNDTAQFRSMEKAARQVAAEHQYTL

>PHG31p124 72065:72325 T4-GC_1790  Hypothetical protein reverse

MNLLFELFILSVQYSIIAVMVYVLIHGFAFFDEWRQKRPDSKMPARSLCAVQVYGMIAGAWLPLAIYLVCKLCEFTYIKVTEKIKK

>PHG31p125 72325:72822 T4-GC_1791  Hypothetical protein reverse

MQNFKFTPGTIIPAGYVIAIETWENDGDDYKTHFHFGCSEADTTFFALVKPLFESRHSKGNHYGNSSWSESIAVELVEILIDNPGLEPQFKKFLNLSADVYDKETEEFDSGFDIDDLRDNVIDHISNYAVGYGSDFIRVVETIEVYHNPAEYVVPKLPLTFVEAF

>PHG31p126 72829:73095 T4-GC_1792  Hypothetical protein reverse

VTDQQELVMQFRPSSTIKIWCEYDISGQFGGNNNEEVVSITFPEHVQENERNGYIEDVVLTYVQKMTYEDADSLEGLYGWEHIDIVNL

>PHG31p127 73346:73567 T4-GC_1793  Hypothetical protein reverse

MQKQIVLTTGEVLSTIARHVDVTSINVAASQGFYQLTKGEGEKRVLVAEVPFDCVSFVVHEPKLLDGGFVEAE

>PHG31p128 73597:73851 T4-GC_1794  Hypothetical protein reverse

MAVGFGPENGLHMTINAGLDNALDFIRSTQYKGDTPEFCEECDEPIPKARRMAISTAYCVQCQTVHDNIVHTNWLRVARPKTMR

>PHG31p129 73947:74375 T4-GC_1584  Hypothetical protein reverse

METPVGTYVACRFSEETLDAIQKIQEALPIFNPVPRDELHSTIIYSREEIPFIPSDMPTLLANSAELRVFETPTKNVLVLAFESSHMNKRFAQGMLLGASYDFDEYIPHITIAKDVGSSSFMGSYEFPIVSSHEYMEALDAD

>PHG31p13 8850:9068 T4-GC_1709  Hypothetical protein reverse

MKIRLIDEKGFIDHCRKNIVDYKLARSIVDFAKTRELQIMQRDRGMWTLNVYGPLGKAQICRDQQKFFEVNQ

>PHG31p130 74375:74611 T4-GC_1795 gp57A  chaperone for tail  reverse

MSQEMQQAQQLIASLKIRLFDAGEHLANTQAQAKEFSETLTKIVQIVGVQPAEGAESIELSTIVSAVEALVPAKEETK

>PHG31p131 74625:75299 T4-GC_1586 gp1 dNMP kinase reverse

MIIALSAKKRCGKDTVGDILVSNGFTKYALAEPIKRFLYLSIHEDSKLPMFVQDFNMDDFNGLGYDREAGLPISNSDVFRIMRSAWMLVSDDQGFDFTYAHTGKIAEVVLGNKEAWSIRRLMQTFGTDIGCAINKRIWMKYLTDFIPTHKNIVVTDCRQDHEMEEMRSLGAHVVHILRDNQEIRVDMHSTEQGLPIQSGDHVINNDGSIDDLRQVVNNLINYIK

>PHG31p132 75301:75828 T4-GC_133 gp3 head-proximal tip of tail tube tail completion + sheath stabilizer protein  reverse

MALNNQSNITNFLLDIPASAGIKVALMNVQQASIPGFRIPPTELPLGEQGTARQNIPSTTTEFDPLIVRILLDEDYDAYFEIYRWMLSINDYARQTPTMWGTTSQPPGVTLHVLSNSKHDIVASFNYQGAWPSEIGEIEYSYTEEGDVSAYFTVTFFFKYFEIERKGQLVRPIRG

>PHG31p133 76014:76820 T4-GC_451 gp2  reverse

MIFDYIDEAPVKKTRNQWVDLGIKWRNAKAKGVSGRDFAKENGLNFDTFRRTMLKFAKQIDLAIEVESLKNKAKLNSREKALAMINDFRSQMRARAADSGAANNNKSQKWFDDTIRKSIRGHMVAKPKPGRIYTFAYDAKHKDTLEYWDKFPLIVFLGIGSSGSGPLLYGLNLHYIPPKARQSFLEELLKNYASTERLSNKTTLKINWSNVRGMSGSDVMIKAYLPGHIKGSMMEIKPSDWVNVIYMPLQQFVSKGKRYSARKVWAKA

>PHG31p134 76820:77272 T4-GC_9 gp4  head completion protein  reverse

MAYSGKFRPKNLSKYNGDPNKITYRSSWEAWLMKWCDQSASVISWSSEEVIIPYFSNADGKRRRYFMDFYVKMVTGDVFLFEVKPEKECRPPVMPSTNTAKAKKNFISEMYTWQVNTDKWKAAQALCESKGWNFKIITEVTLKSHFGWRG

>PHG31p135 77272:77766 T4-GC_1589  Hypothetical protein reverse

MSDILPASTILPVTRENTPVSQTFTANLTEAGASLVSITVTQVTPNEGIIVAGSSFSGEYTGVFSLNGGLKYRLKTGERLTASKWEELPSPLIADLYSFEAPQSLEKTFTYSVVMIYDVVVPVEPGLPVNPPVRHTIQKTYSQKVVGTWTIWANNLRDYVNRGR

>PHG31p136 77770:79572 T4-GC_455 gp5 baseplate hub + tail lysozyme reverse

MLNGVDRFFTGVVEDRFDPFMLGRVRVRVHGIHPEQKVKAENYGMATDDLLWMTIGTSTTSASISGVGQSPTGIVEGTHVYGFYLDDFYQSGLIMGTYPGIYPEMPNFNKGFTDPNRQFPRYVGSDVNILARGGKEIKIAPGQIAQTEEIVPATVEDQDLNRDWAAEPNRTPNDEIKPNPNPDVTIEDMLRYDEGIRVVVYWDSEGYPTVGIGHLIIREKTKNMSRINSLLSQQVGRQVQGRITEEDCSTLFARDLNGVYSDISRSATVGPVYSMLDDTRKMAIINMTFQMGIGGVANFQKMLAYLALGQYDKAADEALDSLWARQTPNRARRVTDVIRNGNLVAYGGSQGSVVRSITRAVAMPLIATRSITRKAKTATAQTVSFKEPASAYSAVYPYNKVFESESGHIQEFDDTPGHERIHTRHKAGTFEEIHPDGTKVQKIIGDDFYIVKNNQNVHVGGNLKFIVDGNAVVFVQGDAETTISGNANQFIRGDSIERVEGNVNQHVTGSVNQYVKGNVDSQIDGNMAATVNQNANIKVVGDCFNTIDGNYVLKVGGNFSTEVGGTRNDQVGGNWDRSASTVNDIAQGTFSINGSRINLG

>PHG31p137 79578:80117 T4-GC_6 gp53 base plate wedge component reverse

MIFSFFDPISYQGKETTDIFKNYRAYFNRVVVKYKPEVYWLSGSPRPEAVAHELYGNQQLYWVLLMLNNTYDPFYDWLTSQDAAYQYAEQQYPVNQIAYHIDANGEKYWNLVEDPDFPQNWYDKGDKARMHVQYVGPLRAVDTLEAQVSLNESRRRIMIINPADINAFLSDMIREMEKV

>PHG31p138 80187:80480 T4-GC_1592  Hypothetical protein forward

MPGLTYDMAWTTGHDTYPPTRIRATQGKVFVDGIRVVVAGDTIVPHTNTVEPYDTHSGYVIPTTSKIYVGGKPAASIGDPTSDGDTIAQSSSKVFIK

>PHG31p139 80477:82360 T4-GC_106 gp6 baseplate wedge  forward

MKLKTNIPDIFNGATFDEIKRDLINWLRNQDEFKDYDFQGSRLNVLTDLLAYTTLYIQQFSNAALFESFIRTAVLRSSVVQHAQDMGYMPDSKTGSSTTLLLKATNPLNPTSIRIPRGTKFVGTVERTDNFPFVTLDDVVIIRGQNNTYESLVNVYQGRIVRTETTFDGTSQILLRDPNIDRSQVRVWVDGSPWADWTNNSIVDITGSSNIFYMRETIDGTTEIFFGEGETSVQIAGGALEANYIGGLKPNIGARVVVEYLSTQGEAANGSKDFAYTDTLQNIIITDLVENPTDDRDYVGTQGGGNVEDIERIRELAPVMRETQRRCVTASDYETFVSSKFGSVVQAVQCFTDKEKRGYAFIAIKPKQGLRLTTVQKEDIENYLAQYNMATITPAVIDPNYMYVKSKIKVTYNLSELYNSEEWLRGQIIGSIDRYYIDEVEVFNKNFSSSKMLTRVDATDDSIIGSSADISLVREVDNFFKTPMAGISFQNGMKKGSINSSPINFTKDSSSYEVSYVSTTQSGKVLIGPFKTGDIALAEYSGTDFNKVTIEGRDKYYDVGSVDYVLNTISFDLGVLPVPSTAFTGAYIEIEALPTEDTIFARDGSLIVFENDLRPQYTEIILEAIAQ

>PHG31p14 9065:9391 T4-GC_1710  Hypothetical protein reverse

MCRPNYRLLLAEEKSHGVEKELYELYTSMNAIGANNQDTFGKLFKTEAYKLAQTEIAEYNEKIRKVILKNFPTVTRYQSELIGLRGIVDVSMKRGQRILIKLSYGELK

>PHG31p140 82392:85451 T4-GC_1593 gp7 baseplate wedge initiator  forward

MVIKAPSVTSLKIKILSANQVYITWDDVGSNFYYIVELARTRDSSVINWTTLGITPNEEWFEDKVIQSDTHYKMRVRVSGKGFEMSDWVETEEFQTFNTNAYYVSSMREFTPAATFINEKFTKNNKSYVDFNDDVIMASLMGEDFVFSPQFSNATNIADKIVTDENYHEIQGYIEGVCADIDRTMLAEIDDVLYLFERFQPMAKVSNDKGQNWKYYKAFNGRIGNPITRTVTYQTSTTTYVLGYENIYYGRRANDVRWSADDVRFSSDTVTFAKTGDELNLGFDVELFNSYARLPGDMYRKAEAIAADDDWIYVAARNNMRRIRTSNAPIETDPGSPNFGEKLFDPVAYMVTNDPSAIVKKMDTFNGKLYALVTGKVKSQWLDPTVPANIVSTDAIGVYMFDGATWTRVFGNTADERRWFSHEYTNMSTNGDELFISQVNFKFPGTLPDLELPEKNSQVIEAVKYQLLPGYNSDITIHMGTFRINQDDDVWKLGPQQYYNEAAYTRMARSGTRCWITNDNRALVVYPKIVYSKSIDDAGFADDSRVNKETHNKGTITLYANNVRFNGFKRYANGILFHKNTGEIIGYYEFPYRVRDEAYVFWKPNFVMLVAELRNQERETPWTPAPNYGLKDPDLRPLVTKMMPESYLDEDSNFGAFAKYYLQYLSDGNGTYYNKLLNLIKNKYPREQYAYEYLWSEVLKRNIYLDEAKRDSVARFFEARSFDFYSTKGVEQSYKFLFKLLYNEDVEIDIESKHGIEYDIVVYSTNISQDIVGRTIYTPTGRANVTYIEREYNEGKLRWRITIHNMIGKFFEGQEIKSETTGFKGDVIVGVRGKELLSDSIDYINRGRSYYTMTIKSVLPASRYSQDVLRFVHPVGFGFVGITLLTMFINSGLSMKHVETIIDNLKTYRWDAGYPLEQYDRVAKLDVDGNIETDPVTGEAVYLVGPNAGQPFDVPPEYDTEESSWHGKLPSERRFKMSPLFDQSAVTFSNFRRLVEQRLKDDAGNPRDPKVPTQVKIDE

>PHG31p141 85444:86430 T4-GC_1594 gp8 baseplate wedge forward

MSNFYRAIVTSKFRTKNLLNFYDMVGDEPTKNTIYASFGRDTPWSSNETDPGFAPPYPNDSIDGIVDMWTNMLGMVKIDKSLLDAIIPRKDWGDIRYDNPKTFFIDDIVVVNSAVYNRTDSSTGWMIYRCVDVPNIGSCSIDGIDDKIECITIGGKWTATHESVEPPRGTAMAIDMGDGYIWEYLYTIPPDVSINRCTNEHIVVPFPDELVADPARWGYENTILWYPDDIDLVYRVKVDTLRFRAYMDSIYFPEASLPGNTGFRQMSVILNPLVKKNQPADTDVKATEVAYKPEQLEKDSGEMVYMENRQPITRALDQTEEINIIFSF

>PHG31p142 86440:87297 T4-GC_1595 gp9 baseplate wedge tail fiber connector forward

MLQDTKKRVDVGVIGNPSTGDILYDGGVKLNTVIDALYNTFGDYRLYSSASEGADSQILHATGFYQKLSRQYYAGNPVDIGSMHDADTTSGALTMTLPNAKLGEGCIFINSNGSISPANPLIIRPQSGETILGTSGNLTITSPYSRIVVWCTKADGNQKYWEYGITPLFGDSMMPVEKTILATATPTNIRIAGKNEYVAIKLLIAAKNNAGTAFKTAETFIAIDTITNEVINTEYAVLKNTDSELYDIRFFIGAGDNVYAEVKSLNGQLRFSIKAIDTVKIGATS

>PHG31p143 87297:89111 T4-GC_1596 gp10 baseplate wedge subunit and tail pin  forward

MELIKIGQVVDDGQGDYLRRGGQKVNDNFTELFTQLGDGDRPFAAGAWKNHTVGVLTPKFGESWAINTSSGAISVNLPKGSVTDYNKAIKLRDVWSTWANQNVTLYAAAGDTLKGSPLPRRLDKNLMDVELVYCAPGRWEYVENKRVDRITTSDLSTVAKREILVETDGQTDFPDVFGSSNYNIGNIEVYLRGNLLYYGSELSSNSNYGSIDPASPTGIIPLDGRSIRIRGIEILAGDTITFVTYMDGIASYRSSYNTRSVQVFSTTDSAKTSVAGEIWVGDIATKNSFSIEEIGIEMNNRINPNSLEVLINGILMSRAGDGDLPMFVCEGADGENQTDCQANGGNWVPSAIDYAMVLDDSGNVSQINFGNPFESGDMVTFRWFNNDIGTLLDWDGINGIKEKADQVYLNAEQQVTIQNGIEYTDFDNPSQKTAEVVPGVFSGRLDTIQMFFDSIYPIGTIYENANNPANPRDYMGLGVWKRYAEGKIVAGWTSNQADIEFSMNNNDLDSGGNPSHTAGGTYGAKSVELAPLNIPEISSTDKVLVSHPDGNIIIGGCLIDPDASGPGYTKYIESVLAVNKGNLSPANISILPPIITAYKWVRVG

>PHG31p144 89111:89773 T4-GC_1597 gp11  base plate wedge component forward

MITKARGGAMNTSRHATHIEYLTKPGTDVMGARNIGGPTVDSLIAGVDYHNVQSAIDELQTLASFPINGLYISDVKASPEGVRQAELLTFSGVVTDSEEGKSIIHVYGIPFTVDAGTNADVICNQVLAKFEDMRDNGILFFSVNRQSGTTTPVLEVQFLDSATHVNIENFVSNGITVAREVSVPGVPGFGTWDYLGEETKTLTGGTLADPVRLYYFKRIG

>PHG31p145 89773:91173 T4-GC_1796 gp12 short tail fiber forward

MVANNIKNHISDSAESVNYTGDTWPAIVTTVADALDRVAPWAIIDNGLPLATTQIAGIIRIATTAEMQAGTSANTAITPALLKLAMETPQASETIVGNTRYATNAEALALTLNTAAITPANLGYVFANKAATESARGTMRISTQAQATSGTDDATTMTPLKTKLAIQALSQAWGTATESARGVVQMATVAQALQGTLRDGFAISPYTLSKMAGTESAAGMFKIASNSQILALADNTVVVTPAKLDILKATASQLGLVKLSGVSTAAANTALAASAPVLYTSGGIITGDVTFTGNMQGIQWSRNTDMAHIVFKNDSNADSNSFMQFCVGDDNNEYFRWVNRFSGSDNIMATLRPGGHMWLAGNIDVNDFYIRSDRRLKHGFKPIENALDKIDLLNPGTYHKQYSLTDDRIVGLEAGIFAQDFQKAMPEGVRSLEDGTLTVSPMGAIAFLIQCNKELKARLEKLEGIK

>PHG31p146 91170:92933 T4-GC_1599  Wac fibritin neck whiskers forward

MIEHLTKGSLPYVDGAPEVGQARIDWIKNGERLCGASTKTSNDGTYNRPTLNVQKNVEAADGEQVKTVEKVNEIVDTVNIIVENLGNIGNTDLIEQVNENTADIVVLKQHVVDATAQDAIFTNDIAEINLSVGQRLPADNTTRDVYNDLFWIKTELGAYNGFDINGGSAIGSIGSGLKYRFGELNTLVGNNSRRITTLEDNWNASDVGQLTSDLEDMRLEIGRSQLATGIPIYTRLRILEDGAGGEQDDVEAIKLKIDFSNETSIAARTTLLESTTSSLANTINRPDTGLLPRLTVVENQIGSTSEPYTMMYDINQNAMAIVNINQILGSNGSSGIQGEIALINAAIGPNNESGSINGRISVLQQEVSQITLTLADIDGKIGDENSGLVGANIIMSTDLYGDASSIDPFTNAGIKKTTKDLFDTVPGKLDRPAETGRWYFENGAWKKASSIMVAVEKSAFDVDATEAEVDIPFIDFEQTIANGCVFNNGVITFSDNGLVEAKIDVEVEGVGETDNYEVAISHDVGGVVTRTVLQEFAHRPIGKRLYTRDWLYTISSGDKVSVTIKALDSSSVKTVNITDMSIMIVPV

>PHG31p147 93094:94017 T4-GC_116 gp13 neck protein forward

MSYTCNNPLELKDAILRRLGAPIVHVEVTEEQVFDCISRALELYGEYHYDGFHRTYATVVLTEQQAKTGIIDMKGGNVFAVTQVLRTNVGSIITMDGTAVYPWFTDFVMGMTGASIGGQCKWYGPNAFGGDLGYFTQLMSYRSMMGDLLSPLPDFYYNSSSEMMKIAGQFKAGDLIVFEVYCKSYANVDTMLAGTSAGYGFAMSCDGDEPSQSQLYGNPNLAGGAIYAGGSNGMLKDGAYNNRWVKDMSTAYVKELNGQVLAKHQGMQLPGGITIDGVRLIEEARIDIDKLRNELELLDAPPPIIMG

>PHG31p148 94024:94782 T4-GC_117 gp14 neck protein forward

MMDKSLFATLENRGGYMRTNEKNILNPYVKFNKHEGTQALQDTLVAESIQMRGIEFYYLEREFTDLDLLFGEDVNSRFEKAWKFAAWLNSFESYEGQQSFFSKFGHTQNDEIRISINPGLFKYQVNGKEPALGDLIYMPMDNSLFEITWVEPYSPFYQNGKNPIRVIVAQKFIYSGEKITPVVQEKPEIEDMYNGLDLAPLLNLDGMIDQKIDQFAENIAVQQKVKQYAEPFDPISTNSFGNFDSPFGKHEA

>PHG31p149 94785:95603 T4-GC_118 gp15 proximal tail sheath stabilization forward

MFGNHFYNNSIRRYIMLLMELFGHIQVARQRDGKPYFQDVPITYASKEKFIMALGDVTMPTSEAQIAKVESILPRMNLHLIDAQYNAQVKTGAAQKRWVNKSDGKGLAQFNPVPYTFMFELGIHTRHEDDLFQIIEQILPYFQPHFPCTITELYDNEIIIKGRDINIVIVSNTPDEQIEGPGEQRRRLEWSMMLSFTGWLYPNTKNIAGEIRTIYIDFFGNEREINKETHFESVDHQVVPKNVPKQEWTGESIEVWSDNTAQGEPPRPSSGE

>PHG31p15 9391:9606 T4-GC_1711  cef modifier of supressor tRNAs reverse

MRISKDFFLDVMFTNQFNVVEKSHEEHLVYTTVLYVFDGNTRIAVLERVITKDGSEYKLVEGVYENLKGRL

>PHG31p150 95607:96071 T4-GC_120 gp16 terminase DNA packaging enzyme, small subunit forward

MNDVLDFTQLKDLNGIEGIHGEDVQVYAPLVLRDPVSNPNNRKIDQDDDYELVRRNMHYQSQMLLDMAKIALENAKNADSPRHVEVFAQLMGQMTTTNKEMLKMHKEMKDLAGAATVAIDGQVQKDADGEFIEFEGSPDELLDLELADEDIGDD

>PHG31p151 96071:97912 T4-GC_124 gp17 terminase DNA packaging enzyme large subunit  forward

MAAVYTDDHPLGMPHPSTLKREMREDGEWVLSNQDDKWYPSTFDRYMKLQGVKRVKIQSDDPSMFRTFKDKTNKRTRYLGLPNLKRANIKIKWTKEMLAERKRCKEDIVYFAENYCCIEHIDYGIIRVQLRDYQKDMLRIMAGNRLMAANLSRQLGKTTVVAIFLAHFVCFNSAKNVGILAHKASMSAEVLHRTKQALELLPDFLQPGIVEWNKGSITLGNGCAIGAFSSSPDAVRGNSFALIYVDEVAFIPNFTDAWMAIQPVISSGRRSKILMTTTPNGLNHWYDIWTAAITPNSSGDGSKSGFVPYTATWSSVKERLYSDGKELSGSDSYFDDGYSWSSKTIAGSALDAFQQEHNTAFQGTSGTLINGTKLSKLNWIDIPPQDNFTMFEEPKEGRKYIATLDSAEGRGQDYHAMHIFDITEFPYKQVAVYHSNTTSHLILPDVLLKYLNMYFQPYIYIELNSTGVSIAKSLYSELDYENVICDSYQDLGLKQTKRSKAIGCSTLKDLIEKDKLILNHKKSIMELRTFSEKGVSWAAEEGFHDDLVMSLVIFAWLTTQERFSDFTENDDMRLANEVFRKEMEELNDDYMPMVIVDDGEDTFEVTHKGMSFV

>PHG31p152 97972:99963 T4-GC_125 gp18  tail sheath monomer forward

MALLSPGIEMKETSINSTVVRSATGRAAIVGKFAWGPAYEVRQVTNEVELVDMFGSPDNVTAPYFMSAMNFLQYGNDLRLVRVIDMEKAKNASPLVNQVSVTITTEGQGYTVGDAITVKYNNATITEAGKVTAVDSDGKIKSLFVPTAEIIAKTRQLGTYPTLGDNWRIDVSGASGGSAAALALGNIVVDSGVTFGNSEDAPAVMTSPAVMEKYAKFGMPLISAVYPGEIGSTVEVEIVSKTAFNSGAQQTIYPFGGTRTSNARGVIQYGPMTDDQFAIIVRRDGIVVESTVLSTRKGDRDVYGSNIFMDDYFRNGGSNFIFASSEGWPAGFTGIIQLGGGTSANADVGADELIKGWDLFSDREALHVNLMIAGACGSDGAEIASTVQKYVVSLADDRQDCVAIVNPPAELMVGIPTSTAVKNIVEWRNGMTGSGEVVDNNMNISSTYAFIIGNYKYQYDKYNDINRWVPLAADIAGLCAYTDQVSHPWMSPAGYRRGQIRNCIKLAIEPKQSMRDTMYQVAINPVTGFAGGDGFVLFGDKMATQVPSPFDRINVRRLFNMLKKNIGDTSKYELFENNDAFTRQSFRMETSQYLDGIRSLGGCYDFRVVCDTTNNTPNVIDRNEFVGTIYVKPPRSINYITLNMVATSTGANFDELIGPMQLA

>PHG31p153 100017:100505 T4-GC_126 gp19  tail tube monomer  forward

MDVTDVLRAFESGDFARPNLFEVEIPFLGQNFKFKCKAGTMPAATVEKIPVGYMNRKLNIAGDRIYDDWTVTIYNDSAHITRQAIVDWNAMTHGMGNTITGDIPEAYKKPGVVRQKDRNGESTKEYAIIGLFPTNVGEVTLDWDDNNTVSTFEVTFALDWWE

>PHG31p154 100549:102099 T4-GC_127 gp20 portal vertex protein of head forward

MKFLDLFKFWDRVDQNEYDERLKLGHESIATPKKDDGATEIETREGEATYNAVMQQFFGIDNNISGTKDLINTYRQLINNPEVERAVANIVNEAIVYERGHKVVSLDLDDTDFGSNVKEKILEEFDEVCRLLDASRKLDTLFRRWYVDSRIFFHKIMPNPKKGIAELRRLDPRFMEYYREIVTSDIGGTTIVKGYREFFIYTTGNEGYSYNGRIFEPNTRIKIPRSAVVYASSGLMDCSDRGIIGYLHNAVKPANQLKLLEDAMVIYRITRAPERRVFYIDVGNMNNRKATEYVNGIMQSLKNRVVYDSNTGTVKNQKRNLSMTEDYWLMRRDGKSVTEVSSLPGAQTMGDMDDVRWFNKKLYEALRIPLSRIPRDDGGMVIGGQDTAITRDELDFRKFVVQLQHDFEEIFLDPLKTNLIYKRIITEDEWDEQINNIKVNFHQDSYYTELKDIETLRLRVDALSQIEPYVGKYVSHDYVMKNILQMTEEQIAQEEKQIEQEAGIKRFQNPENEDDF

>PHG31p155 102100:102309 T4-GC_2446 gp67  prohead core protein, precursor to internal peptides forward

MEKLMEAIKSGDLVEAKREFAARMEIVKESTLKQEKIAIARSIVTEGEEPKGKDGEDEDEDEDEDEEDE

>PHG31p156 102310:102732 T4-GC_1604 gp68 prohead core protein  forward

MLIPSDYIAEAVKIEAVMADATFRVNHLVESGFATDEIVGVISRVAASEPDMAIAMISVVESTSIDEAIVKHVNSRGEITRTKDRATRKRNAFATTGLTASTRRQIARRAAKTKRANPSISVKAQRKTKRALKRRKALGL

>PHG31p157 102732:103364 T4-GC_129 gp21 prohead core scaffold and protease forward

MEDELLIEVWGLPGDTPSELVVESIDQGRGALYIEGIFMQSNVKNRNGRFYPKSILAKAVEDYTQTQINTKQSLGETNHPTRPIPDPNLASIIVEKLWWEGDNVMGRARVIEGDFGPGDKLAANIRAGWIPGVSSRGLGQVKGGVVQEGYRLTVAVDVVWGPSAPQAYVKPIREQTEEETGKPADAINNHVTTLNEAFSQLAKNMASMLN

>PHG31p158 103374:104198 T4-GC_408 gp22 scaffoldprohead core protein forward

MSLKDKLLAESSEKLGAVAVELDSIFESVQLDDSVKANVSTAFEQSVRSAAIKLAESHINDMASSAETQLAEAVETARVASETKLYEDADKFLTHLGKTWLAENKQAVQTSIKAELFESMTIGLKELFIENNISVPDEQVNVVAELNTDLDEATAEVKSLFDKNLALEEQVASLQKEKALSEATMDLTMSQKEKVLNLVEGLEFGDKFAGKLSAIVEMVTASNQKTQEELQEQALNIDESAAAVNFEPEAINEQKEKQANDPMAAYLAAASRMS

>PHG31p159 104220:105809 T4-GC_131 gp23 precursor of major head subunit forward

MSLKNKEILNKWTPLLEGEGLPEIAGKNKQALVAQILEAQEKDSKSDPVYRDDKLIEAFGQSLMEAEVAGDHGYDPTNIAAGQSSGAITNIGPAVIGMVRRAIPSLIAFDIAGVQPMTGPTGQVFALRSVYGKDPLAAGAKEAFHPMYAPDAWHSSLATKGATTTTDGTPFAKLTAGQAIAEGDIVGHFFYESGTAFLQNVSGASVTVGTNETGEALDKLINAAIGEGKLAEIAEGMATSIAELRQGFNGSNDNPWNEMSFRIDKQTVEAKSRQLKAQYSIELAQDLRAVHGMDADSELNGILANEVMLEINREVIDWINYTAQVGKSGWTKTDGSASGVFDFQDPIDVRGARWAGESYKALLIQIDKEANEIARQTGRGAGNFIIASRNVVSALALIDTNISPAAQGMASGLNADTTKGVFAGILGGRYKVYIDQYARQDYFTMGYRGANNLDAGIYYCPYVALTPLRGFDPKNFQPVMGFKTRYAIGVNPFAESRTQAPQGRITSGMPGVNSVGKNAYFRRVWVKGL

>PHG31p16 9728:10204 T4-GC_1713  Hypothetical protein reverse

MDNDVNEVVVYLDIDGVLNNMDDHMVWRTDRASHLFRTSPYNRGDFVSNHRLSILREWLIRNNAKVVIVSSWVVLNDTGKMICDFLELPYHSEAYNTGGGQSRGTGVLKHAADHGIRRWVVIDDAKCMYDHSEVLLHHLVHIEGGLNESYLEEADFIL

>PHG31p160 105888:106175 T4-GC_1798  Hypothetical protein forward

MILIKSSAPVISKTYEAANMSAMTCQLVIDGGDTGKVEIDGSLDGKSWINIAKLSAALNADGIATDGGIASTSWNFYRANLTETSGLATVIVSIS

>PHG31p161 106186:107052 T4-GC_1799  Hypothetical protein forward

MILNPKAVLNNTSSGSSGVSSFNGRIGPVDPESGDYTADMVNAIEKAPTDSQRRVLIGTTPTVEELIDPVTVVDNLTSDSSNSALSAKQGKLLQDGKQPTITGAASTIASVDLTPVRIAATDSNGKMTTSLVSVSDLDLIKDRTTRVKSELEWTGLNIDVTGTALNLVGALKAITPVYGSWAPMFDIINDKMVAAKNDDRTLLYKIAITGTFDNTSSTNALTLTTTIGSNIDVSSAVRLPNQNPQNINYISLISVDKNGNFATNGASLTLRSTTSDFTITRVRLIAEQ

>PHG31p162 107064:108296 T4-GC_1606 gp24 precursor of head vertex subunit forward

MSRITDLINESTTTAANSQSRPALAGLTRAVNNLIFTEMVAIQETNMPSSTLYGVKYLNPAGNQSFASAATYMGDVGYRDGIPLAVLNSPMTEGFVFKDSLDVVYTVIKPLTLMSATSDVNDAINDAVLLGDIRIKSEAALAEKFEGAESFVETDFQFDRWTVPVRSRKLKTNISVELLQDLEANKLDAVGIIDDVLSTMISEDINKDIIQSMVTVSRRYKVEGISPNGIIDLTSSIDAPIIGRTLYQQACEMKNQMLRNTSYEATYVLCTTRVSAMLEASGWMEANDDPLSAGTLKNGLLVFVDTVSSFDYLITGCKHNVNDIEHVGSLFYSPFIEADDLGAYKIINDPSSLQPAVGILIRYGLSVNPYTTSIGRNGDRDVVGDDWSKLAGESDMSYLLGVKLPKIMPV

>PHG31p163 108345:108713 T4-GC_1800  Hypothetical protein reverse

MNCMKRFSSAILEDKYLVTMNDWTREAEFADKVISKFNDNTSNYPGISVPPMKGKPTMGYLGEMTRLFFIQRYNKENNKDWRKWCRENPGKILVIEVVGDAKSEKPCQLEMQYEKGFWLRLM

>PHG31p164 108710:109234 T4-GC_1801 Srd   reverse

MSTRSEMLARYASIASASVKAPEPPKKHHFEVLRDEQIKRREEQVKAEREEVARQIEMMNFISKNKRYLHAYQVKVTGCQERGLEWRITFPQFVELMHTESCAYTGTIFPKDSGRSIERVNPKEGYTMENVVIVTARANSQKAQLDQFVHDNHIPTEMKIKLMRKAIYQMEKNQ

>PHG31p165 109302:109610 T4-GC_1802  Hypothetical protein reverse

MRKFTELSNAEKVQIHFMFREMKQGYVQIGRMYDIRAVDVPDIVAYVDGAKLDFETREPVVFRKHYVNPKRGKARPHTDSRFKVTPATGESLEALLNKFNKK

>PHG31p166 109610:110077 T4-GC_1803  Hypothetical protein reverse

MKYTQQHLAEAIQYATNRHAGQFDKGGAPYILHPLQLMHWARRDREALDVQILCVLHDVVEDCYDDREEGLRDINTLFGSSMAQLVDNVTKRDGESYECYLIRVNSDIRSVKCKRYDLRNNADLRRLKGVTPKDTERAVKYMTAYYNMGEKWGLK

>PHG31p167 110077:110316 T4-GC_1804  Hypothetical protein reverse

MKFTTTYFNFKTNRPDHIISGAMVPKTKEEIIEGIKAYVDSICPLEDRTDENGNDTLKIEEGARFPFMMRPQQISMRYS

>PHG31p168 110322:110660 T4-GC_1805  Hypothetical protein reverse

MRTIHCKDEYVEFYHGSCTLGLKGDMLLPPEATDTISEKGRKKNLDRVFFTKDRGLAKVYARRAARSIGGEPTLFRVVAPVDTVFMSETPGATVYHAAWAFVEQIPFGKLSD

>PHG31p169 110720:111481 T4-GC_1806  Hypothetical protein reverse

MLKSTLENMILENSQAIKDKVLVADAKKMFTDPNSPIRHIIKHRDERFQTPFHDLLYTATNYPVVFDGPIWESSYSLMYPMILRDHFGDFNLNGHSLRDVIDALIELRREFKKKMALAHLAKLRDYPDDDIDYNKAQWYAKAILCFMYGRFVDDREFDVSKFVKIAKSEYDRAAISIISSGGILLNAQVDTFVYAAEAPITFSETQHNDKYSKIVIFEHGYIADPGKMRRVRPCTEKIKTRLLKNQRQQFIKE

>PHG31p17 10189:10578 T4-GC_1714  Hypothetical protein reverse

MTPEAREFLAFCSLAFKLQPVKQGIYHRGFISYGSFLGSKREISTPVFCALARAVRKTKPGKVYIDDHHKIRAYIDVRWNLHIGVFADTKKVYSATISMAMQEQLNMRQHSSGFRWIQKTKRGPKWIMT

>PHG31p170 111668:112210 T4-GC_1610  Hoc head outer capsid protein  reverse

MAITLTVAPLSQTVAVGTDVEFTATFTGDDTVKEIVSYAWLLNDSVLSGETSDTIAELFDTEGDFEVKCRVVYALVADDGAAPVTITSTASTITVEEIPVIPEGHWFVNPLEFKNSSFTWLPYWIHDWMKANPTWRDDPVNSPWPKVTYAIDKAVTDYGDCLMQESRNGYIYKASQFVKS

>PHG31p171 112250:112984 T4-GC_1611  minor capsid protein Inh reverse

MKQKLFVRSELETKFGSLSASESKKKLADYAMKHYDVKLSRQKSFVNMMNDLEEAVSATFEDARKMAGDAIEEINLEERVDFSDSVELDPDLMDKEEIFTEDDELIIDQVEHKPVVQDVGAISINDIPKEDKDKIVEGIKSGVIKIEAPLGVFSGEIIPEKITELVLTFPEGYQPKYKLVGPEGRAFVNVPYWIYDWMQGRNWRADITECPYDKDMLKSLAFYIERDGSVAIRESRNSKFIVIS

>PHG31p172 113039:114520 T4-GC_138 UvsW RNA-DNA + DNA-DNA helicase forward

VIDIVLENYSFVRIECEDSIFFEMREYFSFKADGYQFSPKFKCGVWSGDIFLLGYDRLLPFGLVSQAIKFAEQNDYKITVDPAIRQRENLSRADFDAWIQSKEIYSGSTRITPHWYQSDAVYEGICARRKILNLPTSAGKSLIQALLSLWYLENYKGKVLVIVPTTSLVTQMIDDFVDYRLFPREAMLGIKSGTAKDSNAVIYVSTWQTAVKQKREWFNQFGCVMNDECHLSTGTSIKKIIESVDHIPFKYGLSGSLRDGKANILQYVGMFGDIFRPVTTKQLMDEGQVTDLNIKVVQLGYSDEDRNAVRKYNYDEEIKFITSHAKRNRKVCSIAKGLAEKGENVFMMFRLTAHGKALYETLIKMGVKAHYISGETETEVRDQMKVLAEGGTGHVFVASYGVFSTGISIKNLHHIIFAHPVKSKVTVLQTIGRVLRKHKSKAIATVWDICDDLGILNAFGKYTRQNYALKHAVERVERYVSEKFEYTMHKLKL

>PHG31p173 114530:114760 T4-GC_1807  Hypothetical protein forward

MLSFKSYLHEAMIDSFMGKIASCQTLEGLEELEKYYDKRVKEVDLKSSDDISIRDALAGKRTEFEGGDEEEQEEEF

>PHG31p174 114795:114971 T4-GC_2447  Hypothetical protein reverse

MQLPQGTTLCPACKMPVEKVLAVDTPYGPAHPGPCAHHLEALPLSESESILEETQLLM

>PHG31p175 114974:115444 T4-GC_1809  Hypothetical protein reverse

MTLFEQITESRSQARREHGNKAVQLLGLVIGEVNQSRATDDESVRKVILSLMKGINDRIENKYTSEDLVEALKEKEMLSKFLPQEITVDQFNSIVNGKELMDIHRLVGPNINALAGKLMGRISAGVKDGRWTVAKPKEMKKEIESYVIAALETIGV

>PHG31p176 115752:116135 T4-GC_105 gp25  base plate wedge subunit  reverse

MNINMLYSDLDPNFGKSWDNDVLMTKGSRAVKNSIIGIVSTPIGSRAFNPYFGCDLPDQLFENITPLVIDTVERNIKTAIRNFEPRVYNLTVDSIGNFDNNELIVTIRFSIVDNPALIDEIKMRLSN

>PHG31p177 116132:116746 T4-GC_11 gp26 baseplate hub subunit reverse

MQIKMTIGGKAVETDMLTVSEYLGLVNSYSINSPEEAVNQTIESRFGELPKHLAEQAFVKLVALSKRKQIKMKTKCTCGNEHSFVVSPDAISVTSNDALTHHAGSVIINLRHPKMFEDRDPFEMVDRCLVSFEHDGQVISWDNASDLEKDLLFKQLHIDDIRQIVGKLSANKIYAVVPLSCECGNQWPAVIEGPGAILGALGVK

>PHG31p178 116793:117539 T4-GC_1616 gp51  forward

MNIIRVKLPGGTKRFKPFTVSEYRDLLLVRNEMRSNPKERQEILDELLAEMFPEYTPFEREYIFLNVYIGSMGKALVDATFKCPKCGSTHRIRLKLTQEPMKAPELTVNNITFKFKMPEKSEAPDVLFNKTIDKISDGENEYNWSDLVDQHDELIDMISYEEFVELSKSFRSIKVSQKIQCCVEHDLSFDNMLELFEVLLNPDEIFNFYKINRALVKYDYSLDDVMSMMPVERSIVLSLVEKELKEKK

>PHG31p179 117539:118654 T4-GC_1617 gp27  forward

MLQRAGYPNVSIKLYQNYDAWLENRFIELAATFVTLTMRDGLMNGINEGLLQIYDANNLQTKLTGDEIIQTSLKTANTEITYNRLYGIKHIGASVDMKGDNIITFQLGSIHYVKNLKFSRMFTNNAVVSVQEMMDYIYNDQVKLMPPFQSVNTRVPMTNWVLGINDYFNFIRKFGQTVEREHIPLVWDDMEGLHISDFAEMQSKEPISYIVTEPRLLGETISMIDHKVCFDFEWLTKANGYTRNPYKNMSFYAHSFIDKRQTRVVTGEGLNATAISRSGAYYDQIDRSGSEEYNRMLTFSQYDAYCSAKTYGEFGLTPGKKLEFYDKKNQFLGEYFVDEVIHEISREQSITSMFMFNNSVKITNHEERQIS

>PHG31p18 10575:10820 T4-GC_1715  Hypothetical protein reverse

MIYEHFDKNSFWGSILIDGMKLNNKLSNSIMLPSTRKKLMEKYEFFAKSVGAMIGELHPTAKTWVAKPNPFRDGVLVEIRE

>PHG31p180 118651:119178 T4-GC_1618 gp28  forward

MKPRLNIIPAVKIINVNGKEIKIPKLGFRQMKLMKDMQGVDDCMVGLLDSIRPGLTAAEADMVILHLLAFNKRIQTVQLVGGVEIDIDKAYMCAVYDFDFDGKTIHFKAPAVTDRFVSKIDILEKQFDRDKTGFDFDFREAPAFVLDWADEIIATIALDTPVGTVYGGSSIVGTI

>PHG31p181 119188:120888 T4-GC_1810 gp29  base plate hub  forward

MTTSLRDLRRQKQQNDATKNLASDVQKAVNQPPNGDSLAAQELIAETVEQGNNELRQIKANTASLHDTAAATELSAESTEMSNTILREISETGKQTFSKLSEFAERLKGSFSADDVEQAPIRTASSSDQAIQIINEENPEPENPLVGYLRTISEDIKFLRENKNEPSDPKDPDVVPDDKDDLKTMIDRIGDQIVKSVDSGFKRTVNIADSISSTLFKYTITAALNFAKMAALVLSLIIAFDVLSRHFSHWTQMFQEQYAEFKETLGSFGTPFENLTGIVTDLVNYFKSDEYLKMFVRLAEGAADQMIYIVNMMMVGLAKLGAAILRALGADDKADTLEASAISVATKTVGYTPSEEEEATIGRVRKRQAQEEAEQSEASWWEKKKREWDGKPIETDEEKAVRERKKSIAENTTAEQFGKHDALSQKIQHVGVTAEKNETSNELLGKHRELLEKRASDVEQAKQSGEITTESYKQLKVEIEKQREFLDAHEQKLLKPKASIKPAPEPEIGVVGSIAKEEKRVEASQTAKQEAASNYNTNANIVKNNNQTLVQAPRTSSPGPGIGNHL

>PHG31p182 120885:121913 T4-GC_1620 gp48 baseplate tail tube cap forward

MKVTELIDGGVQDVVKGILKGENPAGGSTPRQPLSKITIAQFPAERNAANDSTQDFNVNDLYKNGLLLSAFNYSGRQTGDLRSFRTDQNNIGDYRKGVVKEAIANILMPKGQTDIDTINHKFNDVQQSLVERGNGSITGALSSMASHAVYGGLESITQGAFADRGEQVYIASRAMYAGAENRTKTYTWQLTPRNVYDLVEIIKIYEMLSYYSYGSVEKSNTANDIRKSVDAAYKETIINPLTPEATHGQTTMFERITSFLSNVNVVSNPIIWTIRNFGQSSSFDSRSDIFGPAQIQSIRFDKSPDGHFGGLAVAPNLPSSFVLEVTFREILALNRSDLYSED

>PHG31p183 121915:122772 T4-GC_1621 gp54 baseplate tail tube initiator forward

MYRLDEFQQELNKDFQRSNMFSVVFATTPSSKTTELLDGFGGFLYNNLPFGKDFAGLTQGMISSSLNKIIVQGTQSVMRSSGVSKYLIGAMTSRTVQSILGQFEVGTYLLDFFNAGNTHTGLTVYSVQMPENRLGYEMDKFHNAPNIKLMGREYDPLVISFRMDHQASNYRAMQDWVNAVEDPVTGLRSLPADVEADIQINLHARDGIPHTVTMFGGCIPVAVSSPELSYEDNNTITTFNVTFAYRVMSVGAVNMAMVDDWLKGDLLPALGSQAGGWLSKFGPFS

>PHG31p184 122800:124728 T4-GC_1625  Alt RNA polymerase reverse

MLLTEVFDAAGKYDVVNLTPKAKVPHMLMIKAPGAENLVIRFCNYAAKGDAVKQVKTGDKFMQIQVMQLSPKGNLQVLKTGLGNDPIGAMNVICDEILNVMVKYRLDGALLRFPTKSLHGQSKTIGRIASRLLKTRGGGRFIVLPELLEHAGKYTYIMMYRKSVGITGVAGLEIDPELYTITNTKVGDIVTDTKTGQTVTKTEAIAKSIEKKEDKRPMNSATHFKISRSEIIKTFNAANNIDKFDATSYFEPVENIINSEGRNIESYNVAAQTFMAPDRDFIQAFGDKIELEQTEIDAIIIASDNKSINGIEALNAFTQIISDVYIEDEYDKTLERLDHISDDHPGKEKMVIDMARRRADPRIKQALHNYQLLIESKFNRQYKDRVEYSLSEAPVASRKAVEMYCAEGYININGTLTGNMRHLDPDTKRDIEAIDTAFKKAGLRIPKGMTLYRGQRSDSWVSKAAMENKAFYFSNFVSTSAKPIMYSGQLGSSSDISLNREEVDPTNIEVADKMDEAIYFGFVITETKVPAIFPGYWSEHNDECEFILPRGTVFKFNKTYKAGGTGGRTNVIVECEAVGLNMLEESEVIYDGDHLMETGEVKPMGFSNFVKARNEPKLTKAESFSVLANAMSFDGVSPKFFE

>PHG31p185 124758:126677 T4-GC_1811  Alt RNA polymerase ADP-ribosylase reverse

MIINNAMDGQLNEVFDSAMKFNVANLTPKAKVPHMMAIAAAGKENLVVRFCNYAAKGDAVKQVKPGDKFMQVQIMQMSDKGNLQVLKGGLGSDPIGAMNAICDTTIDVMKLIHADACLIRFPIKQLQGQSKTLARIAERIVNKRGKGMFQYVPGMAKFENKYMYILVARKSKQLADIKGLGIDPELYEIVPAAVGEVVIDKKTGEKVTKVEAVEGTLAAKENKRSPRSVLTGAHLDKKAFLDAARALTSDKFANSLEIHGDRFENPDEITVLGGKTSPESEAIGVIVNSPRYGNGDLGQVDLPYEVVKKYEVVNAKNMASLAYDISEYLSPRFDELTNKSESLTREKYIENHMVDMMRAVNDSQRKKMSQVISFADVYNEKHMTNEVSTAVKQYTGVYYEDINDVFVLNMKPGEREERWIKGLDKGFKNIGMKLPEGMSVYRGMKVASELANISLANKMFYFSNYVSCSFTPNIFGSGIGGNKNISKAMISGEETRVAEQKKTFFGFAVHDVQVPVIIPGNTSKHPHENEVILPRGTTFKFTAVSKAEIIDPDYSFSSQTTVWAECIAVSASSLNESDVVYDGDHLMETGELKIIQGFSSFLSESVVADEAQKLNKAQVGRNILASIISDEDMSPKFYN

>PHG31p186 126709:127668 T4-GC_1812  Hypothetical protein reverse

MFELDNIIKVEISDCVYQQKKSPSIGKLSEEAEPDYSNFTIDTINKPITLKEFIWAWSKCGSGAWLLGHMPWMNLELGSYEQVRMIFDYHSDSQYHDTCVNIIHSCNRVLEERYSDSRSTVGSIEFDDHIHNYCDEGFASVAAGLRSGTFDSGSAGIFAKQCVEVMDRYMDDSIEFRVSVWRGMSMPVASYEQFRNNGSILFKNFVSTSIAPIMYNHGIVECRNLHINKPTTVVRYNLDFPNRQIKINMHIDCSGIKHIVPAKITGYPEECEIILDRNTVIVIDEVFEYLDHPNSSTAKCLIRAKALPLSQFNGPTLVV

>PHG31p187 127716:127979 T4-GC_1813  Hypothetical protein reverse

MNLHVRYDGKEFKFVVANDLAAVTAIAHLVKDGFGQAPHHPDGEEWSIFVKPMQVFRDSGWHPAQVYRGYKNGVGCDDYTITVFFRI

>PHG31p188 128082:129587 T4-GC_1627 gp30 DNA ligase reverse

MTHILDILNSLAATDSTKEKEKILGQHKGNALLETVFKLAYNKRLTYGITPKGLRFIGSVGPMSLEQFCDELVSKYSTRNLTGNAGFNYMQQMLDSMTSASCEVARRILARDLECGASVALGNKTWPGIIPEQPCFLAESFSLKALAKIIFPAFAQLKADGSRSMAIISVDGEEINIVSRGGNEYIGLVDIKAQLKEIAGALNGKLGDFVVDGELVHNPHRKPVKTPKQHTLDDLFGLEEIIEEPGQESDRNKSNGLGNKSLNGTLTAEEQSEMLFNVWDIVPADVYFGKRKCFMECEDRFNLLKELVGDTGSMKYSNIELIECEEVENYEEALEIYRRNVQRDREGIILKNKHGLWVDARTADQIKFKEEIEIDLLIIDVYPHKKHPNKVGGITVQDASGNIQVNCGSGFKDTTHRKINGKKVEIPLSERHEYDRELLMTQIDQLKGSIAQLKCNGLQTRKGRKPHEPKYKLFLPIFQLIRHDKKVANHIHDVFPDAILD

>PHG31p189 129584:130288 T4-GC_1629  Hypothetical protein reverse

MQIEKPIILTDVDGVLVQWTSGLPYFAQKNGIRTDEILKTLVDERFRTGEELFGVNGRIADILMREYNNSDFIKYLAGYVDAIDVVNRLKEHYDFIAITALGDSNQALMNRCCNLNTLFPGAFKDILCVDIGETKMPHYISVKQKYKDRLVCFVDDLVSNLQDCHDAMSQLPQIHMLRTENAREVKHDIAKYHTAKNWYDIEKLLVNLNPKPIKMDLSHLSTWEDKPVTIEAKA

>PHG31p19 10817:11077 T4-GC_1716  Hypothetical protein reverse

MRIAAFRKGGTNPVLLNFFSMTEGVIQNGYVENGSWEFSRVDGILCIEGDKEHPIPDFEHIVEVPDEMAGDYNEIISWAEKQLELK

>PHG31p190 130357:131067 T4-GC_1814  Hypothetical protein reverse

MNAIKAHYVATMRYNEFDVNPSKEKLVNRLASRLAWQTAMSSEHRTRLSDRDVYRECVNFCQNMTHWYGTNNDEGYGARAKPMVEDVKNAVVEELQNRGFYTQLFTRENQKGSIECRIPTALLNRWFTNKDVSNAAYPEAVDVAVEEQTFNSDYYLMNGSKVLFLENGRPAQHTLPKLVQGEDGNWRICDRPIKNTPDDAIFKLEKFAREQDGRCWTEYALKLVPGHPMDVINTLK

>PHG31p191 131139:131330 T4-GC_1815  Hypothetical protein reverse

MAKQMKAVEKKVEAPKTGRTGYKRSKNARIDQVGNKLVARVNRQVAHINMFGQPKHEGRKRQK

>PHG31p192 131361:131699 T4-GC_1639 gp31 head assembly cochaperone with GroEL  reverse

MSKFDNALPIAQFESIIIESKQLASAGDEIMSSTIPGFVVGKRDLPEIPLTAEVISVGPEVPDHIKPGMVILVPNGRLDNVPDPRYLRGEIDVKQSRKMSVTHWKNIQVIYA

>PHG31p193 131761:132285 T4-GC_1640  Hypothetical protein reverse

MSKQYVLQQLLFSVLNDGQHELIFKKADDTHRVMRATRDPILVEVSERGSNAFKPADSQEVEKKERKESNVLNVVVYDIDAKGWRSFRIDRLVSINGTGIGTLAGLINSRPEYLNMGFTYDRYVEVAPKAVYFDVHAQDKSYIDDLVENASRFELISDKYGVKTWLVDEAVNEF

>PHG31p194 132295:132855 T4-GC_1816  Hypothetical protein reverse

MKIQLDTKAIEALFPEGSEARVELQNAVIANFAKKMQEKHLEGVTREQIQKAVRDAGVSMDSYSIVRDMLNKTITNNGWDASNAQLKDTSSLAHAVRNYARQQDLKLMQGMEAWANEMVSKELGKREEAGKHFIEMYISRAETAIAKSKAQALSEIESRLVAACKQNMPEIIRREMANYLNKESQL

>PHG31p195 132852:133166 T4-GC_1817  Hypothetical protein reverse

MIIPVGEGVIAEEVRYFNVDTHEGCINVGIDPDWLQPENLTGTIEVDKDHVLCEHYNRLIGRVYGHKSFAEGECVRTSSIQAIVHYKGDTYVLTTNSVYKVIAK

>PHG31p196 133224:133742 T4-GC_1642  dCMP deaminase reverse

MKVSSVLQHAYIVAQESHCVSWKVGAIITKDGRIISTGYNGTPAGGHENCDDHAKAAGWLDPETGKLKAMYRQAHNEWSSCNEIHAELNAILYAAKSGQSIDGAEMYVTVSPCRECAKAIAQSGIKKVFYNELYDRNTPGWDEILVKSGIKVIHNKVPLNLLKKEFTVSNQN

>PHG31p197 133742:133972 T4-GC_1818   reverse

MTNVSADEMITAQQLIAEKCVLFEEKCKAIDPGVRVEYTPTGFGEFQLTTINSEGTRVDYAFTISIDGQINIARII

>PHG31p198 134082:134969 T4-GC_1648 PseT Polynucleotide 5'-kinase and 3'-phosphatase reverse

MSSQRVICTVGPTSSGKTTWAEEMVRSAPTKYVNLNRDDYRFSLFGCRTWSDYKFNKHSEALVTKAIKAAATEAINMSKTVIVSDTNMAESVQHEWKEFADSMVTDFELKFFAPGSLETLLERNRYKGPRGLPEHVVKRQYDQYMKAYGGVRQYRQDYNLPKCVIFDLDGTLFDNSQRGPFQWNRVLEDAPRPSIVELFSMYKDRGYSCLTVSGRDGVSEADSLEALRRIGCYPDAHFQRAAGDSRPDDIVKEEIFWEKIAPAWNVFRAIDDRTKVVDMWRRIGLECWQVQPGDF

>PHG31p199 134966:135214 T4-GC_1819  Hypothetical protein reverse

MTSMKHIGIVLLSLLVMSCAAKPKELPTPQPVHKLEVTWKATAEGATLSFEDYNRLGVWLEDVNRYIKDQKAIIQICEGRIR

>PHG31p2 2125:2391 T4-GC_1699  Hypothetical protein reverse

MKIRFKSEEHKAMFARRHDCNQWIADKMGTDWWECEYDANVYDDEASILILDEDVPLTGKYHAADDEDDDDDTAWVLFGERQYFEIVE

>PHG31p20 11074:11739 T4-GC_1472 DexA   exonuclease A reverse

MSNVTDFVLDWETMGNAPEGAVVDLAVLVFEHDPHNLPTFEELCRRGRRFKFDLKSQKGKRIFDQGTMDWWKKQSDEAKLNLKPSDIDVDYLSFYDDFMNFLKAEGFNKKTGQGWCRGQSFDFPILIDVIRQIHGTRETFNLEPCFFWQQRDVRTAVEATLMVRDMTMCPMPKGALDGFVMHDAIHDCAKAALELLYSKRYALGLEEVPTGDDIDPRSVRK

>PHG31p200 135211:135528 T4-GC_1820  Hypothetical protein reverse

MLPSLSSTISWLRNNVLYMIIIGLLGWMIKNQSEQIDNLETKIETIQKFQASSVENAKPVQEAMLKAPKATRQMEKIAEKKPQLLEKHMNTGFRQLTDKIQETTK

>PHG31p201 135485:136021 T4-GC_1652  Inhibitor of host transcriptionalc reverse

MFTTQDIINEFAEGGYSDGIQIFAKNGREVGYITDLRQQMMKDAKKKEYSRTYAADRYNRLKDDIGPLAQDVLKELKNVFANVPAKVFINETMPNVHFMGAKFYFILSPLTQKVRVNIIHKNACRMKYVFPKSAKLEIRRGGMDIMIDGLERDAGIALVEGFARHVAEFEFNNQLAKK

>PHG31p202 136099:137250 T4-GC_1653  RnlA RNA ligase reverse

MTNITELYDNLMNVVNSSEKGNFFFKDVTTSMGTKARIFSYFIASYSDWLIPGALESRGIMFEITEEGKPVRIMARPMQKFFNLKENPFTMNLDLTKMVGLMEKADGSLISSYHDQGYIFLKSKAAIHSDQANKAMALLNSPAYEKLRERIADSGPGYTFNMEYVGPSNRIVLPYEDEELIVLNVRHNETGEYVNISTLMNDPATRSRMVGVYPSPDWEKITPAEWEAGVRAETDIEGVIGIMDDGQLFKLKTDWYSALHRTKDSINNNKALIQSIKERATDDLRGLFADDVVSIAKIEDFEELYISTISRYHELCFSVYQSLRGKDRRSFAIEAQAKLSDHRYLFSIVMRQYARDWDSEEVIGAIEEHMVKNYDKYTPAKYR

>PHG31p203 137247:137663 T4-GC_1654 DenA DNA Endonuclease II reverse

MTLEQHGFTQIAQLFIGENDRIDRTFAKNPDFKHLIYAFKVGDTVAYIGQTKNLHKRMDSYSNGKYWNNTNQSHIEKSELLEEAVRNGVPVTVWIKHCFKIVITTPFGSSVIANLDDEERKYIEIFDPPLNSKLKVKK

>PHG31p204 137956:138795 T4-GC_1660 Td Td thymidylate synthetase reverse

MIQYKDLVEDVIANGRRKTDRTGVGTRSVFGRMLRFDLSKGFPAVTCKQLAWKSVVGELLWFISGSTNVDHLRRITHGPNSDKRTIWDANYEEQAINLGYSGGYLGPVYGKQWRQFGNKNPVDQLQKVIDQIKSNPDSRRLLVVAWNPEDIDAMALPPCHFAFQFEVYEGKLSLMWSQRSVDVGLGLPFNIASYALLVHIIAGICGLEVGELVFSGADVHVYENHVDDLVEIFCRSPRPLPKLAYYDVANLAELRTMTVDDYVLTEYDPHPPIKMPMAV

>PHG31p205 138792:139346 T4-GC_1821  frd dihydrofolate reductase reverse

MIKAVFALGVPSDFHMNGMFAFGKDNDLPWEKIPKDFTLFREKTMGCICVMGAKTFQSLPFNLPGRVMVVIGDINRSCRNKSGELPALHVNINDHDWMSTVESLYPDQDIAIIGGLGMIINNLHLCDEIHINFLMLTAEYDTINPSIYISEKSLNRYLGGKQLNSNRYSVDLPHCRSIREGVWK

>PHG31p206 139578:140678 T4-GC_1823  Hypothetical protein reverse

MIINDERQLASMRKIADLQPIPGADAIEVATIDGWEVVVKKGEFRVGSDCVYFEIDSLLPTDHPAFRFLETRAKIYDGKMRARIKTIKLRGQISQGIALPTGAFTVGELLGGQEMDKTIDQMLDIIKYEPPQDGTGCNPGGTFPIFIPKTDEERCQNIFNRYKEKYADVKFAKSLKLDGSSITMAWVTDPELFLDLGTEEEPYAHDYDDAQFIVASRNQVLRYNADSKWWKGVENYQIVDRLKELGMSVAIQGELMGPGIQKNRENFDKYRIFAFRAWFIDEQRFATDEEFQDLCRTLGMEICPQLGYSYPFQEFTNVKDMLAAADIPSIEHKIAEGVVYKSVELVDGRMVHFKAINNKFLLKCED

>PHG31p207 140689:140847 T4-GC_1824  Hypothetical protein reverse

MTYDEWLDKNREHVTKFISENVWIDITEIRRDQHEVAIHLGDDIIAKDTIYV

>PHG31p208 140850:141089 T4-GC_1825  Hypothetical protein reverse

MPLREELCNQSESQETKAYQAWLAQNAEFLSRWVAEHMQVDVELENTDYTSSNDIKVKVHISVGNETISGYDYISLSKE

>PHG31p209 141133:141522 T4-GC_1826  Hypothetical protein reverse

MKISTKSWHYRLLNTMDMSIPRSLCPYFWKVVFTIGFIGVITTFLAIIFHGVGAKALWNWFDYDANFVYATLFGFTLVVSVLAAVIGVFFGFFYASEKELFTIKTENIVINYIRAKKSKICPTLEFDYE

>PHG31p21 11911:13230 T4-GC_1475 Dda DNA helicase  reverse

MLTYDDLTNGQKLAIDGAMDAISTKRHITIRGPAGTGKTTLTKFLLDRLFQTGQQGIVLAAPTHQAKKELSKHALRKAYTIQSLLKINPSTLEENQIFEQKGTPDFSKIRVLICDEVSFYTRKLFNILMKTVPSHCVIIGIGDKAQIRGVSEDNETHELSPFFTDDRFSQVELDEVKRHQGPIIEVATDIRNGKWIYEKLDEHGNGVKQYHSVKDFLGVYFNRTKKPEDLFENRIMAYTNASVDKLNAVIRKKLYGSDVAPFLPGEILVMQEPLMFEIDVGGQTLKEVIFSNGQNVQILNVKPSRKKLVAKNVGEIEVEYIMLECETHDEDEDDYKRAWFSVIADDNTAQAISEFLSIIADKYRSRAVFPAWKDFWAIKNTFTKVRPLGAMTFHKSQGSTFKNAYLFTPCLHSYCRDPDVAQELIYVGNTRARENVGFV

>PHG31p210 141519:141767 T4-GC_1827  Hypothetical protein reverse

MKNILDYPENTRASGLPKELLDLHEERGAKTVEALGGQEAFFTLIKSKPAGDWILDYKEKFEEVNGTKFSQQHHFWNIRKIS

>PHG31p211 141883:142770 T4-GC_5 gp32 ssDNA binding protein  reverse

MFKRSNPSQLQAQLAALKGNQGGFGGDKNEWRLKTDASGNGQAVIRFLPGKGDEGLPFVKLINHGFKKNNKWYIENCSSTHGDFDNCPVCQHLSRNDSYNTNKEEYSLLKRKTSYWANILVIKDPATPENEGKVMKMRFGMKIMEKITSMINVDPEMGETPVDVTCVFEGANFVYKTKKVGGFTNYDDCKFLSCSEIPKINDPEFQKFLDAGMEDISKLVAPSEFKSLDDLEKKFKQIMGTSLAAGKAASAAGSLNAELNEFDAELTSFESDTPANAFEQTGGTDLDDDLDSLLG

>PHG31p212 142841:143500 T4-GC_3 gp59 loader of gp41 DNA helicase reverse

MIALRYPPRPDRFISAKGAFMLYLMIKQHMAGKYDVIKYSWGMKVTDATFNKRKDKYFFEKLSNKFHLKDMVEIYLATFIENPSGWAGDLVSDEAMTAHRELLGRHLRFPNIYREDIKNIVYFAEKLDVPLGKIMEYNTDKMTSPIFKLLQSGMISIETFLVIDSFLGILDKHDAMMSGDIIWQNWHTKLSGYRKLVVINKDTAKRKFIEHVKAFKDQV

>PHG31p213 143509:143766 T4-GC_1667 gp33 late promoter transcription accessory protein  reverse

MSNPNNLSDKTSNGLEIEALVVKEGLTYMEACIQWLEENSLEISNCQKYIPRALIDKLSQECIESDMLRPSIVRSMTRNTLDFLM

>PHG31p214 143766:144053 T4-GC_1668 DsbA dsDNA binding protein, late transcription reverse

MENVEKKKKEKVEFNPSVHGDRLQQLIVEASNLKIQQEKYGEMVKEQKDIAKRECGVEGKLFNQLLRIYHRQEREQFEDAADEVTSAYDQIFKGN

>PHG31p215 144063:144986 T4-GC_870  rnh RNaseH reverse

MNLDSFMGEAEKTGGPDVNIIDASQLIIATVMANFEPDEVNEAMLRHLIFDTMRNNVKKFKAEYPETIIAFDDSKDGYWRRDLAWYYKKNRSISKEESKWDWDALFGFINKIVDEMLTVYPGVKMIKIGKTEADDIIAILTKLFTDQGRCVMISSSDSDFTQLHKFKGVKQYSPAQKKSVKPKNGSPKHDLFYKIIKGDGKDGVAGIKCRSTYVIDRVEGERAPPCSAKWIESLVQSEDPRAALENEEWQKRWDENVKLLDLSQIPDHVAEKILTSYNNCTVNPRGKLYSYFVKNRLTKLLTKVNQF

>PHG31p216 145061:148729 T4-GC_1669 gp34 long tail fiber, proximal subunit  forward

MLGQHFRATSGLDAAGEKLINVAIADKATLSDGVNVDFFHKYNTIYQYDPLRGYDAKHAIIYQRRIYFAKADIASPAGEFQPTLWTGLRVDPTWQFVNSVATAMQLVSGQYISADNRFNNLVFNLPTDPIDGDTIVIKDIGGMPGINDLVFSTIGAAIIEYNGQTRGSSFRGTIPFCEYVFMYKAAGNRWQLDICASTEQSYFVAPSTQGFQLQSGMVTWRQTAQGQIRLILPKHANHGDVITTHDIDGLNAINHSTLEIYPGSGHSINENGVTLIESRTSGYGSFVFDSGAKVWEVWDGDQRTRIRVTKADTSVLPFEHILVTGDGTGASQVVTLTLPEDVAIGDRVQITLDYLRRGQTCTIQVKPNSGEVMVGSKAQMQFQRRSEYPATNGWELVSSVSIVANTDYVPYIELMYAELDPALVGVTPARYGWMIGQVAPKVERVDANQRDRLGVAALAAQSEVDKNHEQNPNDETIVTPLTLSRKTSNETRRGILRIGTTAEVNQVTTASYLDDVAITPKKLNERSATETRRGLAEIATQAEANGATDDITIVTPKKLHNRIAAENQTGILAIVQKLGTAGTARNIAGTGIYNRADHLRAVTPATLDEFAATETAKGVGYIATQAEVDGGSSDANGPLLVTAERLAARRASETNHGLIEIATQAETNAGTDDVRAITPKKLNDRTATESRTGIARLATQTEVDAGTSALTLLTPLKLKTRFDNLSRVEVDADAGLTRTGTIWDTVSIGVKLSTEVQRGTLRVATQVEANGSTDDATVITPKKLDGRKSTRTLDGIIRVATTAETRTGTSQTLAVCPQDLIYMAQTEPTWSGNETRRGYVKTATMESTFVGNDTVGSTQVYTSYANDGLAVSPRGLNYALQNFLPLKATAQNSLALGGVNSADWVRRTIAQTVTGAMNFTAAMTAANITSNVTSVSSLRVRDGNLGAVEIGTQGVSVLGTGILMHSADGAGAANDWFMYSGGRSSVLGVNEIGFVSTNADNTSLTKQFSVSRDGDSTTNRHIRSTNGHVVLENSGARIYVGGGIATTNQLAQSITGGFIFGNINSAMSVVTNGDDNFKINGSVVINVANAQTKLDPVYLRRDGGNTQTGKVLAAMTGDVKYSTFRNDNRYISSRGNDFVFGNTDTVNGRVCLDTNKNPIVKIGNFEYEIYHKGNKPTAEDVGAVDITGSSANNLTIRDWIKIGNVKIIANNLLKTVEFVWEE

>PHG31p217 148739:149872 T4-GC_1670 gp35 hinge long tail fiber proximal connector  forward

MATQFMAHLGPSYVETSHLSENNAIKYKLEALGSNADSTVKVPFIKLNGASRLSSYSRGITAVTISPNGVASNQATFDLYTRPEHFDTLRSYLMSAPSNNIVVLVSYDAMKSTEAFDEFMNQYGSRSWPGVPYLNKVLPDSRLYRSSYVAIFNTSLKRFCYENFVGNDYTATSDTSAYLEVVFDTVEDIGACGTPERKVDDINEYFSRPDDYAFIRYFPTENITNWEAIYHVKCELYNDQVLKDANGHARLYLWTQNSGGTWFSQMILSNVDGVVGQWNTYEGDFKLPAAGGGATLWGCQAYRWPSSAKVGLAGARNVIVTRVTRDDDDKVENAAFGVNGMRANTLSDNGNFSNPVMQLLNLKPKNVVTSNELRERT

>PHG31p218 150161:154420 T4-GC_1828 gp36 hinge long tail fiber proximal connector  forward

MADLKVGTTIGGSPAWNQGNLPLVPSGDRILYKGARVYSESDKPSADELSVLSINGGRLKGQLQIDSASDNIFDLNSTDSGAVFMRYMHNNSNKAYTGIDASGNFYVRMADGASRAGIAFQIDNVSQDITFGANLKGPAGRAFSINKGDQPFIRDHGNGNVTISALSKVDGNPGDLYLGYNSAGMVTNTVRLESPLFWKGARQLVDSNGFILRSAMDNNYYNQSEADARFIRLNNNTTTDGFILSKTAEYTDAGRNMGYSGFYRHNGVDGFSGLTMHVAHPSYSNGAYSRGITFAYGSSSYGLYTYGYDSAGVRLANQKIYTEADKPTPQELGALAAEANAVSASKLQTPRRISLPSGASGSVLFDGSGDVVIPVTIANDSHTHNIYVKKSGDIMSGNLVVNAAVDANELRAGDATTKARIALSSDTVFFQGGPIGTTGLHKIAMSGYMGKGIDALTYWMTNGVTPVVRWGSVDNKMFHEGYRPFDVQSTSLSSKSCNDALESGFYSIFGTTADTPYGTGPSGSTMVVSRWSGTGVSQTFYTYNSDRVFVRRLVGTTWNAWFELYSTSKIPTPAEVGALAVNANAVSATRLQTARLISGVPFDGTSNITITATNVGALPITGGDINGNLLVKGTLTNEGQLISYDSSTRGYGFRSTYSTGWLYTQTGKVDRDVNDQKHNLSGWYGTPLSALRFTMAEGTSPHVLWGSTSHDVLHIGKSYGVGIRQGNGASNGHIYTEDGSRDFDKLITAGRYSVDGQWLNGRAGAAAATYVGTAEVEVRAWGSGPAYIQTFTQLEGGLPSRYNRVGTGTYPNIVWASWESGTKEWEYQAGYRMMISRSGEGVYPYMTIHKADLPPTGTESVIGAWQSKIGVPPTANNPDSAQLATIVASVVDTTNRYATLRLSARDITTNGILSIVDIGKDGLVVTNGGKKVELTAGVARAEKFIASDPYAFVSSTSNTHGVYLGNSASDKRLILGGGNNTAGAVHVRPQGISTETGETVFNTNGNISNGTTPTAPAHLTNKVYVDNLIAQQVSKSGDIMTGQLTIHTANNAPLELKSTTAGVVTPQYIIGNDSTGAQRWYVGQASPNSPDVLLYSTANGTYLRLEANQISFNKNPISTASQGAAAGSLVRRDFLQTSLSSQTPNNPVYIGASANLNNYQTPGYYYQDSNANAVSGSNYPTQQAGALVVTKAAGIIQEYTVYGTGVRFIRAFYTNVWSAWATIYDSLRPPTAAAVGALPIAGGTLTGGYLQIRGSANPMLEFHQPGQVAAVIYLTSAGQLRFGTGNGAGGETAVRMTVDANGAVATIGSINGGAGVYDVGQRVYSPNNPQPSLTPTQIGNALASMSYDAVGQYAMLLLFVDKGTWLVPGTVVPGSQLRYSTAEGKDPGGAPPGNWRLHGRTNQGGQWGARNVSLWQRVS

>PHG31p219 154457:155149 T4-GC_1829  protein glimmer prediction forward

MSQRHGRFWSIGFNAVGYTGSLPAPNWGTQIRRFDGLNPVGNGLDPALSEFYFGQGVQPAGRWMSQYFNRGRTPSRCFMWSGSRYPYNSWSGFDWGGELTQIANATIKIGWIGTGRASHRGGDMGYINFRWKWDNDLWQETRIFTTPDTYVSDWYGNRVMNLNRPGGGRGTLTFKIVGNVGDFDQHDVGDRGPNASWSPVVDMSVAGSGYQGELFKSFQGHQTRQYNENN

>PHG31p22 13233:13544 T4-GC_1717  Hypothetical protein reverse

MKKYALQWKDPEGFCHFVSGNLHGAFGGVMFHDSWEEADVSLKNAKKSIEEYLKGTTVIKKRLFGPPTIVSVNKPSGHLANMHKRMYDTMHIAEINIMPKQMR

>PHG31p220 155159:155653 T4-GC_607  lysozyme murein forward

MTLEDMLVYDEGRKLKVYWDHLGYPTVGIGHLIVLRETKDMGVINHMLGEQLGHRVDGVISDEDCSKLFESDVKSVKREIGRYPAIKSAFDACDETRQKAIYNMMFQMGGPRLSGFKKSLGLIAARNWAGAYAELLNSSWARQTPNRAQRVAQVILTGTMDAYR

>PHG31p221 155725:156390 T4-GC_1674  T holin lysis mediator forward

MSNQPTKTENQTGGRAGVLMDILDRLFKDAVTGEIVFYRAILLTLVFLMGFSWYSKEEIFALYKETRFENYQEILQAERDRKFEMAAQEQLQIAHVSSRADFSVVFSFRPRNMNYFVDMMATEGKTPTDLIGREKGGYPINKTSNEYMVHMSGRHFSNYKEFAYLPAGHEDFEYMYSCPITNLDNIYAGSVSMFWKKKPVINENKLFVICNQAERLLSRAR

>PHG31p222 156434:156694 T4-GC_1830  Hypothetical protein reverse

MQIEIGKKYRVTDAERFMAEHGITNGTEFTVTNIDDDGDLYTYDISWNGRDGKSAFAPSEGWALLLNGRNGNTDEKADYTGSIEEV

>PHG31p223 156704:156976 T4-GC_1675  AsiA reverse

MNYSENIKDIIATASLLIKFGCEDILNKQETFVSFLNELGFRSPTGEEFTRAGFRQMMKRLPIEQREELIEMFNQGHRDVNHQMMMYSNN

>PHG31p224 157055:157333 T4-GC_1831  Hypothetical protein reverse

MFEFVISSYWLGVSIAIIFVAISLTLMILTMMNCRAPTQKTIHQIQCWLSLLESGKPLFGKYAVPVTIAFLAITISLLTILWPIVLVYQIVK

>PHG31p225 157453:157644 T4-GC_1832  Hypothetical protein reverse

MDIDAVLTQHIVYGIFAVAGCGLIWQIRKDINQEKRIKRHNQKLEQQARDWMSKNKPQPPNKP

>PHG31p226 157695:158027 T4-GC_1833  Hypothetical protein reverse

MNDKSWNLIKMFQMKKTKIEPTVTPLPISDLKVEAFELFKKIEERIAHDQTRLEELAKSRENELRRHEAAIRLAMDSHSIKMDDLSLQEALISDSLKGGKYLKNIVAQAC

>PHG31p227 158169:159146 T4-GC_1541  Hypothetical protein reverse

MQVILKNALYFGNEYTGTFETNGTTWWDANPHDPREGKVNAIIKGKSRMVWVNRDDFEFIYEDGDVAGTVKNVEESAEEMRERIAKRFMVMDKMSVGLVKGTIRSLIISGAPGIGKTFTLERKLKHAHEVGEIDFSSIKGKCSAIGLYIHLWENREDDCVVLLDDVDVFSNEDTLNVLKAALDTGEERIVSWGTASNYLAERDIPNNFEFKGSVVFITNADIDAEVARGSKLAPHLDALQSRSIYLDLGVHTSREIMIRVEDVITKTDMLQKRGLTEAQTVNALEWMKEHTDRLRSVSLRTALYLADFINTDSDWADVAEVTLLK

>PHG31p228 159246:159635 T4-GC_1834  Hypothetical protein reverse

MFELYGDVKDFKLFKFKSPEHFVEWLRIKPDVENYYGDMDPEQPFVGSMTIWYCHEEAIFDICDYSGRPPEDDCPTVAFTQDQINEFLDLVSDNPEEECEECRLRLIEDKLIRIEKLQKEIEFLKKQLN

>PHG31p229 159645:160082 T4-GC_1835  Hypothetical protein reverse

MIRYFKFKSQTAFNTWKKQWFRRRWSFPSEMEALVDCKPRLCVISPSQRKCVWEILDKDGQAIDTGRIAILENEMHLIELGEIIESDTPEGSAFDTDGYVVSIDNLIESYKEAQANLEEAKLVLMKATDSANPKQLDEIKKVLGH

>PHG31p23 13561:13740 T4-GC_1718  Hypothetical protein reverse

MWKELDRDSQVVTSAMNTPGGVIIRIAHTFDVSNVKIQFIAGVKVVKDANYNGFELVHG

>PHG31p230 160183:162570 T4-GC_1836  Hypothetical protein reverse

MKQIITMPFNAVPGKLNSHKGAWAFLWKQIIEEETGHPCEVAVGNYDFSDHDRVYVYHGMEFKGGLNLFGGPDAKSALHISKFLDFKGEIVSLDVDMPLYGEMCHDRIYDKKGEVNPKVPAEWRDADWVAIDQRLQKSSRLAMIDLPREDVVFGDSHSFSAWQPGYKALRHDGQTLRGALKKGIGSFLPVAVRNLTVYLGNIDIRFHFGRQEDPFADIDAKIKELAKQLITLRNQGRITGEIELVTLLPIEDESRAIPGTGQFLKQNFFGTQAERTAWMTHFNEKLFKLTKLPGFKVFAWPEQWYVDTAADPLSFFDKMEKPRSVHLSREFYRWTKPMPVMEKPVKVKKVKEEKAPKADKPPKKKGGATADFLALSNEEVLALADKDVKEKLGNFIKEFNKREWSVRIGQTHRDFVDYQLNGYVHKPEFGYGFCVENKPVPYFHPNRSFHDEIIWLNEHLYFRTDVSFEDKLINSAIVKFYGPSRTLDIITGSADDIPYLVNTGSRYIHFDKMETDPEYKYTLMKNIEVAFSKGQKIWGTTELRTSLQTASRNFARQNPSPIDVRGVICPVNKTVLIAPNLDTSERKMRASDMIHWLHALAYGRAPGQSQGWIDFYKAKPTMSESYWFLNQLRGMGPYYCYHFSSNLCRMPGVGDAGLIEAEFKAEFDRLGVTHGKMDENADFVMAGPGACATLERLWPGVPINAETTTKMLLAIRDNQEDFYEIKEAEDKRYHKEATEMGYFTTFGCEIACCQFNVFTRLSENWQAAVGRANAPISMEVGGKSKICSLDGLFAI

>PHG31p231 162640:164163 T4-GC_1837  Hypothetical protein reverse

MQLLDMVIFAGYIGCIVMAGLVIGWKKSGTTKSYFMADRSLPWWILGCAILAANISAEHLIGTTGSAYAMGIAIGAFELTGALALVVAAWLAIPYFVKNQITTMPQFLAMKYDNRVRSMFATFWIVVYTLVNLTAVSYMGALAFTSIGIPLEVGVWALIGFAVLYSAVGGLSSLVWTDFIQVGILLTAGIACTWFTLDAYGVHVGSTSIAGSMVSLYKELPNHFQLVLEPGHPAYENIPGILGVVGVFLGSLSYFAFNQFIVQGALAAKSVKEAQKGMVFAAFLKLLMPLVVIIPGIMAYSMTNGSLTPSDKAYPWLIDNFMPVGFHGLVMAALFAAIISTLAAILNSISTMFTLDIVKVHKPELSDKTLMKVARTVVVVCGAIGASLAIPFLGNLDQAYHFIQEFVGFVTPAMLVIFFAALYWKTNSNAAIAVTVFSVAANAIVKFTVPELAWLDRFLMVLVGCGVLYSLFSGKQVEDAHIAPSKTLVIGGSIVAVIFFATYITFA

>PHG31p232 164230:164883 T4-GC_1682 MotA  Translational Activator reverse

MTMTKIEAIAKVLNNASISDNATQIFIQVAKKAFITVSEIAESVEMNKNAVYSNIGVMIKKELIEKSGDGYITTEAGDAILVEAAEMWKAAQPVEEVKVEKKKGTRKSREITAEMTGLMEKISALVEENIGLKAVEIYRQNYQIIFSKRTAEGYRKFEVLNNGKFRIFGYKVAEDKLEAFRQVGAEIKVGGSNTYIDIEQNEVNIAKVMQIAVGFSI

>PHG31p233 165066:165299 T4-GC_1838  Hypothetical protein reverse

MKIQFKSEQHFADYCAAWWSNPGISEYMPDGIESIITVDRLDEIVGDFFWDIGVDTDGLACHTISYDEHHFFNIIEK

>PHG31p234 165296:165604 T4-GC_1839  Hypothetical protein reverse

MKFTKQVVVSRTYEMTSEEFVNHHLHELRVFRDGKKVEYDCFVQCGVNSQFMTHALSLPAIDFDVDDFNRYARTPEEKAAHTKACEKLIKLIDAKFEKEEKA

>PHG31p235 165614:166192 T4-GC_1840  Hypothetical protein reverse

MLSPDMKAKITNYYNERLKWARDNSIVNLTTPDYRLVFTNHKGYVGQCNYTKREIRISMRHNQYATWESIMDTVNHELAHWATRGHGHDGVWQEMAVRFGATPRTCINVGEIQRPFAIMCRGEIVGYSDTMRTGSDAAGRYIKGRKKETYGNLVYVPNSNYIDNSVYVEPVVGSVKPVKKTNKIIADFLSDI

>PHG31p236 166257:166499 T4-GC_1841  Hypothetical protein reverse

MLTITKDQKRIDASINAMISLFAQNWIFEFVKANPGAKYFDMVKYVREMKLEHTHGITLNLKELENKGMIRKDGVQYFAK

>PHG31p237 166634:168298 T4-GC_1684 gp52 DNA topoisomerase subunit reverse

MNFSLDAFFDEEPAKPAQKQTSNPETPPWDVEVDLTLGVKEDVWFAPAGYQRGLIEVEPDDTGEIEVIEPMEHPTEDEVIAEQIRQCEDALAQEIPAWKRTILSNHLTELHNRSLQSIINHEALEFAMYTVEERAIPSLIDGLKPVQRFFMYRALEYAKQNRSKFNKVAALAGGVSEAGYHHGEGSAAGAGQLIANTWNNNIPILEGDGNFGSRMVQQAAAPRYVFCRVHQNFWDIYRDIELAPVHPEPEHLPPRYYLPVIPMVLANGVKGIATGYATNIFPHSYKSLIKCTKAAIEGKPIPRLEVQFPEFSGVIRRVSDKTIEVEGLYELSGQTKLTITELPVKFDRLSYVILLDKLKDQGKIVSYKEQHKNGFRFDVTLKRQDKFGEQLQNNPEATHEKIIKMFGLRQVLTQNITVLNPEGKLAEYECAEDVIRDFVEHRRKFTAERVEYERQKSEHARDLAWAKFKFINMVIDDEITIKGKQKAELVQEIASNPDFKGFENELVGMSIYRMTEDETYKLQDEAIKQGKLYDYWVNTTPEAEYINDLKSLKP

>PHG31p238 168308:168745 T4-GC_1843  host nucleoid disrupting protein reverse

MSKQNLNVQRIISAGAQRLGHFENGNFKFVTGKSKDDARAKGFYFIVSAGVVKARTFVGDQETNRGFNETIYRVCHGFQPLTDEIWSKSYSLNQVVYFMPLHLAPSLLKSPAQLELFGENMAKAQTLTAVSRQLFKVYNFEYQKR

>PHG31p239 168759:169019 T4-GC_1844  Hypothetical protein reverse

MFAIQHKKSGKCIRSIEYSSSGYIGISFVDCDNMQDCTKVHVFDTIADAKACMNGKIQVSHDFFEFEVSHYHPDDYQVVCLTATVI

>PHG31p24 13855:13998 T4-GC_1719  Hypothetical protein reverse

MTNKQSDNTMFALRMKRVKEKEQQTPWYKKPYNSDVMPGCHPWQGKL

>PHG31p240 169019:169276 T4-GC_1845  Hypothetical protein reverse

MKLFAFKHRNTGTLAELYHLVDEIYLVEYGCESPVFVGSSIEEMHAIIKHEHDYVINDIDIIDEYDIIEFEAKPKLIEGNCVGTP

>PHG31p241 169334:169585 T4-GC_1847  Hypothetical protein reverse

MLYRFVSEEQFNAWSSQNYAKEFAKHFKKWDDVFATEDLSCEGMTDWAEINGQYIRSSYWYPFVSDDLGSRLVEVEEVVKEIE

>PHG31p242 169585:170271 T4-GC_1848  Hypothetical protein reverse

MNSSKIFNSQFKLHGKFAESVSNDDIKNETMFFNCDLAFAIMHGGPITRSFIANLPKEWQYDDVVFDSRVHMLMPGWYPAIPGYHHDDVPRPDIPTGQHFITAGQPDYDNPRYHSNHILGLVNADVCPTHFAIGESEFSQIPDGELIYRQWHQEVMAKLDNGELSKHIAPDRTIVEFDWQTWHTGSKSVGTGWRWFGRVSRNTDRVKKITNEIRRNAQVYMEFPMEGW

>PHG31p243 170338:170562 T4-GC_1849  Hypothetical protein reverse

MKMYTFDDVMESIGYVKVNSVSDLHNTLVGIECLAPGIKKHMSDFPCWAKRIGHFYDSELDANWVFFDFVPLSD

>PHG31p244 170559:170765 T4-GC_1850  Hypothetical protein reverse

MQTYEFIKRRARPGCGQQKKELMAEHKMLRAMVDHHTIMCYDREPSPELLKARSDKERIENLLLEITS

>PHG31p245 170818:171471 T4-GC_1851  Hypothetical protein reverse

MIPMAVRERIFTQLRHMQSFTIELIMHQIHSRLAKEPREWTSFFDRRMARIDSTVDYAIKEHAKAGGTLSKAEIAERTGRSLDAELGIAYILGGLTGVMAWLDNDDITFDVPTPDFNLEIKTSFNRWPTMHTAGAEPYGRADGLCLYAGYKGNADVFLVLHMENVDGQTYFNPNYFFTKRAMEKYPYEIATRRMVDGAYINRNHDRYVHFYKKWCTL

>PHG31p246 171468:171758 T4-GC_1852  Hypothetical protein reverse

MSSPFTVEFYNDRNEKVDVRYGNHGWVSPSNIRYAENIINVVNGARFGEENKPVAEWFYFISSGRVYFKEDYDKMATIVGLIKTFDPYEFSMELKQ

>PHG31p247 171804:172937 T4-GC_1698  RIIA-RIIB membrane-associated  reverse

MAKLKIVKCFDDVTKLQIFKKYEAGNISQGYLASEHGVSVDTIARVLKEVRTWPIAASQVVPENPTDEEIAAHFYSSTENTFEDTGRHFGITGLEAHNAVTRRNQEITKAQEKAKGLIAQADAAIKHLDEVIEADKELECTWMANSKFLSVTIGSETYNASGDHPQFMEIIGLLRAEKYDEAMELLNIKRGLERYISGDLVIEGGTLRYKDLVIDSGLTRRIVSRMQSGEPFLPLIAFFENLMDNPSRRAVYQLYDFLEHNDIEITDDGHFIAWKRVNHSFKDMYTGKFDNSPGTVVKINRFQVDEDPNTTCSHGLHVAAKSYIPHYGGGSGKVIACKVNPADVVAIPTDYQNAKMRCAGYEVLYEVTEDFKEMKHY

>PHG31p25 13998:14516 T4-GC_1489 gp56  reverse

MNTPQFNECSQLIDNLHKAQNALEGCLSVHDNPLDRMIDMQRQLQIELAERHPKYNKDPRTLKTCGEILEWCQKQDDYIADEVREHYTSLGGMSNPKPNAIWKPWRAEHGEYRDRLFSDLSAEDQLEAKFELIDQMHFVLNKFIAMGMDGNEIFKLYYLKNAENFDRQERGY

>PHG31p26 14576:15241 T4-GC_1720  Hypothetical protein reverse

MKFLSVIALGLLSSSAMAASFDCNTTGLNSIEKAICKVPELSMMDQQLADAYKVVRHIPEVKADQKTFIKDRNSAPSLGDLKDLMRDRIIELEIIAELEGVEAKPYSERQVKPAKPIGSSSVGQLITQFKNGNTAVYNGQYLDATYRRSDAPSWALGCSAKIVDNDVLPKWAAEASKNKLSSEFADVRWKFDVAMFNATLTNLLKNTDQSKTMCDIINVGM

>PHG31p27 15238:15408 T4-GC_1721  Hypothetical protein reverse

MKSDLYKRGYKWANKAYQDGDTLQDIEDKADNSFDFNDFDRGALDAVHDLRKENKT

>PHG31p28 15398:15856 T4-GC_1567 DenV DNA Endonuclease V reverse

MTRINLEHPSLLCNAHLVGEWYENPRVATILLKKNGRTGKIPKRFTVRTNKNPDGGRGHVTFFYNKLAWLRDRYLMLMDEMTKRGYSPTDNWKVEIFFPEYTHLFGEWTPTEADISLSRTRIAEMIPEKHKLTNEQLEKLSAIAEYEAFNEK

>PHG31p29 15952:16956 T4-GC_202 gp61 DNA primase subunit reverse

MFADFLFAERAMMHLPKFKRKKGKFNSRCPICGDSQTDMNKARFWMYEKKGDWQVHCFNCGYHSNLGGYLKDREEELYREWLLERRKENNVFKPQVKTIAETFTKKMPVIEKLNYCTKLDTLPENHPIVKYVANRKIPKSAYSRLWFTKEWQKLVNSISPETYTRERSECRLVIPIFDENGDIQSFQGRALCVSPNKYITIKAHEDASKIYGMDTIDGNRMVWLMEGPLDSLFIPNAGAITGGSLALNEVPWKSTRVWVLDNEPFHPDTCKRLSRLIDSGERVVMWDKCPWPSKDINDMIIKDGATPEEIEKYFKDNIVSGLQAKLRFGKWKRA

>PHG31p3 2407:2673 T4-GC_1700  Hypothetical protein reverse

MTLYEELNNALERVCRINIRFMGDQQHADELTENVSGPLERLRIGQASRRDMGVLCASGIVHEANLFGANIPNVIDEMIEKMKAEVQY

>PHG31p30 16997:17182 T4-GC_1491  Hypothetical protein reverse

MKTFLECSGKSIGKDKQVDEDMVAGDSGGNPTDIAAGKTSGAITSPGPETLGKKKNAKPKV

>PHG31p31 17217:18623 T4-GC_182 gp41  DNA primase-helicase  reverse

VVETILENLLFNNTYFISAYPYLKDEYFDRGPYRELFKLIQKHVNEYNTIPTKTALVIALEKKSIDQLTHDGIKEVLGRLASKPEDHSWLIKETETYCKDQAMYNALSKAIEIQENAAKPFEERNKKLPDVGAIEDLMKNALSISFDGSVGHDWFEDYERRYMLYMSKANKVPFVSQILNKITKGGAEIGTLNVIMAGVNVGKSLGLCSLAADYLQTGKNVVYFSMEMAEHVVAKRIDANLLDVTLDEIDDGQLSFAEYKARMEKLKSRNMGRLIIKQYPTSGANANHFNAFLNELKLKKNFKADVVIVDYLGICASTRLGGGTENSYSFVKAIAEELRGLAVQHQVVMWTGAQTNRGAWDSTDIDMSDVAESAGLPATADFMLAVMETEELAQLGVQLFKQIKSRYGDKNYINKFRMGVRKGNQRWYDIEEEGQSPKPGAPAPRQADHTKGSNSREKLDELAGIMNF

>PHG31p32 18554:18895 T4-GC_1722 gp40 head vertex assembly chaperone  reverse

MSDNKGAAAPQSLEEAHSLIKQSMADVKQELLIIDKKGKSHLVYVFDAHYNDGKLHVEYKTVSDSEELHGLVHEALQIQIKQIMKDKEDQKWSKQFLKICYSTIRTLFRRTRT

>PHG31p33 18932:19627 T4-GC_1499 gp42  reverse

MLYMNTQNIRDILARRFNNDEFVTDKTGVKTVEIAPVMFKADEPLIFGKLNNDYIERELAWYLSQSRYVHDIPGKTPAIWEAVADSDGRINSNYGWAILSDENGSQFANVLMHLASDPNTRRANMIYTRPTMHEDYKAHGMSDFMCTNNVQYQIRDGKLNAVVHMRSNDAIFGYRNDWAWQDYVLKRLVDKLQSREIMVEKGDIYWCVDSLHVYERHFPMIEKYIATGSIE

>PHG31p34 19637:20812 T4-GC_178 gp43 DNA polymerase reverse

MELELFRDFNEEELTYLNTLSTDELQQMIARCEKEEQKRNTNQLNRKILINSLYGALGNNWFRYFDLRNAEAITTYGQLAIRWIERKLNEYINELVKTTGVDYVCYIDTDSVYLNMEAVVNRVGIDKFRDTNHLIDFLDNLGSKKLEPFIDDSYKELEEYMNHDHHLLLMDREAIFGAPLGSDGIGGFWTGKKRYALNVYDMEGTRYAEPHLKIMGLETQRSSTPLACQKSLKESIRRLLQEGESSLQDYFKEFKDEFKNIPYQDVAAVSSANNIGKNGDALGFPIKGTPYHVKGVLAYNRIAKTDTAIPMISEGEKVMVLPLRDRNPFNEACFAWPSGTPIPPAVEADVLKYLDINKLFDKTFVKPLSSICEATKTDYEFRNNLFDMFDI

>PHG31p35 20862:22358 T4-GC_178 gp43 DNA polymerase reverse

MRHYTNIEIIGNNIMERFVDNGKRQTRKVAYQPTLFQHAAPGVQTKHKDIYGRFCVPKKHENIWEAKQWIKRMEEVGMDAMGMDDYGISYISDTYRGVIDFDRDDVVIDIVDIEVTAPEFPEPKYAKYEIDMISHVRLHNGKKTYYIFDLVKDVGHWDPKKSVLEKYILDNVVYMPFEDEVDLLLNYIQLWKANTPDLVFGWNSEGFDIPYIITRITNILGEKAANQLSPYGKITSKTITNLYGEKIIYKIHGIALMDYMDVFKKFSFTPMPDYKLGNVGYREVKADKLDYEGPINKFRKADHQRYVDYCVRDTDIILLIDGRRCFIDLILSLSYYAKIRFDDVLGTIKVWDSIIFNSLVESNVVIPAMKASPKQSFPGAYVKEPVPGGYRYGLSFDLTSLYPSILRLLNISPEMIAGMFSPARLEDYINKVAPLPSDQFCCAPNGMMYKKGVVGVLPNENEKVFLQRKSEKKMMLAAIRNQEAIKKILASRGVKLDH

>PHG31p36 22402:22758 T4-GC_168 RegA Endoribonulceases, translational repressor   reverse

MIPIDIAHPDDFLKIAETLTRIGIASNKEKKLYQSCHILQKQGKYFIVHFKEMLQLDGLKVDISDEDIGRRNNIAMLLNSWKLCTILEPIDVSSHNNFRVISHKQKADWTLIAKYKFG

>PHG31p37 22768:23346 T4-GC_167 gp62  clamp loader subunit reverse

MNNLNFLLGDDEEQLNEHEIAWMSKDWDAVAKLADQFKESAENTAFAFMDDITYNKPERNVANTEYPAWFINNALSMHAETLYPAYVMNLLSGLDGQAQYNYLKASIRKGKVYGKWPKLESSAEENLHVAMVKTANNVDETTARMYIKIMTKRGTMESFLSSYKFLVTPAFVKKVTKTAKEQNQLLKLAKKF

>PHG31p38 23343:24302 T4-GC_157 gp44  clamp loader subunit  reverse

MLTVNHGEFMFENKYRPGNIDECILPEHDKKIFKAIVKSGRIPNIILHSPSPGTGQTTVARALVAEIDAEFLFVNGADAKIDFVRDVMTPFASSKTFCKGGKVIIVDEFDRAGLADSQRHLRSFMEAHSKNCTFIITANDLGGIIPALQSRCRVIQFGKADQSDKINMMKQMIVRAEEICAAENIEVEDRKVIAALVKKNFPDFRKTVNEMDFYASEGKIDSGILSLVLNTRNDIDQVVEAIKARDIKNLRAMATQYTTDYSGFVSRLANTLYPLVNGPSKIRMYEIIGENNQLYGQAANIEIHVQYMFVQLSVEMVFA

>PHG31p39 24374:25045 T4-GC_153 gp45 sliding clamp DNA polymerase accessory protein reverse

MKLSKETLSIMKNFAAINPSLRLVPGDFIMTKSINGVAYAEATIADEIDSELNIYDLPNFLSILGQLGDGSEITLSNGDIVIHNGRAKVNLPDAEGNAIIVPKQRLRMPPPDVEFDLKAEDLAEILKISRAVGADRMAITNRDDHIVVDTFSEADGDNPRTRYSVQLCAYEGTNNFSFVINLDNVSVVIADYKINISSKGAAQFQGINSSYVFVLETSSKHDF

>PHG31p4 3076:3342 T4-GC_1701  Hypothetical protein reverse

MKAKFKSVEAKRAFIDQGEKEWATNNSDGSNNNWRIAKKFGMGEFDVKPLKGGIFDGWHDIYINGDLFDSISASEAMFFDFRDDRPGV

>PHG31p40 25103:25456 T4-GC_1502  RNA polymerase binding protein reverse

MRNQAIVVVPADIRPLSDNIYETSVKIRKAWVANISDVRANQLQAIEQSVRFELYAEIDNLVRDMYVDLLQRRRAMILANGGYHVKGMNDKPVFAKQFQYDTDELIITAAEMVMADY

>PHG31p41 25515:25703 T4-GC_1723  Hypothetical protein reverse

MFYNLPQTTPEIRSYELTDETGHLRVVVTDEDLKSAFSEADIRKLRSNRHSYYNLTEIFPDQ

>PHG31p42 25693:27405 T4-GC_143 gp46 recombination endonuclease subunit  reverse

MIDIKKKQLDFIRVRYKNIMSVGDEPIDLTLNEYAKTLCTGKNGAGKSTMLEAIYFALFGKPFRDITKNQLINENTGKNMLVELWLEYEEKVYHITRGIKPNKFAITCDGAQVDAAASIKDFQAYFEEMIGMNATSFKQIVVLGTAGYTPFMQLKAPERRKLVEDLLEVSVLAQMDKLNKARIKELNQEIASVDVTINHINTQLKTYHDHQNNSNASNDAAVADHQAVFEEARDKAKQIKSIIDSLTEQLTNFEMPESPANDLGKFTMARAKAAAQKEQFAGIAHMHEDGGVCPTCMQQFDDPDLLTKLHDKMSVIQGQLDKADDRIEELNQQMVEYNEATVRFRDVQTQLNNEKQSISLYVNQAKAAKAAIERLQAARPDYTGEITKLNDELVAKINTKSEIEREKHQRSMISDLLKDSGIKAVIMARYIPYFNNRIAHYLEIMEADFGFTLDAEFKEVIKSAGRSTFSYNSFSQGEKARIDMAVMFAWRDLASEVSGVDVNALFMDEVFDGPSDTDAQGAVFSIIDKMKANVLIISHGDHDPQNFDRHVKMSKLGRTSVMEEVIFNVL

>PHG31p43 27402:28469 T4-GC_141 gp47  recombination endonuclease subunit reverse

MKILHLGDLHNGVKDDDPWHEDIVEHAFVQAIDYSKANGITQWLQSGDFFDVRKAVSQRTMNFVRTRLTPKLKEAGITCFVIVGNHDMQKKDRIHPNSVTEILGKDDTYVVIDEPTTVNFEGLDYDLIPWMCKENASDIFEFVKKSDSPWCLGHWELSGFYFYKNIPSSGYSADFLKKYEKVVSGHFHTQSDGGNIHYIGTPYTITAGDEDEPRGFWILDTETRDFEFVPNAKTWHKRLTYPGVTPEEIRSCSGCSVRLIANEVDAGLTKVEFLLSRVVHDLRTINKAVKVEVDSSTDISDDGETIDVQAASISEGPKTIMGLFAETVKNSAIDTDHKDAIIMMANELYAEASTL

>PHG31p44 28520:28912 T4-GC_1511  Hypothetical protein reverse

MSPDYEVDLSTGEEELSSSFDQELLEMQDRIEKQAEKQAAKHLKTHGREIKRLKKHAERALFANNKEQYVYAIDKLRTLYKQKLLPKHAMITMFETSRAQIVDMAKSLSTAPAIQSDVEYHQQTVPVCSL

>PHG31p45 28902:29126 T4-GC_1724  Hypothetical protein reverse

MKTNLKLDLESLFDSVCGEVDLMSYFVKLQMRDYKIPVEINPMNISWQPFEVTSGQLDWHIDAETMTMEIEYVA

>PHG31p46 29104:29622 T4-GC_140 gp55 Sigma factor for late transcription  reverse

MNYVDNKALYQNICKWKQDMREAGHHIKMPDSIGIDILKIAKGFTGYWKFTGYTQNWKDGMVADAVESVIKGLVNFDEHNYKNPHAYITQACFNAFIGYIKSEKREMATKYRYFLTNVYDEHDSDMSRIADEGFIQDIHDKLVVYEASIKSKKKDKPELPNLDNFYEDEPET

>PHG31p47 29923:31362 T4-GC_1725  Hypothetical protein reverse

VKLYTLSAIPAAGKTAAILNHIFETNEKAIIASISRQLSKQSFEYFIGLGGDGELVDTDNRQGQKSVHDAVLKAAESNDVIFITHAALLGLRNIDSLKDFNLYIDEVPELTSFERFTFTTSVESHILELCKIDESGLLELREEYRKAVNKMALDGYRGTDDIYSTLFPLYKALLTGVPVRLSVEGGVTQCYYVNDASSDDWSKFKSITVCSANFEQTFTGMVMKHFNGWEFEESPLKNRLAFHVYPKTARVKINVMFDDDWSRYKADKEVDGISNYTRIENMLDTLINGEFIYTRNSYRPRMPKGIEVPYNPHGLNNYSDHTNVVVLFSYNPAPWQVPILKELSSVVGLDENALVDAYIVSKYLEPAFQLCARCDIRNEHSLKPINLYVPDMKLAKYMLRYLPDAEICVGDSIANHKQIKRNRESFQALYQMTEKERFSYKYLLRKLGRILDINSPEDQELVQDWIIKIREKARKKASK

>PHG31p48 31359:31922 T4-GC_1726  Hypothetical protein reverse

MAFYTGIGSRETPEHICRLMKDIAAVAAVRGYTGRSGGADGADDAFEQGFLAIAPELKPDNHAEFDVYIPWKRFNGRFAPKHERHNIITGGDSWKAFEIMKTIHPVYKKGGSLSRGAEQLHTRNVFQVLGYNLKTPSDFLVCYSIPTADGVSGGTNTAWQLALRHGVECYNLYNQFDIERLKEFLDL

>PHG31p49 31922:32176 T4-GC_1727  Hypothetical protein reverse

MEFKIIVKSSAKGPVDQYIANLKNAGRVGPGESEMHILRNFEGVDIVFHAEGYNPDLYAELKRHVCYIVNTVKTPTGASVIGWF

>PHG31p5 3345:3806 T4-GC_1702  Hypothetical protein reverse

MKYSVQFKSDVSREVFVERFRSINAVIMYLIDYRNVYLVKDQDDGRFYLVDALSHLNLTDHDDDNLCIIESEEKFFDIKLMEMKAKIKSGHHYYHFCNRIRGQHCNIDFLDNYYGCEVDVKVENDTYYLERGKSYGVTISREEFETWFNVVGE

>PHG31p50 32176:32643 T4-GC_1728  Hypothetical protein reverse

MRNKCFSYAYADVEFDFSEIDYLGSSISVVTDAFMLCGTYPYKKFQFAMMPESGNGFVSQNIAFISADVGETDQYLAEAFTFKELRKIVEHTPARDYLEIRISSKKLLVNDLARILSNVVSELASIEAEMAQLPKRDYNKVVSNALRKITLTPEI

>PHG31p51 32643:32999 T4-GC_1729  Hypothetical protein reverse

MNIFNINLNLNVMHEYNIVIAPQIKVLRDKGVLSNVEELSTANSFRPGNLVMLYKCQEVDEEVKAAMEQITHLADAFWHSGCIHKFTHDAYVTNGNSVFAVLKCLRCGESFSKNLREI

>PHG31p52 33000:33362 T4-GC_1730  Hypothetical protein reverse

MNVTIYECEFTGVVPGRMIKSYYEHADVPTLKTLGFKVEWSVVHLAGGAVYRARIYKERSDRFDRSTSFPIVRKIFKDCDATNVFMCDHTPSHMQYMKVGQDVYEICKCHDCGASFKFEV

>PHG31p53 33359:33697 T4-GC_1731  Hypothetical protein reverse

MSNQFIAVRNFTVHTCAAKFATDNILGNRISEEQIDAVENEVWEAATAAGVTGIGRQAIRSVIVQYISEEFGTQALGHTPTHIGPKTMAEDAYKKYQGKARKIRQEIYGSKK

>PHG31p54 33765:34556 T4-GC_1732  Hypothetical protein reverse

MMIVRLNPEEGEIFEKPGNMNYPGIVHYDAARMNYYYVKDGIRHTAASSRNLRKGIHVEKTLEKIYNPYVPTQKVKVEKMAQVSSQLQYEDLNCDVRVVSSEYANANARDLAKYSKLSSIADIVEVSSQGINTDESYWKTSSSGYKALASIPPVVCFEDPSAATKFCELVKSMYPNSCAKQFLELEFGRLSMNDVPSNVTKHMTWPESRGAFYIITVVHIGNGVEFGVRSVTGRDVSKIFNSTTSAGRVELFVDYCRRTASKK

>PHG31p55 34598:35185 T4-GC_1576  Hypothetical protein reverse

MSFKKLAQFIRTKVSVFVTKNVSIEDQYTQAADQVITEITKLEKVFVKSEKEEARLRKIASEKEIEAIRKDDEIRRLITKNIPVDTHAKLAILYRRTGLALINKADELVKMRDEIKHAVVSLDNQRQDLAVKLEYIRETRNAESLGISCADDVVELAALTKIDVNDVMMRIETFNGDKRTEVTSSEVEDYINSLK

>PHG31p56 35196:35546 T4-GC_1733  Hypothetical protein reverse

MLDVKNVIDDMDKMFSLIGYKPNNGKAWTGYVDAEGKGRQPITWQTAKMVGINIWSDMCQHYKLFGIVATDEQIRNIRAFAKNNQRTVGYSNMLAYSKKRGEIKTMRILSIPMSTK

>PHG31p57 35646:35921 T4-GC_1519 NrdH  glutaredoxin reverse

MIEIYGIVSETSRCPACDVITKRLDEDDIDYTIKTVLRDAETELGFEYDRAVINELRDRINQPKGALSLPKVFVNGTFIGGAQALLDYLDN

>PHG31p58 35918:36226 T4-GC_1734  Hypothetical protein reverse

MMFTEAKCIVNRPRPVFNGIEYEGTSVGQMLKLIHVLHGPGDSYDVEYREMVENGHVKTRVGLASYEWILARAFTPGVELTKVKPSEVTMSRWCSMDQWRHQ

>PHG31p59 36223:36534 T4-GC_1735  Hypothetical protein reverse

VDIELHNEAQKQIRDMEWAIRTANIAKFRELRISEKSVSDAISNYHLSNEYDETLARRKAVADQHFKCPLCGTDQIQLVSWQHKVVDLRCRRCKHKFIWESPV

>PHG31p6 3878:4129 T4-GC_1703  Hypothetical protein reverse

MKIVRVKFKSPEHRKAFAETEWYNLEFEKFMPDEFWARFDPNKVVQYCLVDSDGVKIELPESEGGGGITFDDEEMFHFFDEVK

>PHG31p60 36596:36694 T4-GC_2444  Hypothetical protein reverse

MEGYIVKNKFVRTDEESQSKEVEKENPKEAEE

>PHG31p61 36728:37630 T4-GC_1737  Hypothetical protein reverse

MIIIGSRALQHHFHPEVAPTTQMDHDFISTADEWAEYQARMDGRPVTVKNPNVKAFVVGDGKSRCCYHETYIVRPGSSDEMIYELMGNPQGTVYATPEILLAIKMAHRFKKNTRNFIKTMVDIHVMRDNGVVMGPVEQRIFELREAESLNYGHPKLNVNKGAFFKDDIYTYDHDSIHEAVAVNGIPAYKSYMADGAEVMTSKSKFFSCDEETRILGVYEESCVLALERCLIPFPGKVDPTEAFMMALEKVCTSITSGWFREYAWENYHPVMMVYLRKRRTDEAYQNLFNKNKHLLRPHHK

>PHG31p62 37675:37893 T4-GC_1738  Hypothetical protein reverse

MARSDVLVEKAKELQKLLIEVNDLASENNYGVQINSDNSIEFDDWLSSSCYGEGDEAFNIESDGSVWMSSSC

>PHG31p63 37906:38226 T4-GC_1739  Hypothetical protein reverse

MLILKELQKLQAKIARIEDSICDFVEGDTSDKAKAREITREVMSISDSAEQLAETIADVAVITLSTGDYGYGRTYYPKGHSSWEESTASEKGDDENGYWLSSSDNC

>PHG31p64 38306:40132 T4-GC_1523 NrdD  anaerobic NTP reductase large subunit reverse

MTIRTQVKELVRGQSESHNENANKNADVIPTMRDMMASIASKDFSASILPIHLLQAHKSGDIHIHDMDYAFTIPMTNCCLVNLGGMLSRGFKMGDAHIEQPKSFGVACAIMAQITAQVSSHQYGGTTLANIDQVLAKYAVKSWEKHLAMARRFGLPNNDAGIYADELTQKEIYDGIQAFEYEVNTMFTTNGQTPFVTITFGMGTNWFEREIQKAILNVRIKGLGKNGITPVFPKLVMFMEDGLNLRKGDPNYEIKQLAMECATKRMYPDIISAKNNRSITGSQVPVSPMGCRSFLAGIESGELNGRNNLGVVSINIPRIAIESNGNVDTFYELLKSRFAISYEASMERIKWLKGAKAKVAPILYTEGAFGLYLDPEEEFLPHLKPRASISIGYIGLYEAALHMTGESTAASPRARKFAEDVAALMHNMCVDAKNESGWSFSLYSTPSESLCDRLQRLDREKYGVIPGVTDKDWYTNSFHVPVEAELNPYDKIDFEKNFHWIASGGHISYVELPNMRRNIEALEQIWDYAMENLSYFGTNTPVDKCYDCGYDGEFKCTSKGFSCPACGNHDSSKMSVIRRVCGYLGAPLARGFNKGKQSEVAHRVKHVK

>PHG31p65 40129:40602 T4-GC_1525 gp49 EndoVII  reverse

MLLNSKSSDELKQKLFHAQGGCCKLCKNEFDGPYNKQHLDHDHALEGRNAGKVRGLLCARCNMLEGMIKHKFIRSGLRGRDVDYIEWMRELIEYVDSDYSDNPVHSQYLGDMVKQFSKKSLPDMRLDMQERGFDYNDKDVKAELIKKFRKQFKKAIQ

>PHG31p66 40632:41039 T4-GC_1740  Hypothetical protein reverse

MQRLTLKFTPFKPKDDRNTFMVKMHFSDKFSDATLEYEIPAIDADRTKAEIVRLITFMDKCKAEYPRGKGGQADFNHIPDYYRYFGEEAEGVELWEEYGVEGLCWPCHECDYPKNFKGYEIIYTGPDGNKFKVTR

>PHG31p67 41005:41274 T4-GC_1741  Hypothetical protein reverse

MNMDINDYAKEFTREIGRNIHVNLLSTDPEQVKSTIFWTFPGITEVRIGSSTYFAQNGKIYNATIDYNARRVIMAGEANAEINTEIYTV

>PHG31p68 41271:41477 T4-GC_1742  Hypothetical protein reverse

MQIKLTKEDWESAKYQNDQNEYPVELELFDQLKTVFSIPQIKYVYLSYEEFNSIMPFIPRRSGFSHVR

>PHG31p69 41462:41737 T4-GC_1743  Hypothetical protein reverse

MNRIKELFDKAVKWYEQEWYYGKWIVSGNADSYLVKYLTFDGEFGLVPSFYSQYYDGHKLNRLRLFVVSIEWGHVVYSKNQWEKEMKCKSN

>PHG31p7 4247:6070 T4-GC_1464 gp60 topoisomerase II, large subunit, C-terminal region  reverse

MSDEFKVLTPREHVILRPNMYVGSVAYEPHERFLFGKFQSVSYVPGLVKIIDEIIDNSVDEGIRTDFKFANKIDIRFDLLEGSVTVVDNGRGIPQSMVETPDGEMPKPVAAWTQTMAGSNFDDTNRVSMGMNGVGSSLTNFFSKKFIGETCDGKNFLTVTCSEGASNIDWKTKPGKTKGTSVYFIPDEKHFEGRTIDQQIIDIISDRITALSVVFPQIKFTINGQIASMKFADYAKMFGDESLIVESDRFSIAICNSPEGFRQVSYVNGLNIKNGGSHIDYLVDGISEELMPAIKKKHKIEISKARVKECLTMVVVVRGMSNLRFDSQTKERLTNPAGEVKSHFDLDFKKLSKQIMNTDAILQPIIEAALARHLAAEKAAMTKAQKAAAKTNCAKHIKAGEWGRNDIETTLFLTEGESAIGYLLKVKDENLHGGYALRGKVMNTWGMKGSDVLKNNELSDICAITGLDLANPDDISQRKYKNIAIMTDADPDGQGSIYPCLLAFFARWPKLFDEGSVRFVKTPVVILNKGKNIKWFYTLTEFEKEKKDYKGWDLRYIKGLGSLREHEYSEVVNNPNYDIVDLGDDWEELFEMLLGDDAALRKEWMSQ

>PHG31p70 41734:41913 T4-GC_1744  Hypothetical protein reverse

VKIVLDVCKAQKRLQWADLDEPMKHEKRCMIERIMKLNCEYVPRIQLDLSEYDLIKGWL
[truncated: 1,618,096 more chars]
